# Supplementary material for: Tunnelling nanotube formation is driven by Eps8/IRSp53‐dependent linear actin polymerization
Source: EMBO J. 2023 Nov 27;42(24):e113761. doi: 10.15252/embj.2023113761 (PMC10711657; doi:10.15252/embj.2023113761)
Supplement: Supplementary file 3 — Movie EV1 [file EMBJ-42-e113761-s006.zip › Movie EV1/README.txt]

Movie EV1.  
Time-lapse imaging showing CAD cell adherence to fibronectin micropatterns false-coloured in blue (rhodamine-labelled fibronectin). Merged brightfield and fluorescence channels are presented on the left and the RICM channel is presented on the right. Frames were acquired at a 1-min interval over 5 hr and corrected post-acquisition for lateral drift. Video playback speed is at 7 fps. Time in hh:mm. Scale bar, 10 µm. See selected still frames in Appendix Figure S1D. 
