# Supplementary material for: Tunnelling nanotube formation is driven by Eps8/IRSp53‐dependent linear actin polymerization
Source: EMBO J. 2023 Nov 27;42(24):e113761. doi: 10.15252/embj.2023113761 (PMC10711657; doi:10.15252/embj.2023113761)
Supplement: Supplementary file 4 — Movie EV2 [file EMBJ-42-e113761-s004.zip › Movie EV2/README.txt]

Movie EV2. 
Tracking of CAD cell movement on fibronectin micropatterns using video microscopy. Video depicts a representative example of a well-confined CAD cell. Merged brightfield and fluorescence channels are presented with the micropatterns false-coloured in blue (rhodamine-labelled fibronectin). The reference fluorescence image of the micropatterns was taken at the first timepoint only. The cell’s tracked centre-of-mass is overlaid as a rainbow-colored trajectory. Frames were acquired at a 5-min interval over 18 hr. Video playback speed is at 12 fps. Scale bar, 10 µm. See selected still frames and a plot of the trajectory in Figure EV1B, Example 1. 
