# Supplementary material for: Tunnelling nanotube formation is driven by Eps8/IRSp53‐dependent linear actin polymerization
Source: EMBO J. 2023 Nov 27;42(24):e113761. doi: 10.15252/embj.2023113761 (PMC10711657; doi:10.15252/embj.2023113761)
Supplement: Supplementary file 7 — Movie EV5 [file EMBJ-42-e113761-s021.zip › Movie EV5/README.txt]

Movie EV5. 
Time-lapse imaging of F-Tractin (tdTomato F-Tractin, false-coloured in green) expressing CAD cells adhered on D15 micropatterns (visualized with AX-405 FN, false-coloured in blue) visualizing TNT formation. Images of the F-Tractin channel are max intensity projections of the upper stacks in the acquired Z range and are overlayed with the micropatterns visualized at the sample surface for reference. Frames were acquired at a 30-sec interval over 30 min. Video playback speed is at 7 fps. Time in mm:ss. Scale bar, 10 µm. Selected still frames are presented in Figure EV1C, Example 1.
