# Supplementary material for: Tunnelling nanotube formation is driven by Eps8/IRSp53‐dependent linear actin polymerization
Source: EMBO J. 2023 Nov 27;42(24):e113761. doi: 10.15252/embj.2023113761 (PMC10711657; doi:10.15252/embj.2023113761)
Supplement: Supplementary file 10 — Movie EV8 [file EMBJ-42-e113761-s001.zip › Movie EV8/README.txt]

Movie EV8. 
Time-lapse imaging of a CAD cell expressing EGFP F-Tractin (green) treated with 50 µM CK-666. Cell MaskTM Deep Red (magenta) was used to visualize the plasma membrane and the pulled nanotube. Frames were acquired at an interval of 30 sec and video playback speed is at 3 fps. Time in hh:mm:ss. Scale bar, 5 µm.
