# Supplementary material for: Tunnelling nanotube formation is driven by Eps8/IRSp53‐dependent linear actin polymerization
Source: EMBO J. 2023 Nov 27;42(24):e113761. doi: 10.15252/embj.2023113761 (PMC10711657; doi:10.15252/embj.2023113761)
Supplement: Supplementary file 11 — Movie EV9 [file EMBJ-42-e113761-s009.zip › Movie EV9/README.txt]

Movie EV9.
Time-lapse imaging of a CAD cell expressing IRSp53-GFP 30 min prior to and upon treatment with 50 µM CK-666. Frames were acquired at an interval of 30 sec and video playback speed is at 7 fps. Time in hh:mm:ss. Scale bar, 10 µm.
