# Supplementary material for: Tunnelling nanotube formation is driven by Eps8/IRSp53‐dependent linear actin polymerization
Source: EMBO J. 2023 Nov 27;42(24):e113761. doi: 10.15252/embj.2023113761 (PMC10711657; doi:10.15252/embj.2023113761)
Supplement: Supplementary file 12 — Movie EV10 [file EMBJ-42-e113761-s012.zip › Movie EV10/README.txt]

Movie EV10.
Time-lapse imaging of a CAD cell expressing GFP-Eps8-ΔCAP 30 min prior to and upon treatment with 50 µM CK-666. Frames were acquired at an interval of 1 min and video playback speed is at 7 fps. Time in hh:mm. Scale bar, 20 µm.
