# Supplementary material for: Tunnelling nanotube formation is driven by Eps8/IRSp53‐dependent linear actin polymerization
Source: EMBO J. 2023 Nov 27;42(24):e113761. doi: 10.15252/embj.2023113761 (PMC10711657; doi:10.15252/embj.2023113761)
Supplement: Supplementary file 19 — Movie EV17 [file EMBJ-42-e113761-s028.zip › Movie EV17/README.txt]

Movie EV17.
Time-lapse imaging highlighting an observed transfer event during the acquisition of Movie EV16. Frames were acquired and are presented at a 15-sec interval. Video playback speed is at 7 fps. Time in hh:mm:ss. Scale bar, 10 µm. Selected still frames are presented in Figure EV4B.
