# Supplementary material for: Tunnelling nanotube formation is driven by Eps8/IRSp53‐dependent linear actin polymerization
Source: EMBO J. 2023 Nov 27;42(24):e113761. doi: 10.15252/embj.2023113761 (PMC10711657; doi:10.15252/embj.2023113761)
Supplement: Supplementary file 20 — Movie EV18 [file EMBJ-42-e113761-s022.zip › Movie EV18/README.txt]

Movie EV18.
Time-lapse imaging assessing the duration of a TNT connecting EGFP F-Tractin expressing CAD cells (control cells) treated with 50 μM CK-666. The TNT was lost at the end of the acquisition. Displayed images of the F-Tractin channel (false coloured in the “Fire” lookup table) are max intensity projections of the upper stacks in the acquired Z range and are overlayed with the D15 micropatterns (AX-405 FN, false-coloured in blue) visualized at the sample surface for reference. Frames were acquired and are presented at a 15-sec interval. Video playback speed is at 15 fps. Time in hh:mm:ss. Scale bar, 20 µm. Selected still frames are presented in Figure EV4C.
