# Supplementary material for: Tunnelling nanotube formation is driven by Eps8/IRSp53‐dependent linear actin polymerization
Source: EMBO J. 2023 Nov 27;42(24):e113761. doi: 10.15252/embj.2023113761 (PMC10711657; doi:10.15252/embj.2023113761)
Supplement: Supplementary file 21 — Movie EV19 [file EMBJ-42-e113761-s008.zip]

Archive with 2 entries (2 files):
- Movie EV19/Movie EV19.avi
- Movie EV19/README.txt
