# Supplementary material for: Tunnelling nanotube formation is driven by Eps8/IRSp53‐dependent linear actin polymerization
Source: EMBO J. 2023 Nov 27;42(24):e113761. doi: 10.15252/embj.2023113761 (PMC10711657; doi:10.15252/embj.2023113761)
Supplement: Supplementary file 21 — Movie EV19 [file EMBJ-42-e113761-s008.zip › Movie EV19/README.txt]

Movie EV19.
Time-lapse imaging assessing the duration of a TNT connecting iRFP670-Eps8-ΔCAP, IRSp53-mCherry, and EGFP F-Tractin expressing CAD cells treated with 50 μM CK-66. Cells were adhered on D15 micropatterns (not shown). The TNT remained throughout the entire 5 hr acquisition. Displayed images of the F-Tractin channel (false coloured in the “Fire” lookup table) are max intensity projections of the upper stacks in the acquired Z range. Frames were acquired at a 15-sec interval, but presented at a 2-min interval. Video playback speed is at 10 fps. Time in hh:mm. Scale bar, 20 µm. Selected still frames are presented in Figure EV4D.
