# Supplementary material for: Tunnelling nanotube formation is driven by Eps8/IRSp53‐dependent linear actin polymerization
Source: EMBO J. 2023 Nov 27;42(24):e113761. doi: 10.15252/embj.2023113761 (PMC10711657; doi:10.15252/embj.2023113761)
Supplement: Supplementary file 23 — Source Data for Figure 1 [file EMBJ-42-e113761-s010.zip]

Archive with 26 entries (20 files):
- Figure 1/1C/
- Figure 1/1C/README.txt
- Figure 1/1C/Surface.tif
- Figure 1/1C/Upper Stacks.tif
- Figure 1/1C/XZ-i.tif
- Figure 1/1C/XZ-ii.tif
- Figure 1/1D/
- Figure 1/1D/README.txt
- Figure 1/1D/Surface.tif
- Figure 1/1D/Upper Stacks.tif
- Figure 1/1D/XY-i.tif
- Figure 1/1D/XZ-i.tif
- Figure 1/1E/
- Figure 1/1E/MAX-D40.tif
- Figure 1/1E/README.txt
- Figure 1/1F/
- Figure 1/1F/1F-Numerical Data.xlsx
- Figure 1/1G/
- Figure 1/1G/1G-Numerical Data.xlsx
- Figure 1/1G/Images/
- Figure 1/1G/Images/1.tif
- Figure 1/1G/Images/2.tif
- Figure 1/1G/Images/3.tif
- Figure 1/1G/Images/4.tif
- Figure 1/1G/Images/5.tif
- Figure 1/1G/Images/6.tif
