# Supplementary material for: Tunnelling nanotube formation is driven by Eps8/IRSp53‐dependent linear actin polymerization
Source: EMBO J. 2023 Nov 27;42(24):e113761. doi: 10.15252/embj.2023113761 (PMC10711657; doi:10.15252/embj.2023113761)
Supplement: Supplementary file 23 — Source Data for Figure 1 [file EMBJ-42-e113761-s010.zip › Figure 1/1D/README.txt]

CHANNELS
C1: DAPI
C2: AX-488 WGA
C3: Rhodamine Fibronectin
C4: AX-647 Phalloidin
