# Supplementary material for: Tunnelling nanotube formation is driven by Eps8/IRSp53‐dependent linear actin polymerization
Source: EMBO J. 2023 Nov 27;42(24):e113761. doi: 10.15252/embj.2023113761 (PMC10711657; doi:10.15252/embj.2023113761)
Supplement: Supplementary file 23 — Source Data for Figure 1 [file EMBJ-42-e113761-s010.zip › Figure 1/1F/1F-Numerical Data.xlsx]

## Sheet: Sheet1
D15
Data point	Experiment	Number of occupied patterns	Number of TNT-connected patterns	Average TNT connections	% TNT-connected patterns
1	1	20	2	0.1	10
2	1	31	0	0	0
3	1	17	0	0	0
4	1	12	2	0.166667	16.6667
5	1	58	3	0.0517241	5.17241
6	1	103	8	0.0776699	7.76699
7	2	61	6	0.131148	13.1148
8	2	41	4	0.097561	9.7561
9	2	43	2	0.0465116	4.65116
10	2	24	5	0.25	25
11	2	16	0	0	0
12	2	40	9	0.25	25
13	2	17	2	0.117647	11.7647
14	2	21	2	0.0952381	9.52381
15	3	37	6	0.162162	16.2162
16	3	39	8	0.205128	20.5128
17	3	41	6	0.195122	19.5122
18	3	41	6	0.146341	14.6341
19	3	41	4	0.097561	9.7561
20	3	44	2	0.0454545	4.54545
21	3	47	0	0	0
D20
Data point	Experiment	Number of occupied patterns	Number of TNT-connected patterns	Average TNT connections	% TNT-connected patterns
1	1	42	2	0.047619	4.7619
2	1	39	4	0.102564	10.2564
3	1	31	0	0	0
4	1	42	8	0.190476	19.0476
5	1	34	2	0.0588235	5.88235
6	1	32	4	0.125	12.5
7	1	44	2	0.0454545	4.54545
8	1	29	0	0	0
9	2	33	0	0	0
10	2	47	2	0.0425532	4.25532
11	2	44	5	0.136364	13.6364
12	2	47	4	0.0851064	8.51064
13	2	42	3	0.0952381	9.52381
14	2	42	6	0.142857	14.2857
15	2	31	5	0.193548	19.3548
16	3	39	2	0.0512821	5.12821
17	3	40	0	0	0
18	3	41	2	0.0487805	4.87805
19	3	47	0	0	0
20	3	33	2	0.0606061	6.06061
21	3	32	2	0.0625	6.25
22	3	40	2	0.05	5
D30
Data point	Experiment	Number of occupied patterns	Number of TNT-connected patterns	Average TNT connections	% TNT-connected patterns
1	1	19	0	0	0
2	1	25	0	0	0
3	1	40	2	0.05	5
4	1	40	0	0	0
5	1	17	4	0.235294	23.5294
6	1	23	0	0	0
7	2	57	8	0.140351	14.0351
8	2	35	0	0	0
9	2	45	3	0.088889	8.8889
10	2	39	0	0	0
11	2	39	4	0.102564	10.2564
12	2	51	2	0.039216	3.9216
13	2	57	8	0.140351	14.0351
14	3	41	2	0.04878	4.878
15	3	43	2	0.046512	4.6512
16	3	42	7	0.190476	19.0476
17	3	45	2	0.044444	4.4444
18	3	20	2	0.1	10
19	3	22	0	0	0
20	3	38	0	0	0
21	3	46	0	0	0
D40
Data point	Experiment	Number of occupied patterns	Number of TNT-connected patterns	Average TNT connections	% TNT-connected patterns
1	1	13	2	0.153846	15.3846
2	1	24	0	0	0
3	1	12	0	0	0
4	1	21	0	0	0
5	1	24	0	0	0
6	1	20	2	0.1	10
7	2	20	0	0	0
8	2	23	0	0	0
9	2	14	0	0	0
10	2	16	2	0.125	12.5
11	2	14	0	0	0
12	2	13	0	0	0
13	2	34	2	0.0588235	5.88235
14	2	38	6	0.157895	15.7895
15	2	17	0	0	0
16	2	33	0	0	0
17	2	36	0	0	0
18	2	15	0	0	0
19	2	51	0	0	0
20	3	21	0	0	0
21	3	19	2	0.105263	10.5263
22	3	17	0	0	0
23	3	20	0	0	0
24	3	13	0	0	0
25	3	26	0	0	0
26	3	29	0	0	0
27	3	33	0	0	0
28	3	22	0	0	0
29	3	32	0	0	0
30	3	32	0	0	0
31	3	35	0	0	0
32	3	28	0	0	0
