# Supplementary material for: Tunnelling nanotube formation is driven by Eps8/IRSp53‐dependent linear actin polymerization
Source: EMBO J. 2023 Nov 27;42(24):e113761. doi: 10.15252/embj.2023113761 (PMC10711657; doi:10.15252/embj.2023113761)
Supplement: Supplementary file 23 — Source Data for Figure 1 [file EMBJ-42-e113761-s010.zip › Figure 1/1G/1G-Numerical Data.xlsx]

## Sheet: Filopodia Length
Length [microns]
5.60133
8.32329
5.85216
1.32923
4.3386
3.65106
3.45913
0.736258
2.98199
1.57637
1.30335
0.883737
0.600066
1.23891
2.52897
4.5977
5.90964
2.18366
1.23499
4.5977
4.24144
1.41115
1.11172
0.725614
0.78916
2.3879
2.5474
1.2852
0.99648
1.5666
1.5707
0.7265
1.3125
2.3304
1.1994
1.1252
1.2832
1.0335
0.48652
0.49909
0.86902
1.671
0.81916
5.5915
1.0051
0.52034
0.72473
1.6032
0.71981
4.3563
2.4928
1.206
1.5506
0.47933
0.85245
3.4951
1.424
0.77759
0.6909
1.0827
1.0072
4.5524
1.0745
5.8816
2.8082
1.5601
1.0217
0.7973
1.5984
0.76656
1.388
1.9183
5.9348
1.037
0.83809
0.8288
1.0906
0.64914
0.74814
1.4556
0.78174
1.6359
0.50634
0.52118
0.8277
0.61843
1.252
2.3956
4.8783
2.8396
0.59835
0.91852
1.397
1.624
1.7604
0.47914
1.1943
0.71871
0.50237
1.9817
4.1873
0.95164
1.3807
1.9439
4.3992
1.8685
0.61923
2.5472
2.3237
1.9976
1.0498
7.4
0.47989
1.0433
2.2053
0.42479
1.6771
0.75563
8.2902
0.84749
1.1568
1.8584
0.69629
0.56857
0.63078
5.0482
3.7871
1.2786
5.0409
3.1537
1.7872
1.0346
5.5526
2.1905
1.6809
1.4319
1.7829
2.5028
0.72207
0.7414
7.0886
2.6403
1.9016
0.61218
0.45936
1.3823
0.67939
0.63414
1.5032
0.65561
1.2297
2.3187
1.2691
0.62617
0.9392
2.9912
0.59792
0.52274
0.45773
0.47841
1.2119
0.5994
2.2961
4.9373
1.2233
1.0281
1.5806
1.0462
1.517
1.4638
0.47914
4.9503
4.5262
1.3016
0.82598
1.0835
0.49262
3.9902
0.59208
0.4695
0.88034
0.6533
0.52388
1.7026
1.093
7.0313
1.2624
1.4084
1.256
0.77997
3.6106
2.2481
5.4421
0.48172
1.1751
0.67913
0.66207
0.62795
0.53459
9.4549
3.4419
5.6243
2.6062
1.0251
0.67638
0.81632
3.7946
0.48247
1.6007
3.0265
0.86575
0.53159
1.5201
3.0304
1.5809
0.6095
2.4594
3.0291
1.7427
5.6093
0.69338
6.103
0.64938
7.0963
3.3269
0.6478
0.62979
0.80856
0.79389
5.077
5.0811
5.6861
5.4475
0.78394
1.3812
0.80776
1.1731
2.4155
0.85563
1.0344
3.2817
0.50689
0.51633
0.40519
2.1368
0.67353
2.0295
2.528
0.70157
2.7827
1.2085
1.8066
3.6638
1.6732
2.1042
1.4281
1.5436
1.385
0.69278
0.50288
0.95697
1.4991
2.334
0.68629
0.53944
0.50784
1.4288
0.6918
5.168
2.51
2.44615
1.588
2.12505
1.02293
5.06013
7.79297
9.02963
6.53301
8.75406
6.64277
2.9359
1.8697
1.93192
8.57956
4.26042
3.39508
1.51856
5.25363
2.12505
1.38322
3.76677
5.3282
2.85071
2.77925
2.1465
0.638897
4.81875
0.548246
5.12244
4.97096
6.38865
1.95645
2.04823
4.30228
2.03484
1.44692
2.2651
3.5615
2.21444
3.01276
1.02262
9.508
4.068
4.866
8.234
7.9646
6.8101
3.71
5.8266
2.7756
1.2798
2.1469
0.64213
5.8167
0.57194
0.4327
1.239
1.7899
2.239
2.0255
5.9581
3.136
0.93631
1.5734
0.83359
2.0917
3.3861
2.8267
4.633
1.6184
6.7264
6.5372
2.5901
0.96945
1.3685
0.99379
4.1093
0.47912
0.65116
3.9657
0.6455
0.31217
0.68462
7.507
2.762
5.2736
6.2276
0.67484
4.2535
5.3909
0.76599
0.84475
1.0745
0.79505
1.1108
0.60325
0.41716
4.95385
4.64662
0.800653
2.69456
0.999382
1.21993
1.07348
1.7317
0.362234
1.09348
1.05547
2.04576
1.1367
6.54568
2.54433
5.31463
0.630567
4.05303
0.600915
1.65099
3.23481
0.483347
0.48047
2.4307
0.708036
6.52229
2.40352
2.79563
4.28223
2.87465
2.79998
4.63946
6.93448
4.42944
8.53742
7.98445
1.95363
2.23734
1.69065
5.13082
2.38826
6.33666
1.4745
2.53663
6.10519
3.81128
2.23423
5.38824
3.41789
1.3606
2.6227
4.62927
1.47902
7.23808
1.44872
2.11671
0.928435
1.40096
3.98268
2.27164
6.45231
7.1159
2.36261
2.37021
2.62146
2.45153
1.26965
1.85353
0.456769
1.43863
3.24159
3.47954
0.464786
2.32571
3.72129
3.4508
2.39835
1.4199
5.49925
7.65097
5.55807
1.91093
1.28216
1.64389
1.93634
1.03666
2.04473
3.05188
4.88523
5.11178
6.87056
2.69923
2.0301
1.36227
2.24666
0.999229
1.36227
1.81093
9.7811
3.38214
8.4193
6.2964
1.55733
2.31055
8.63715
5.72412
4.06271
6.81683
4.36585
5.34609
3.3178
8.82534
6.5529
6.48538
1.93436
0.434606
0.450278
0.485986
0.608286
4.20461
0.565007
5.38331
4.81034
5.25686
3.24157
4.23248
3.83546
2.85781
2.76239
4.03396
6.94927
6.60557
5.18479
5.43917
2.58171
2.16075
3.9569
5.9469
8.67776
2.65597
6.58947
2.2304
0.701683
1.83089
7.18837
4.52976
0.89085
3.26267
2.42297
3.40505
6.98447
4.47916
3.82276
3.54425
3.91782
2.37587
3.26844
9.04792
2.68273
5.01269
5.2294
3.26441
6.67974
3.95186
7.34304
4.28818
1.85182
1.39062
2.96509
5.42675
2.2824
2.14478
2.65089
6.14529
3.81804
2.04316
7.8499
4.09866
7.76546
2.53007
3.12197

## Sheet: Histogram
Bin Center [microns]	Frequency
0.5	0.175182
1	0.15146
1.5	0.133212
2	0.0930657
2.5	0.0821168
3	0.0510949
3.5	0.0419708
4	0.0419708
4.5	0.0364964
5	0.0383212
5.5	0.040146
6	0.0218978
6.5	0.0273723
7	0.0218978
7.5	0.00729927
8	0.0109489
8.5	0.0127737
9	0.00729927
9.5	0.00364964
10	0.00182482
