# Supplementary material for: Tunnelling nanotube formation is driven by Eps8/IRSp53‐dependent linear actin polymerization
Source: EMBO J. 2023 Nov 27;42(24):e113761. doi: 10.15252/embj.2023113761 (PMC10711657; doi:10.15252/embj.2023113761)
Supplement: Supplementary file 24 — Source Data for Figure 2 [file EMBJ-42-e113761-s017.zip]

Archive with 67 entries (46 files):
- Figure 2/2A/
- Figure 2/2A/iii-No Lamellipodia example/
- Figure 2/2A/iii-No Lamellipodia example/MAX.tif
- Figure 2/2A/iii-No Lamellipodia example/README.txt
- Figure 2/2A/iii-No Lamellipodia example/XY.tif
- Figure 2/2A/iii-No Lamellipodia example/XZ.tif
- Figure 2/2A/ii-Mixed examples/
- Figure 2/2A/ii-Mixed examples/1/
- Figure 2/2A/ii-Mixed examples/1/MAX-1.tif
- Figure 2/2A/ii-Mixed examples/1/README.txt
- Figure 2/2A/ii-Mixed examples/1/XY-1.tif
- Figure 2/2A/ii-Mixed examples/1/XZ-1.tif
- Figure 2/2A/ii-Mixed examples/2/
- Figure 2/2A/ii-Mixed examples/2/MAX-2.tif
- Figure 2/2A/ii-Mixed examples/2/README.txt
- Figure 2/2A/ii-Mixed examples/2/XY-2.tif
- Figure 2/2A/ii-Mixed examples/2/XZ-2.tif
- Figure 2/2A/i-Lamellipodia example/
- Figure 2/2A/i-Lamellipodia example/MAX.tif
- Figure 2/2A/i-Lamellipodia example/README.txt
- Figure 2/2A/i-Lamellipodia example/XY.tif
- Figure 2/2A/i-Lamellipodia example/XZ.tif
- Figure 2/2B/
- Figure 2/2B/2B-Numerical Data.xlsx
- Figure 2/2C/
- Figure 2/2C/2C-Numerical Data.xlsx
- Figure 2/2D/
- Figure 2/2D/2D-Numerical Data.xlsx
- Figure 2/2D/WB/
- Figure 2/2D/WB/Annotated blot.pdf
- Figure 2/2D/WB/Ch+Ladder/
- Figure 2/2D/WB/Ch+Ladder/Actr3-2min-8x-Ch+Ladder.jpg
- Figure 2/2D/WB/Ch+Ladder/GAPDH-54sec-8x-Ch+Marker.jpg
- Figure 2/2D/WB/Raw TIFs/
- Figure 2/2D/WB/Raw TIFs/Actr3.tif
- Figure 2/2D/WB/Raw TIFs/GAPDH.tif
- Figure 2/2D/WB/README.txt
- Figure 2/2E/
- Figure 2/2E/README.txt
- Figure 2/2E/Surface.tif
- Figure 2/2E/Upper stacks.tif
- Figure 2/2E/XZ.tif
- Figure 2/2F/
- Figure 2/2F/README.txt
- Figure 2/2F/Surface.tif
- Figure 2/2F/Upper Stacks.tif
- Figure 2/2F/XZ-i.tif
- Figure 2/2F/XZ-ii.tif
- Figure 2/2G/
- Figure 2/2G/2G-Numerical Data.xlsx
- Figure 2/2H/
- Figure 2/2H/Inset.tif
- Figure 2/2H/MAX.tif
- Figure 2/2H/README.txt
- Figure 2/2I/
- Figure 2/2I/Full MAX_siActr3 Co-culture_2.tif
- Figure 2/2I/i/
- Figure 2/2I/i/Zoom-In.tif
- Figure 2/2I/ii/
- Figure 2/2I/ii/XZ.tif
- Figure 2/2I/ii/YZ.tif
- Figure 2/2I/iii/
- Figure 2/2I/iii/XZ.tif
- Figure 2/2I/iii/YZ.tif
- Figure 2/2I/README.txt
- Figure 2/2J-K/
- Figure 2/2J-K/2J-K Numerical Data.xlsx
