# Supplementary material for: Tunnelling nanotube formation is driven by Eps8/IRSp53‐dependent linear actin polymerization
Source: EMBO J. 2023 Nov 27;42(24):e113761. doi: 10.15252/embj.2023113761 (PMC10711657; doi:10.15252/embj.2023113761)
Supplement: Supplementary file 24 — Source Data for Figure 2 [file EMBJ-42-e113761-s017.zip › Figure 2/2B/2B-Numerical Data.xlsx]

## Sheet: Sheet1
Phenotype	Count	% of Total
(i) Lamellipodia	4	4.12371
(ii) Mixed	24	24.7423
(iii) No lamellipodia	69	71.134
Total	97
