# Supplementary material for: Tunnelling nanotube formation is driven by Eps8/IRSp53‐dependent linear actin polymerization
Source: EMBO J. 2023 Nov 27;42(24):e113761. doi: 10.15252/embj.2023113761 (PMC10711657; doi:10.15252/embj.2023113761)
Supplement: Supplementary file 24 — Source Data for Figure 2 [file EMBJ-42-e113761-s017.zip › Figure 2/2C/2C-Numerical Data.xlsx]

## Sheet: D15
D15 - Mock		841					D15 - CK-666		920
Data point	Experiment	Number of occupied patterns	Number of TNT-connected patterns	Average TNT connections	% TNT-connected patterns		Data point	Experiment	Number of occupied patterns	Number of TNT-connected patterns	Average TNT connections	% TNT-connected patterns
1	1	32	0	0	0		1	1	35	8	0.228571	22.8571
2	1	38	4	0.105263	10.5263		2	1	30	9	0.333333	33.3333
3	1	35	2	0.0571429	5.71429		3	1	37	2	0.054054	5.4054
4	1	53	0	0	0		4	1	38	11	0.289474	28.9474
5	1	62	11	0.193548	19.3548		5	1	15	0	0	0
6	1	50	2	0.04	4		6	1	13	0	0	0
7	1	52	5	0.115385	11.5385		7	1	49	14	0.367347	36.7347
8	2	31	0	0	0		8	1	52	6	0.115385	11.5385
9	2	55	12	0.218182	21.8182		9	2	40	6	0.15	15
10	2	34	6	0.176471	17.6471		10	2	37	5	0.162162	16.2162
11	2	27	2	0.0740741	7.40741		11	2	33	2	0.0606061	6.06061
12	2	24	0	0	0		12	2	28	6	0.214286	21.4286
13	2	46	6	0.130435	13.0435		13	2	38	5	0.157895	15.7895
14	2	42	6	0.142857	14.2857		14	2	32	10	0.375	37.5
15	3	44	4	0.0909091	9.09091		15	2	37	4	0.108108	10.8108
16	3	45	6	0.133333	13.3333		16	2	34	2	0.0588235	5.88235
17	3	48	6	0.125	12.5		17	2	33	8	0.242424	24.2424
18	3	29	2	0.0689655	6.89655		18	2	54	8	0.185185	18.5185
19	3	47	4	0.0851064	8.51064		19	3	38	6	0.157895	15.7895
20	3	47	0	0	0		20	3	20	2	0.1	10
							21	3	26	2	0.0769231	7.69231
							22	3	29	0	0	0
							23	3	23	2	0.0869565	8.69565
							24	3	38	4	0.105263	10.5263
							25	3	27	4	0.148148	14.8148
							26	3	34	4	0.117647	11.7647
							27	3	19	5	0.315789	31.5789
							28	3	31	4	0.129032	12.9032

## Sheet: D20
D20 - Mock		1065					D20 - CK-666		1072
Data point	Experiment	Number of occupied patterns	Number of TNT-connected patterns	Average TNT connections	% TNT-connected patterns		Data point	Experiment	Number of occupied patterns	Number of TNT-connected patterns	Average TNT connections	% TNT-connected patterns
1	1	19	0	0	0		1	1	18	4	0.222222	22.2222
2	1	27	2	0.0740741	7.40741		2	1	13	0	0	0
3	1	24	0	0	0		3	1	24	2	0.0833333	8.33333
4	1	18	0	0	0		4	1	31	6	0.193548	19.3548
5	1	25	0	0	0		5	1	29	2	0.0689655	6.89655
6	2	18	0	0	0		6	1	32	0	0	0
7	2	27	2	0.0740741	7.40741		7	2	34	7	0.235294	23.5294
8	2	25	2	0.08	8		8	2	35	4	0.114286	11.4286
9	2	25	2	0.08	8		9	2	50	2	0.04	4
10	2	32	2	0.0625	6.25		10	2	28	0	0	0
11	2	22	2	0.0909091	9.09091		11	2	29	4	0.137931	13.7931
12	2	18	0	0.111111	11.1111		12	2	18	3	0.222222	22.2222
13	2	24	0	0	0		13	2	34	0	0	0
14	2	21	2	0.0952381	9.52381		14	2	28	2	0.0714286	7.14286
15	2	30	0	0	0		15	2	30	2	0.0666667	6.66667
16	2	29	0	0	0		16	2	11	2	0.181818	18.1818
17	2	35	0	0	0		17	2	26	7	0.307692	30.7692
18	2	42	2	0.047619	4.7619		18	2	24	5	0.25	25
19	3	38	4	0.105263	10.5263		19	2	23	2	0.0869565	8.69565
20	3	51	4	0.0784314	7.84314		20	2	24	2	0.0833333	8.33333
21	3	46	4	0.0869565	8.69565		21	2	30	2	0.0666667	6.66667
22	3	53	0	0	0		22	2	27	4	0.148148	14.8148
23	3	50	0	0	0		23	3	18	2	0.111111	11.1111
24	3	35	4	0.114286	11.4286		24	3	28	4	0.142857	14.2857
25	3	57	4	0.0701754	7.01754		25	3	30	2	0.0666667	6.66667
26	3	45	2	0.0444444	4.44444		26	3	30	0	0	0
27	3	44	2	0.0454545	4.54545		27	3	25	4	0.16	16
28	3	62	5	0.0967742	9.67742		28	3	39	2	0.0512821	5.12821
29	3	42	6	0.142857	14.2857		29	3	33	2	0.0606061	6.06061
30	3	50	0	0	0		30	3	44	2	0.0454545	4.54545
31	3	31	2	0.0645161	6.45161		31	3	26	5	0.230769	23.0769
							32	3	39	4	0.102564	10.2564
							33	3	20	2	0.1	10
							34	3	29	0	0	0
							35	3	33	2	0.0606061	6.06061
							36	3	26	4	0.153846	15.3846
							37	3	24	2	0.0833333	8.33333
							38		30	0	0	0

## Sheet: D30
D30 - Mock		1194					D30 - CK-666		863
Data point	Experiment	Number of occupied patterns	Number of TNT-connected patterns	Average TNT connections	% TNT-connected patterns		Data point	Experiment	Number of occupied patterns	Number of TNT-connected patterns	Average TNT connections	% TNT-connected patterns
1	1	20	0	0	0		1	1	30	4	0.133333	13.3333
2	1	29	3	0.103448	10.3448		2	1	25	2	0.08	8
3	1	28	0	0	0		3	1	31	4	0.129032	12.9032
4	1	15	0	0	0		4	1	31	2	0.0645161	6.45161
5	1	21	0	0	0		5	1	31	0	0	0
6	1	58	0	0	0		6	1	25	4	0.16	16
7	2	33	0	0	0		7	2	33	2	0.0606061	6.06061
8	2	43	2	0.0465116	4.65116		8	2	25	2	0.08	8
9	2	45	0	0	0		9	2	31	4	0.129032	12.9032
10	2	31	2	0.0645161	6.45161		10	2	31	2	0.0645161	6.45161
11	2	29	2	0.0689655	6.89655		11	2	31	0	0	0
12	2	25	0	0	0		12	2	25	4	0.16	16
13	2	38	2	0.0526316	5.26316		13	2	33	2	0.0606061	6.06061
14	2	38	2	0.0526316	5.26316		14	2	30	0	0	0
15	2	28	0	0	0		15	2	37	3	0.108108	10.8108
16	2	37	0	0	0		16	2	42	8	0.190476	19.0476
17	2	42	2	0.047619	4.7619		17	3	35	2	0.0571429	5.71429
18	2	34	0	0	0		18	3	22	4	0.181818	18.1818
19	2	38	2	0.0526316	5.26316		19	3	27	4	0.148148	14.8148
20	2	20	0	0	0		20	3	22	4	0.181818	18.1818
21	2	38	6	0.157895	15.7895		21	3	24	4	0.166667	16.6667
22	3	50	0	0	0		22	3	38	4	0.105263	10.5263
23	3	31	2	0.0645161	6.45161		23	3	39	0	0	0
24	3	20	0	0	0		24	3	38	0	0	0
25	3	29	0	0	0		25	3	46	0	0	0
26	3	38	0	0	0		26	3	48	2	0.0416667	4.16667
27	3	36	2	0.0555556	5.55556		27	3	33	0	0	0
28	3	35	2	0.0571429	5.71429
29	3	42	2	0.047619	4.7619
30	3	30	2	0.0666667	6.66667
31	3	37	3	0.0810811	8.10811
32	3	39	4	0.102564	10.2564
33	3	20	2	0.1	10
34	3	31	0	0	0
35	3	24	2	0.0833333	8.33333
36	3	42	0	0	0

## Sheet: D40
D40 - Mock		706					D40 - CK-666		729
Data point	Experiment	Number of occupied patterns	Number of TNT-connected patterns	Average TNT connections	% TNT-connected patterns		Data point	Experiment	Number of occupied patterns	Number of TNT-connected patterns	Average TNT connections	% TNT-connected patterns
1	1	18	0	0	0		1	1	21	0	0	0
2	1	17	0	0	0		2	1	19	0	0	0
3	1	20	2	0.1	10		3	1	19	0	0	0
4	2	43	2	0.0465116	4.65116		4	1	23	0	0	0
5	2	40	0	0	0		5	1	16	2	0.125	12.5
6	2	49	2	0.0408163	4.08163		6	1	18	2	0.111111	11.1111
7	2	42	0	0	0		7	2	37	0	0	0
8	2	39	0	0	0		8	2	33	2	0.0606061	6.06061
9	2	41	0	0	0		9	2	38	0	0	0
10	2	28	0	0	0		10	2	41	0	0	0
11	2	38	0	0	0		11	2	45	2	0.0444444	4.44444
12	2	19	2	0.105263	10.5263		12	2	36	0	0	0
13	2	30	0	0	0		13	2	32	0	0	0
14	2	14	0	0	0		14	2	31	0	0	0
15	2	37	0	0	0		15	2	34	0	0	0
16	2	36	2	0.0555556	5.55556		16	2	18	2	0.111111	11.1111
17	2	33	2	0.0606061	6.06061		17	2	42	2	0.047619	4.7619
18	2	31	0	0	0		18	2	20	0	0	0
19	3	8	2	0.25	25		19	3	34	2	0.0588235	5.88235
20	3	7	0	0	0		20	3	35	0	0	0
21	3	14	0	0	0		21	3	35	0	0	0
22	3	12	0	0	0		22	3	11	0	0	0
23	3	11	0	0	0		23	3	8	0	0	0
24	3	8	0	0	0		24	3	12	0	0	0
25	3	6	0	0	0		25	3	14	0	0	0
26	3	4	0	0	0		26	3	12	2	0.166667	16.6667
27	3	17	0	0	0		27	3	8	0	0	0
28	3	13	0	0	0		28	3	11	0	0	0
29	3	6	0	0	0		29	3	10	0	0	0
30	3	4	0	0	0		30	3	5	0	0	0
31	3	6	0	0	0		31	3	11	0	0	0
32	3	8	0	0	0
33	3	7	0	0	0
