# Supplementary material for: Tunnelling nanotube formation is driven by Eps8/IRSp53‐dependent linear actin polymerization
Source: EMBO J. 2023 Nov 27;42(24):e113761. doi: 10.15252/embj.2023113761 (PMC10711657; doi:10.15252/embj.2023113761)
Supplement: Supplementary file 24 — Source Data for Figure 2 [file EMBJ-42-e113761-s017.zip › Figure 2/2D/2D-Numerical Data.xlsx]

## Sheet: Sheet1
		Arp3 Area	GAPDH Area	Norm (Arp3/GAPDH)	Relative Actr3 Expression (%)
1	Scramble	26197.4	86319.2	0.303494	100
	siActr3	764.577	19713.2	0.038785	12.7795
2	Scramble	89355.5	42344.3	2.11021	100
	siActr3	76.5355	10427	0.00734014	0.347839
3	Scramble	93537.9	21644.8	4.32149	100
	siActr3	189.364	19968.2	0.00948329	0.219445
4	Scramble	70786.6	26323.4	2.68911	100
	siActr3	261.778	19850.8	0.0131873	0.490397
5	Scramble	82904.8	50263.7	1.6494	100
	siActr3	1080.41	62068.3	0.0174067	1.05534
6	Scramble	66538	20818.4	3.19611	100
	siActr3	308.607	22901.9	0.0134751	0.42161
7	Scramble	88465.1	53189	1.66322	100
	siActr3	615.678	111485	0.0055225	0.332036
8	Scramble	64860.5	21831.9	2.97091	100
	siActr3	225.778	32444.2	0.00695896	0.234237
9	Scramble	4985.32	7703.73	0.64713	100
	siActr3	818.92	47061.6	0.017401	2.68895
10	Scramble	115774	55886.3	2.07159	100
	siActr3	395.435	132020	0.00299527	0.144588
