# Supplementary material for: Tunnelling nanotube formation is driven by Eps8/IRSp53‐dependent linear actin polymerization
Source: EMBO J. 2023 Nov 27;42(24):e113761. doi: 10.15252/embj.2023113761 (PMC10711657; doi:10.15252/embj.2023113761)
Supplement: Supplementary file 24 — Source Data for Figure 2 [file EMBJ-42-e113761-s017.zip › Figure 2/2G/2G-Numerical Data.xlsx]

## Sheet: D15
D15 - Scramble		1553					D15 - siActr3		879
Data point	Experiment	Number of occupied patterns	Number of TNT-connected patterns	Average TNT connections	% TNT-connected patterns		Data point	Experiment	Number of occupied patterns	Number of TNT-connected patterns	Average TNT connections	% TNT-connected patterns
1	1	24	2	0.0833333	8.33333		1	1	6	2	0.333333	33.3333
2	1	38	0	0	0		2	1	14	2	0.142857	14.2857
3	1	31	0	0	0		3	1	22	6	0.363636	36.3636
4	1	35	2	0.0571429	5.71429		4	1	21	6	0.380952	38.0952
5	1	37	2	0.0540541	5.40541		5	1	19	0	0	0
6	1	24	2	0.0833333	8.33333		6	1	4	2	0.5	50
7	1	16	2	0.125	12.5		7	1	10	0	0	0
8	1	22	0	0	0		8	1	15	2	0.133333	13.3333
9	1	9	2	0.222222	22.2222		9	1	6	2	0.333333	33.3333
10	1	30	2	0.0666667	6.66667		10	1	9	2	0.222222	22.2222
11	1	23	2	0.0869565	8.69565		11	1	17	2	0.117647	11.7647
12	1	26	0	0	0		12	1	9	2	0.222222	22.2222
13	1	32	0	0	0		13	2	26	7	0.307692	30.7692
14	1	26	3	0.153846	15.3846		14	2	19	4	0.210526	21.0526
15	1	22	2	0.0909091	9.09091		15	2	19	7	0.368421	36.8421
16	1	26	2	0.0769231	7.69231		16	2	11	0	0	0
17	1	28	0	0	0		17	2	19	0	0	0
18	2	22	0	0	0		18	2	18	2	0.111111	11.1111
19	2	20	1	0.05	5		19	2	17	7	0.470588	47.0588
20	2	40	3	0.075	7.5		20	2	16	2	0.125	12.5
21	2	43	2	0.0465116	4.65116		21	2	12	4	0.333333	33.3333
22	2	21	0	0	0		22	2	23	8	0.347826	34.7826
23	2	16	0	0	0		23	2	14	3	0.285714	28.5714
24	2	26	2	0.0769231	7.69231		24	3	26	4	0.230769	23.0769
25	2	36	0	0	0		25	3	30	7	0.266667	26.6667
26	2	20	0	0	0		26	3	28	6	0.285714	28.5714
27	2	19	0	0	0		27	3	31	4	0.129032	12.9032
28	2	20	2	0.1	10		28	3	35	8	0.285714	28.5714
29	2	16	0	0	0		29	3	46	14	0.347826	34.7826
30	2	11	2	0.181818	18.1818		30	3	12	2	0.166667	16.6667
31	2	13	0	0	0		31	3	17	3	0.235294	23.5294
32	3	14	0	0	0		32	3	18	4	0.222222	22.2222
33	3	19	0	0	0		33	3	30	6	0.2	20
34	3	26	0	0	0		34	3	21	2	0.0952381	9.52381
35	3	15	2	0.133333	13.3333		35	3	17	0	0	0
36	3	20	3	0.2	20		36	4	8	2	0.25	25
37	3	13	2	0.153846	15.3846		37	4	17	0	0	0
38	3	5	0	0	0		38	4	16	0	0	0
39	3	13	0	0	0		39	4	19	4	0.210526	21.0526
40	3	16	0	0	0		40	4	12	5	0.5	50
41	3	18	2	0.111111	11.1111		41	4	5	2	0.4	40
42	3	17	0	0	0		42	4	6	0	0	0
43	3	19	2	0.105263	10.5263		43	4	31	10	0.322581	32.2581
44	3	28	2	0.0714286	7.14286		44	4	18	4	0.222222	22.2222
45	3	51	4	0.0784314	7.84314		45	4	13	2	0.153846	15.3846
46	3	34	4	0.117647	11.7647		46	4	12	4	0.333333	33.3333
47	3	13	2	0.153846	15.3846		47	4	13	2	0.153846	15.3846
48	3	15	0	0	0		48	4	9	0	0	0
49	4	26	2	0.0769231	7.69231		49	4	16	2	0.125	12.5
50	4	41	2	0.0487805	4.87805		50	4	11	2	0.181818	18.1818
51	4	35	0	0	0		51	4	10	0	0	0
52	4	28	4	0.142857	14.2857		52	4	6	0	0	0
53	4	28	0	0	0
54	4	26	0	0	0
55	4	25	4	0.16	16
56	4	31	0	0	0
57	4	27	2	0.0740741	7.40741
58	4	36	0	0	0
59	4	19	2	0.105263	10.5263
60	4	45	2	0.0444444	4.44444
61	4	35	2	0.0571429	5.71429
62	4	16	2	0.125	12.5
63	4	27	4	0.148148	14.8148

## Sheet: D30
D30 - Scramble		1539					D30 - siActr3		1271
Data point	Experiment	Number of occupied patterns	Number of TNT-connected patterns	Average TNT connections	% TNT-connected patterns		Data point	Experiment	Number of occupied patterns	Number of TNT-connected patterns	Average TNT connections	% TNT-connected patterns
1	1	25	0	0	0		1	1	22	2	0.0909091	9.09091
2	1	23	0	0	0		2	1	19	0	0	0
3	1	20	0	0	0		3	1	12	0	0	0
4	1	24	2	0.0833333	8.33333		4	1	20	2	0.1	10
5	1	26	4	0.153846	15.3846		5	1	18	0	0	0
6	1	29	0	0	0		6	1	16	2	0.125	12.5
7	1	27	0	0	0		7	1	28	0	0	0
8	1	23	0	0	0		8	1	26	0	0	0
9	1	19	0	0	0		9	1	28	4	0.142857	14.2857
10	1	24	0	0	0		10	1	30	4	0.133333	13.3333
11	1	15	0	0	0		11	1	18	0	0	0
12	1	29	0	0	0		12	1	19	0	0	0
13	1	30	0	0	0		13	1	28	0	0	0
14	1	32	2	0.0625	6.25		14	1	18	4	0.222222	22.2222
15	1	34	0	0	0		15	1	19	2	0.105263	10.5263
16	1	20	0	0	0		16	1	22	2	0.0909091	9.09091
17	1	20	0	0	0		17	1	23	0	0	0
18	1	20	0	0	0		18	1	24	2	0.0833333	8.33333
19	1	19	0	0	0		19	1	26	0	0	0
20	1	31	2	0.0645161	6.45161		20	1	27	4	0.148148	14.8148
21	1	31	0	0	0		21	1	23	4	0.173913	17.3913
22	2	30	0	0	0		22	2	22	2	0.0909091	9.09091
23	2	31	4	0.129032	12.9032		23	2	19	2	0.105263	10.5263
24	2	30	2	0.0666667	6.66667		24	2	21	0	0	0
25	2	35	0	0	0		25	2	24	0	0	0
26	2	27	0	0	0		26	2	21	0	0	0
27	2	31	0	0	0		27	2	19	2	0.105263	10.5263
28	2	32	0	0	0		28	2	24	0	0	0
29	2	29	0	0	0		29	2	16	0	0	0
30	2	27	0	0	0		30	2	15	0	0	0
31	2	35	4	0.114286	11.4286		31	2	12	0	0	0
32	2	32	0	0	0		32	2	24	4	0.166667	16.6667
33	2	34	0	0	0		33	2	12	2	0.166667	16.6667
34	2	18	2	0.111111	11.1111		34	2	18	0	0	0
35	2	25	0	0	0		35	2	24	0	0	0
36	2	26	2	0.0769231	7.69231		36	2	21	2	0.0952381	9.52381
37	2	28	2	0.0714286	7.14286		37	2	16	0	0	0
38	2	28	0	0	0		38	2	19	2	0.105263	10.5263
39	2	27	0	0	0		39	2	24	0	0	0
40	3	35	0	0	0		40	2	15	0	0	0
41	3	21	0	0	0		41	2	20	0	0	0
42	3	22	0	0	0		42	3	15	2	0.133333	13.3333
43	3	22	2	0.0909091	9.09091		43	3	24	2	0.0833333	8.33333
44	3	25	0	0	0		44	3	21	0	0	0
45	3	29	2	0.0689655	6.89655		45	3	17	0	0	0
46	3	25	0	0	0		46	3	19	0	0	0
47	3	17	0	0	0		47	3	15	2	0.133333	13.3333
48	3	25	0	0	0		48	3	16	0	0	0
49	3	22	0	0	0		49	3	24	2	0.0833333	8.33333
50	3	18	2	0.111111	11.1111		50	3	24	4	0.166667	16.6667
51	3	29	0	0	0		51	3	18	0	0	0
52	3	23	4	0.173913	17.3913		52	3	21	2	0.0952381	9.52381
53	3	23	2	0.0869565	8.69565		53	3	18	4	0.222222	22.2222
54	3	27	0	0	0		54	3	21	0	0	0
55	3	26	0	0	0		55	3	15	2	0.133333	13.3333
56	3	21	2	0.0952381	9.52381		56	3	19	0	0	0
57	3	26	0	0	0		57	3	17	6	0.470588	47.0588
58	3	28	0	0	0		58	3	16	2	0.125	12.5
59	3	29	0	0	0		59	3	10	0	0	0
							60	3	19	0	0	0
							61	3	18	0	0	0
							62	3	20	0	0	0
							63	3	13	2	0.153846	15.3846
							64	3	19	0	0	0
