# Supplementary material for: Tunnelling nanotube formation is driven by Eps8/IRSp53‐dependent linear actin polymerization
Source: EMBO J. 2023 Nov 27;42(24):e113761. doi: 10.15252/embj.2023113761 (PMC10711657; doi:10.15252/embj.2023113761)
Supplement: Supplementary file 24 — Source Data for Figure 2 [file EMBJ-42-e113761-s017.zip › Figure 2/2J-K/2J-K Numerical Data.xlsx]

## Sheet: Secretion Controls
	Scramble
	N = 1				N = 2				N = 3
	Image	Cell Class 0 (Tot. Acceptors)	Cell Class 1 (DiD+ Acceptors)		Image	Cell Class 0 (Tot. Acceptors)	Cell Class 1 (DiD+ Acceptors)		Image	Cell Class 0 (Tot. Acceptors)	Cell Class 1 (DiD+ Acceptors)
	1	28	1		1	47	2		1	41	1
	2	34	2		2	36	1		2	15	2
	3	34	0		3	25	0		3	20	0
	4	22	1		4	20	1		4	33	2
	5	28	1		5	16	0		5	40	1
	6	25	0		6	30	3		6	33	0
	7	20	2		7	25	1		7	36	1
	8	28	1		8	29	1		8	25	1
	9	23	1		9	27	1		9	36	0
	10	20	0		10	44	0		10	21	2
	11	21	2		11	36	1		11	44	0
	12	25	2		12	28	2		12	42	0
	SUM	308	13		SUM	363	13		SUM	386	10
	% Acceptor DiD+		4.04984		% Acceptor DiD+		3.45745		% Acceptor DiD+		2.52525
	siActr3
	N = 1				N = 2				N = 3
	Image	Cell Class 0 (Tot. Acceptors)	Cell Class 1 (DiD+ Acceptors)		Image	Cell Class 0 (Tot. Acceptors)	Cell Class 1 (DiD+ Acceptors)		Image	Cell Class 0 (Tot. Acceptors)	Cell Class 1 (DiD+ Acceptors)
	1	23	0		1	39	1		1	36	0
	2	34	1		2	38	1		2	28	1
	3	29	0		3	40	0		3	40	0
	4	48	0		4	33	0		4	37	0
	5	22	0		5	26	0		5	24	0
	6	28	1		6	61	0		6	42	0
	7	31	0		7	41	0		7	28	2
	8	28	1		8	32	1		8	48	0
	9	21	1		9	32	0		9	25	0
	10	32	0		10	34	1		10	30	0
	11	30	0		11	37	0		11	23	2
	12	36	1		12	31	0		12	24	0
	SUM	362	5		SUM	444	4		SUM	385	5
	% Acceptor DiD+		1.3624		% Acceptor DiD+		0.892857		% Acceptor DiD+		1.28205

## Sheet: Co-cultures
	Scramble
	N = 1	Total Acceptors	345				N = 2	Total Acceptors	368				N = 3	Total Acceptors	349
	Image	Cell Class 0	Cell Class 1 (DiD+)	Cell Class 2 (Donor)	D:A Ratio		Image	Cell Class 0	Cell Class 1 (DiD+)	Cell Class 2 (Donor)	D:A Ratio		Image	Cell Class 0	Cell Class 1 (DiD+)	Cell Class 2 (Donor)	D:A Ratio
	1	21	9	40	1.33333		1	20	6	31	1.19231		1	22	9	29	0.935484
	2	19	2	27	1.28571		2	25	8	38	1.15152		2	23	15	30	0.789474
	3	19	11	34	1.13333		3	19	5	35	1.45833		3	23	15	28	0.736842
	4	25	11	17	0.472222		4	11	6	35	2.05882		4	18	5	38	1.65217
	5	28	10	17	0.447368		5	9	6	32	2.13333		5	16	6	25	1.13636
	6	10	5	26	1.73333		6	28	10	50	1.31579		6	17	4	25	1.19048
	7	20	5	31	1.24		7	9	6	30	2		7	19	10	21	0.724138
	8	19	6	15	0.6		8	14	5	38	2		8	23	5	34	1.21429
	9	19	7	42	1.61538		9	20	11	28	0.903226		9	12	9	34	1.61905
	10	19	10	34	1.17241		10	26	5	56	1.80645		10	31	6	40	1.08108
	11	25	11	41	1.13889		11	17	10	35	1.2963		11	22	10	42	1.3125
	12	28	6	41	1.20588		12	20	10	31	1.03333		12	18	11	21	0.724138
							13	24	6	29	0.966667
							14	24	8	34	1.0625
	SUM	252	93	365			SUM	266	102	502			SUM	244	105	367
	% Acceptor DiD+:		26.9565		1.05797		% Acceptor DiD+		27.7174		1.36413		% Acceptor DiD+		30.086		1.05158
	% Contact-mediated:		22.9067				% Contact-mediated:		24.2599				% Contact-mediated:		27.5607
	siActr3
	N = 1	Total Acceptors	343				N = 2	Total Acceptors	357				N = 3	Total Acceptors	341
	Image	Cell Class 0	Cell Class 1 (DiD+)	Cell Class 2 (Donor)	D:A Ratio		Image	Cell Class 0	Cell Class 1 (DiD+)	Cell Class 2 (Donor)	D:A Ratio		Image	Cell Class 0	Cell Class 1 (DiD+)	Cell Class 2 (Donor)	D:A Ratio
	1	23	8	21	0.677419		1	24	11	24	0.685714		1	15	14	29	1
	2	15	8	35	1.52174		2	23	9	28	0.875		2	9	9	25	1.38889
	3	15	10	50	2		3	22	7	23	0.793103		3	27	12	31	0.794872
	4	46	15	29	0.47541		4	14	5	26	1.36842		4	17	8	34	1.36
	5	26	18	40	0.909091		5	11	8	20	1.05263		5	23	10	33	1
	6	11	5	23	1.4375		6	10	10	20	1		6	32	10	37	0.880952
	7	28	10	65	1.71053		7	37	14	52	1.01961		7	20	6	25	0.961538
	8	24	16	44	1.1		8	20	4	14	0.583333		8	16	7	29	1.26087
	9	27	5	34	1.0625		9	21	7	30	1.07143		9	24	8	42	1.3125
	10	23	10	24	0.727273		10	17	7	14	0.583333		10	13	8	24	1.14286
							11	15	15	25	0.833333		11	5	12	52	3.05882
							12	14	5	17	0.894737		12	26	10	32	0.888889
							13	14	13	32	1.18519
	SUM	238	105	365			SUM	242	115	325			SUM	227	114	393
	% Acceptor DiD+		30.6122		1.06414		% Acceptor DiD+		32.2129		0.910364		% Acceptor DiD+		33.4311		1.15249
	% Contact-mediated:		29.2498				% Contact-mediated:		31.32				% Contact-mediated:		32.149
	Relative %		127.691				Relative %		129.102				Relative %		116.648
