# Supplementary material for: Tunnelling nanotube formation is driven by Eps8/IRSp53‐dependent linear actin polymerization
Source: EMBO J. 2023 Nov 27;42(24):e113761. doi: 10.15252/embj.2023113761 (PMC10711657; doi:10.15252/embj.2023113761)
Supplement: Supplementary file 25 — Source Data for Figure 3 [file EMBJ-42-e113761-s014.zip]

Archive with 36 entries (21 files):
- Figure 3/3B/
- Figure 3/3B/Cell Mask-Ch1-Straightened.tif
- Figure 3/3B/FTractin-Ch2-Straightened.tif
- Figure 3/3C/
- Figure 3/3C/Cell Mask-Ch1-Straightened.tif
- Figure 3/3C/FTractin-Ch2-Straightened.tif
- Figure 3/3D/
- Figure 3/3D/Cell Mask-Ch1-Kymograph.tif
- Figure 3/3D/FTractin-Ch2-Kymograph.tif
- Figure 3/3E/
- Figure 3/3E/Cell Mask-Ch1-Kymograph.tif
- Figure 3/3E/FTractin-Ch2-Kymograph.tif
- Figure 3/3F/
- Figure 3/3F/3F-Numerical data.xlsx
- Figure 3/3G/
- Figure 3/3G/3G-Numerical data.xlsx
- Figure 3/3H/
- Figure 3/3H/3H-Numerical data.xlsx
- Figure 3/3H/Images/
- Figure 3/3H/Images/i/
- Figure 3/3H/Images/i/Cell Mask-i.tif
- Figure 3/3H/Images/i/FTractin-i.tif
- Figure 3/3H/Images/ii/
- Figure 3/3H/Images/ii/Cell Mask-ii.tif
- Figure 3/3H/Images/ii/FTractin-ii.tif
- Figure 3/3I/
- Figure 3/3I/3I-Numerical data.xlsx
- Figure 3/3I/Images/
- Figure 3/3I/Images/i/
- Figure 3/3I/Images/i/Cell Mask-i.tif
- Figure 3/3I/Images/i/FTractin-i.tif
- Figure 3/3I/Images/ii/
- Figure 3/3I/Images/ii/Cell Mask-ii.tif
- Figure 3/3I/Images/ii/FTractin-ii.tif
- Figure 3/3J/
- Figure 3/3J/3J-Numerical data.xlsx
