# Supplementary material for: Tunnelling nanotube formation is driven by Eps8/IRSp53‐dependent linear actin polymerization
Source: EMBO J. 2023 Nov 27;42(24):e113761. doi: 10.15252/embj.2023113761 (PMC10711657; doi:10.15252/embj.2023113761)
Supplement: Supplementary file 25 — Source Data for Figure 3 [file EMBJ-42-e113761-s014.zip › Figure 3/3F/3F-Numerical data.xlsx]

## Sheet: Mock (DMSO) Curves
DMSO_1			DMSO_2			DMSO_3			DMSO_4			DMSO_5			DMSO_6			DMSO_7			DMSO_8			DMSO_9			DMSO_10			DMSO_11
X (microns)	I_Norm		X (microns)	I_Norm		X (microns)	I_Norm		X (microns)	I_Norm		X (microns)	I_Norm		X (microns)	I_Norm		X (microns)	I_Norm		X (microns)	I_Norm		X (microns)	I_Norm		X (microns)	I_Norm		X (microns)	I_Norm
-0.2344	0.794004		-0.0293	0.840194		-1.5236	0.539197		-0.7618	0.806346		-0.2344	0.89234		-1.5822	0.331468		-2.1682	0.941855		-1.1427	0.510718		-1.8459	0.412863		-2.7542	0.619102		-0.3223	0.746599
-0.2051	0.727134		0	1		-1.4943	0.523581		-0.7325	0.815464		-0.2051	0.788739		-1.5529	0.29141		-2.1389	0.916422		-1.1134	0.492731		-1.8166	0.450113		-2.7249	0.533357		-0.293	0.873784
-0.1758	0.648415		0.0293	0.878986		-1.465	0.625974		-0.7032	0.847061		-0.1758	0.900506		-1.5236	0.293154		-2.1096	0.947156		-1.0841	0.487599		-1.7873	0.461076		-2.6956	0.585265		-0.2637	0.880283
-0.1465	0.890583		0.0586	0.801182		-1.4357	0.523851		-0.6739	0.871389		-0.1465	0.861154		-1.4943	0.294297		-2.0803	0.889076		-1.0548	0.483722		-1.758	0.400639		-2.6663	0.561136		-0.2344	0.82477
-0.1172	0.728571		0.0879	0.674385		-1.4064	0.513347		-0.6446	0.858712		-0.1172	0.942257		-1.465	0.312352		-2.051	0.941743		-1.0255	0.456629		-1.7287	0.426936		-2.637	0.621594		-0.2051	0.792222
-0.0879	0.581733		0.1172	0.831284		-1.3771	0.568385		-0.6153	0.781321		-0.0879	0.862262		-1.4357	0.272113		-2.0217	0.87939		-0.9962	0.532922		-1.6994	0.498135		-2.6077	0.649119		-0.1758	0.756088
-0.0586	0.87298		0.1465	0.787196		-1.3478	0.56551		-0.586	0.800697		-0.0586	0.884617		-1.4064	0.261465		-1.9924	0.877306		-0.9669	0.518565		-1.6701	0.420364		-2.5784	0.67049		-0.1465	0.886671
-0.0293	0.908684		0.1758	0.777113		-1.3185	0.464116		-0.5567	0.83601		-0.0293	0.972691		-1.3771	0.304457		-1.9631	0.936667		-0.9376	0.550583		-1.6408	0.424176		-2.5491	0.666976		-0.1172	0.898903
0	1		0.2051	0.807481		-1.2892	0.548978		-0.5274	0.876071		0	1		-1.3478	0.308838		-1.9338	0.907279		-0.9083	0.53412		-1.6115	0.436067		-2.5198	0.631873		-0.0879	0.929283
0.0293	0.966808		0.2344	0.624153		-1.2599	0.569316		-0.4981	0.844312		0.0293	0.828417		-1.3185	0.359121		-1.9045	0.887695		-0.879	0.492881		-1.5822	0.441291		-2.4905	0.702869		-0.0586	0.921965
0.0586	0.878565		0.2637	0.63369		-1.2306	0.574476		-0.4688	0.8152		0.0586	0.850099		-1.2892	0.395832		-1.8752	0.919096		-0.8497	0.508219		-1.5529	0.494646		-2.4612	0.595482		-0.0293	0.986401
0.0879	0.735075		0.293	0.752572		-1.2013	0.49382		-0.4395	0.842133		0.0879	0.840619		-1.2599	0.343638		-1.8459	0.812687		-0.8204	0.523103		-1.5236	0.479762		-2.4319	0.686448		0	1
0.1172	0.784644		0.3223	0.671523		-1.172	0.564932		-0.4102	0.906582		0.1172	0.800404		-1.2306	0.32272		-1.8166	0.848951		-0.7911	0.534528		-1.4943	0.413482		-2.4026	0.697705		0.0293	0.993332
0.1465	0.8096		0.3516	0.671692		-1.1427	0.59327		-0.3809	0.895178		0.1465	0.752061		-1.2013	0.318289		-1.7873	0.831622		-0.7618	0.557135		-1.465	0.422937		-2.3733	0.732078		0.0586	0.985864
0.1758	0.812064		0.3809	0.609636		-1.1134	0.48305		-0.3516	0.924614		0.1758	0.681008		-1.172	0.336544		-1.758	0.881237		-0.7325	0.495359		-1.4357	0.428584		-2.344	0.758903		0.0879	0.947223
0.2051	0.665172		0.4102	0.556513		-1.0841	0.506923		-0.3223	0.923504		0.2051	0.584688		-1.1427	0.382802		-1.7287	0.900568		-0.7032	0.461869		-1.4064	0.487172		-2.3147	0.670502		0.1172	0.923059
0.2344	0.57562		0.4395	0.32743		-1.0548	0.638378		-0.293	0.865009		0.2344	0.694057		-1.1134	0.356769		-1.6994	0.878741		-0.6739	0.397661		-1.3771	0.445044		-2.2854	0.672886		0.1465	0.803933
0.2637	0.524277		0.4688	0.484698		-1.0255	0.62729		-0.2637	0.850903		0.2637	0.695133		-1.0841	0.377455		-1.6701	0.844117		-0.6446	0.462839		-1.3478	0.460101		-2.2561	0.682758		0.1758	0.682962
0.293	0.745051		0.4981	0.474799		-0.9962	0.607015		-0.2344	0.873304		0.293	0.609694		-1.0548	0.356174		-1.6408	0.908996		-0.6153	0.528715		-1.3185	0.411091		-2.2268	0.639648		0.2051	0.541469
0.3223	0.688311		0.5274	0.368796		-0.9669	0.604975		-0.2051	0.947784		0.3223	0.562784		-1.0255	0.331271		-1.6115	0.843007		-0.586	0.519954		-1.2892	0.473951		-2.1975	0.709916		0.2344	0.549497
0.3516	0.401569		0.5567	0.320548		-0.9376	0.664276		-0.1758	0.861551		0.3516	0.552093		-0.9962	0.370816		-1.5822	0.891844		-0.5567	0.498493		-1.2599	0.47473		-2.1682	0.775211		0.2637	0.512456
0.3809	0.450963		0.586	0.330535		-0.9083	0.597678		-0.1465	0.906414		0.3809	0.344457		-0.9669	0.396772		-1.5529	0.942912		-0.5274	0.572457		-1.2306	0.508241		-2.1389	0.676362		0.293	0.500948
0.4102	0.489498		0.6153	0.260675		-0.879	0.56648		-0.1172	0.948954		0.4102	0.42169		-0.9376	0.399784		-1.5236	0.914503		-0.4981	0.547961		-1.2013	0.473482		-2.1096	0.700513		0.3223	0.454878
0.4395	0.601041		0.6446	0.224893		-0.8497	0.557032		-0.0879	0.927189		0.4395	0.240943		-0.9083	0.36862		-1.4943	0.884141		-0.4688	0.606433		-1.172	0.482491		-2.0803	0.693862		0.3516	0.425345
0.4688	0.408375		0.6739	0.252775		-0.8204	0.659559		-0.0586	0.992053		0.4688	0.294152		-0.879	0.359208		-1.465	0.88943		-0.4395	0.557548		-1.1427	0.450755		-2.051	0.727756		0.3809	0.348554
0.4981	0.371231		0.7032	0.324974		-0.7911	0.593536		-0.0293	0.928918		0.4981	0.341885		-0.8497	0.300626		-1.4357	0.858478		-0.4102	0.568126		-1.1134	0.508446		-2.0217	0.70079		0.4102	0.327668
0.5274	0.432852		0.7325	0.375361		-0.7618	0.555927		0	1		0.5274	0.234462		-0.8204	0.283088		-1.4064	0.875919		-0.3809	0.582013		-1.0841	0.545802		-1.9924	0.741058		0.4395	0.435759
0.5567	0.42394		0.7618	0.285467		-0.7325	0.672108		0.0293	0.931325		0.5567	0.28267		-0.7911	0.299249		-1.3771	0.862834		-0.3516	0.614636		-1.0548	0.510532		-1.9631	0.694246		0.4688	0.350185
0.586	0.385694		0.7911	0.226981		-0.7032	0.620659		0.0586	0.934296		0.586	0.179813		-0.7618	0.310052		-1.3478	0.87357		-0.3223	0.722721		-1.0255	0.482614		-1.9338	0.664184		0.4981	0.355926
0.6153	0.174003		0.8204	0.167764		-0.6739	0.588312		0.0879	0.924284		0.6153	0.067769		-0.7325	0.344657		-1.3185	0.812197		-0.293	0.721776		-0.9962	0.513588		-1.9045	0.723094		0.5274	0.41394
0.6446	0.309061		0.8497	0.145378		-0.6446	0.643143		0.1172	0.853286		0.6446	0.11244		-0.7032	0.353405		-1.2892	0.852056		-0.2637	0.665199		-0.9669	0.551103		-1.8752	0.743877		0.5567	0.397747
0.6739	0.314999		0.879	0.10489		-0.6153	0.595523		0.1465	0.820932		0.6739	0.094445		-0.6739	0.320948		-1.2599	0.816098		-0.2344	0.735906		-0.9376	0.498085		-1.8459	0.764068		0.586	0.36719
0.7032	0.204026		0.9083	0.095183		-0.586	0.619916		0.1758	0.798999		0.7032	0.136512		-0.6446	0.33059		-1.2306	0.909811		-0.2051	0.748684		-0.9083	0.481129		-1.8166	0.777844		0.6153	0.389299
0.7325	0.140217		0.9376	0.051988		-0.5567	0.696468		0.2051	0.824414		0.7325	0.084609		-0.6153	0.397079		-1.2013	0.895279		-0.1758	0.849933		-0.879	0.497484		-1.7873	0.829046		0.6446	0.359386
0.7618	0.311032		0.9669	0.068776		-0.5274	0.633343		0.2344	0.767738		0.7618	0.064833		-0.586	0.432066		-1.172	0.903106		-0.1465	0.926975		-0.8497	0.462196		-1.758	0.853407		0.6739	0.322877
0.7911	0.187886		0.9962	0.060522		-0.4981	0.662747		0.2637	0.741747		0.7911	0.07429		-0.5567	0.467594		-1.1427	0.860673		-0.1172	0.87652		-0.8204	0.528859		-1.7287	0.822876		0.7032	0.400059
0.8204	0.064098		1.0255	0.047237		-0.4688	0.708482		0.293	0.743205		0.8204	0.01809		-0.5274	0.435944		-1.1134	0.831155		-0.0879	0.895343		-0.7911	0.542299		-1.6994	0.889097		0.7325	0.358235
0.8497	0.135858		1.0548	0.058338		-0.4395	0.695962		0.3223	0.739141		0.8497	0.008428		-0.4981	0.428221		-1.0841	0.751603		-0.0586	0.97382		-0.7618	0.526313		-1.6701	0.820429		0.7618	0.329979
0.879	0.083944		1.0841	0.102079		-0.4102	0.722159		0.3516	0.662879		0.879	0.019593		-0.4688	0.425387		-1.0548	0.817409		-0.0293	0.952912		-0.7325	0.593914		-1.6408	0.877903		0.7911	0.307239
0.9083	-0.00389		1.1134	0.083366		-0.3809	0.75452		0.3809	0.685899		0.9083	0.037825		-0.4395	0.458696		-1.0255	0.786657		0	1		-0.7032	0.477435		-1.6115	0.950527		0.8204	0.363802
0.9376	-0.00532		1.1427	0.060042		-0.3516	0.857583		0.4102	0.676271		0.9376	0.028353		-0.4102	0.562181		-0.9962	0.746314		0.0293	0.993862		-0.6739	0.536547		-1.5822	0.879271		0.8497	0.337251
0.9669	0.04417		1.172	0.083528		-0.3223	0.860983		0.4395	0.607716		0.9669	0.010699		-0.3809	0.603985		-0.9669	0.723908		0.0586	0.953196		-0.6446	0.56314		-1.5529	0.92689		0.879	0.374655
0.9962	0.021796		1.2013	0.018101		-0.293	0.842965		0.4688	0.629727		0.9962	-0.00532		-0.3516	0.609057		-0.9376	0.726021		0.0879	0.885715		-0.6153	0.548489		-1.5236	0.923047		0.9083	0.326463
1.0255	0.029603		1.2306	0.086125		-0.2637	0.886978		0.4981	0.606587		1.0255	-0.00532		-0.3223	0.623287		-0.9083	0.782519		0.1172	0.834388		-0.586	0.573146		-1.4943	0.945136		0.9376	0.33936
1.0548	0.007425		1.2599	0.085682		-0.2344	0.910783		0.5274	0.544557		1.0548	-0.00532		-0.293	0.676469		-0.879	0.806796		0.1465	0.694956		-0.5567	0.619692		-1.465	0.979798		0.9669	0.337598
1.0841	-0.00532		1.2892	0.009678		-0.2051	0.895476		0.5567	0.438594		1.0841	-0.00532		-0.2637	0.74155		-0.8497	0.743428		0.1758	0.709582		-0.5274	0.62764		-1.4357	0.966248		0.9962	0.328651
1.1134	-0.00532		1.3185	0.024821		-0.1758	0.873421		0.586	0.493655		1.1134	0.027768		-0.2344	0.798201		-0.8204	0.845298		0.2051	0.632669		-0.4981	0.690131		-1.4064	0.900145		1.0255	0.32581
1.1427	-0.00532		1.3478	-0.00405		-0.1465	0.91413		0.6153	0.473235		1.1427	0.061019		-0.2051	0.764951		-0.7911	0.875341		0.2344	0.619071		-0.4688	0.709997		-1.3771	0.916668		1.0548	0.398831
1.172	-0.00532		1.3771	-0.00409		-0.1172	0.931381		0.6446	0.551868		1.172	0.001496		-0.1758	0.701954		-0.7618	0.881721		0.2637	0.66223		-0.4395	0.74069		-1.3478	0.900484		1.0841	0.388872
1.2013	0.012606		1.4064	-0.00409		-0.0879	0.960289		0.6739	0.483163		1.2013	0.004226		-0.1465	0.748299		-0.7325	0.828423		0.293	0.688147		-0.4102	0.79302		-1.3185	0.936541		1.1134	0.423499
1.2306	0.051736		1.4357	-0.00409		-0.0586	0.999802		0.7032	0.501098		1.2306	0.011696		-0.1172	0.85041		-0.7032	0.737708		0.3223	0.651699		-0.3809	0.83528		-1.2892	0.983878		1.1427	0.281462
1.2599	0.043114		1.465	-0.00409		-0.0293	0.993229		0.7325	0.4947		1.2599	-0.00532		-0.0879	0.950078		-0.6739	0.821192		0.3516	0.680981		-0.3516	0.850223		-1.2599	0.893522		1.172	0.252466
1.2892	0.015048		1.4943	-0.00409		0	1		0.7618	0.630105		1.2892	0.009077		-0.0586	0.982064		-0.6446	0.75989		0.3809	0.676376		-0.3223	0.863905		-1.2306	0.972967		1.2013	0.295931
1.3185	-0.00532		1.5236	-0.00409		0.0293	0.953624		0.7911	0.550794		1.3185	0.03982		-0.0293	0.982899		-0.6153	0.770425		0.4102	0.651007		-0.293	0.779416		-1.2013	0.96974		1.2306	0.323134
1.3478	-0.00532		1.5529	0.025492		0.0586	0.964842		0.8204	0.574354		1.3478	0.034921		0	1		-0.586	0.751213		0.4395	0.610274		-0.2637	0.812012		-1.172	0.881356		1.2599	0.367701
1.3771	-0.00324		1.5822	-0.00094		0.0879	0.926776		0.8497	0.667969		1.3771	0.04418		0.0293	0.897322		-0.5567	0.801012		0.4688	0.666577		-0.2344	0.881635		-1.1427	0.872207		1.2892	0.289699
1.4064	0.060982		1.6115	-0.00409		0.1172	0.893846		0.879	0.600723		1.4064	0.074337		0.0586	0.854669		-0.5274	0.799571		0.4981	0.606309		-0.2051	0.824546		-1.1134	0.901145		1.3185	0.26768
1.4357	0.022126		1.6408	0.0174		0.1465	0.982754		0.9083	0.496819		1.4357	0.04016		0.0879	0.837989		-0.4981	0.748545		0.5274	0.618704		-0.1758	0.830393		-1.0841	0.930591		1.3478	0.208698
1.465	-0.00532		1.6701	0.006535		0.1758	0.865111		0.9376	0.470227		1.465	0.011854		0.1172	0.70828		-0.4688	0.780755		0.5567	0.596159		-0.1465	0.862498		-1.0548	0.922906		1.3771	0.341428
1.4943	-0.00532		1.6994	-0.00409		0.2051	0.881557		0.9669	0.470341		1.4943	-0.00532		0.1465	0.732841		-0.4395	0.804081		0.586	0.707981		-0.1172	0.938725		-1.0255	0.87566		1.4064	0.250863
1.5236	-0.00532		1.7287	-0.00409		0.2344	0.834675		0.9962	0.474219		1.5236	-0.00532		0.1758	0.705161		-0.4102	0.754808		0.6153	0.609804		-0.0879	0.922584		-0.9962	0.939695		1.4357	0.245232
1.5529	-0.00532		1.758	-0.00409		0.2637	0.790686		1.0255	0.432225		1.5529	-0.00532		0.2051	0.6326		-0.3809	0.837099		0.6446	0.540072		-0.0586	0.9467		-0.9669	0.939706		1.465	0.157611
1.5822	-0.00532		1.7873	-0.00409		0.293	0.736044		1.0548	0.463763		1.5822	-0.00532		0.2344	0.627073		-0.3516	0.815366		0.6739	0.489009		-0.0293	0.970492		-0.9376	0.889199		1.4943	0.132959
1.6115	-0.00532		1.8166	-0.00409		0.3223	0.781402		1.0841	0.412501		1.6115	-0.00532		0.2637	0.568812		-0.3223	0.872933		0.7032	0.502313		0	1		-0.9083	0.924144		1.5236	0.136743
1.6408	-0.00532		1.8459	-0.00409		0.3516	0.770734		1.1134	0.393521		1.6408	0.024856		0.293	0.471168		-0.293	0.86788		0.7325	0.538224		0.0293	0.958022		-0.879	0.916193		1.5529	0.135328
1.6701	-0.00532		1.8752	-0.00409		0.3809	0.698012		1.1427	0.350507		1.6701	0.017623		0.3223	0.457903		-0.2637	0.869781		0.7618	0.514197		0.0586	0.925248		-0.8497	0.91417		1.5822	0.126399
1.6994	-0.00532		1.9045	-0.00409		0.4102	0.689292		1.172	0.395076		1.6994	0.005611		0.3516	0.574986		-0.2344	0.898543		0.7911	0.456262		0.0879	0.895084		-0.8204	0.965914		1.6115	0.083046
1.7287	-0.00532		1.9338	-0.00409		0.4395	0.673579		1.2013	0.371588		1.7287	0.010311		0.3809	0.644817		-0.2051	0.926704		0.8204	0.478792		0.1172	0.864219		-0.7911	0.993722		1.6408	0.1056
1.758	-0.00532		1.9631	0.003909		0.4688	0.640148		1.2306	0.338706		1.758	-0.00532		0.4102	0.656854		-0.1758	0.929047		0.8497	0.482246		0.1465	0.861969		-0.7618	0.915131		1.6701	0.142266
1.7873	-0.00532		1.9924	0.020026		0.4981	0.70759		1.2599	0.416793		1.7873	-0.00532		0.4395	0.711103		-0.1465	0.913105		0.879	0.452117		0.1758	0.843738		-0.7325	0.953516		1.6994	0.118803
1.8166	0.037991		2.0217	-0.00409		0.5274	0.690956		1.2892	0.42414		1.8166	-0.00532		0.4688	0.749349		-0.1172	0.918564		0.9083	0.397806		0.2051	0.843392		-0.7032	0.895313		1.7287	0.081248
1.8459	-0.00066		2.051	0.019997		0.5567	0.774356		1.3185	0.322295		1.8459	-0.00532		0.4981	0.775636		-0.0879	0.941401		0.9376	0.384491		0.2344	0.806788		-0.6739	0.940051		1.758	0.07149
1.8752	-0.00532		2.0803	0.003873		0.586	0.719825		1.3478	0.381066		1.8752	0.013017		0.5274	0.694527		-0.0586	0.983066		0.9669	0.399298		0.2637	0.791348		-0.6446	0.857458		1.7873	0.072782
1.9045	-0.00532		2.1096	-0.00409		0.6153	0.64568		1.3771	0.42953		1.9045	0.002904		0.5567	0.651428		-0.0293	0.947002		0.9962	0.369169		0.293	0.787145		-0.6153	0.893482		1.8166	0.043961
1.9338	-0.00532		2.1389	-0.00409		0.6446	0.722396		1.4064	0.525763		1.9338	0.017354		0.586	0.650765		0	1		1.0255	0.320625		0.3223	0.712812		-0.586	0.940808		1.8459	0.050432
1.9631	-0.00532		2.1682	0.001756		0.6739	0.762589		1.4357	0.51775		1.9631	0.061629		0.6153	0.566972		0.0293	0.917555		1.0548	0.337553		0.3516	0.76639		-0.5567	0.90683		1.8752	0.043329
1.9924	0.020994		2.1975	-0.00409		0.7032	0.829476		1.465	0.509388		1.9924	0.0113		0.6446	0.631109		0.0586	0.918665		1.0841	0.389948		0.3809	0.659589		-0.5274	0.906914		1.9045	0.016674
2.0217	0.027856		2.2268	-0.00409		0.7325	0.80378		1.4943	0.494087		2.0217	-0.00532		0.6739	0.693731		0.0879	0.936986		1.1134	0.346262		0.4102	0.596884		-0.4981	0.907474		1.9338	0.068924
2.051	0.031122		2.2561	-0.00409		0.7618	0.816739		1.5236	0.453396		2.051	-0.00532		0.7032	0.644196		0.1172	0.934879		1.1427	0.340625		0.4395	0.566433		-0.4688	0.962394		1.9631	0.120488
2.0803	-0.00532		2.2854	-0.00409		0.7911	0.837988		1.5529	0.432435		2.0803	-0.00532		0.7325	0.68469		0.1465	0.928356		1.172	0.295039		0.4688	0.526691		-0.4395	0.898749		1.9924	0.072767
2.1096	-0.00532		2.3147	-0.00409		0.8204	0.862353		1.5822	0.37828		2.1096	-0.00532		0.7618	0.705243		0.1758	0.925317		1.2013	0.366546		0.4981	0.478077		-0.4102	0.953432		2.0217	0.082076
2.1389	-0.00532		2.344	-0.00409		0.8497	0.78024		1.6115	0.311916		2.1389	0.004131		0.7911	0.689423		0.2051	0.838002		1.2306	0.291131		0.5274	0.450983		-0.3809	0.894093		2.051	0.056823
2.1682	-0.00532		2.3733	-0.00409		0.879	0.813551		1.6408	0.312192		2.1682	-0.00276		0.8204	0.613859		0.2344	0.936537		1.2599	0.345178		0.5567	0.463704		-0.3516	0.961919		2.0803	0.033881
2.1975	-0.00532		2.4026	-0.00409		0.9083	0.854448		1.6701	0.266885		2.1975	0.005278		0.8497	0.634858		0.2637	0.904334		1.2892	0.354073		0.586	0.418811		-0.3223	0.972904		2.1096	0.068713
2.2268	0.002942		2.4319	-0.00409		0.9376	0.889631		1.6994	0.293356		2.2268	0.010651		0.879	0.665023		0.293	0.892694		1.3185	0.365256		0.6153	0.350636		-0.293	0.939124		2.1389	0.094313
2.2561	0.034383		2.4612	-0.00409		0.9669	0.885714		1.7287	0.238595		2.2561	-0.00532		0.9083	0.598985		0.3223	0.810426		1.3478	0.28254		0.6446	0.373699		-0.2637	0.975233		2.1682	0.045117
2.2854	-0.00048		2.4905	0.014878		0.9962	0.868714		1.758	0.246098		2.2854	-0.00532		0.9376	0.614387		0.3516	0.848627		1.3771	0.294466		0.6739	0.390532		-0.2344	0.93701		2.1975	0.039109
2.3147	0.030567		2.5198	0.009058		1.0255	0.872177		1.7873	0.224453		2.3147	-0.00532		0.9669	0.649091		0.3809	0.771128		1.4064	0.305777		0.7032	0.344747		-0.2051	0.886843		2.2268	0.075672
2.344	0.011173		2.5491	-0.00409		1.0548	0.757925		1.8166	0.241753		2.344	-0.00532		0.9962	0.685152		0.4102	0.837884		1.4357	0.249783		0.7325	0.296634		-0.1758	0.897771		2.2561	0.082014
2.3733	-0.00329		2.5784	-0.00409		1.0841	0.810112		1.8459	0.268626		2.3733	-0.00532		1.0255	0.692822		0.4395	0.847847		1.465	0.245157		0.7618	0.309363		-0.1465	0.879677		2.2854	0.0873
2.4026	-0.00532		2.6077	-0.00409		1.1134	0.828482		1.8752	0.178456		2.4026	0.012756		1.0548	0.639787		0.4688	0.799589		1.4943	0.32636		0.7911	0.316701		-0.1172	0.892663		2.3147	0.068847
2.4319	-0.00532		2.637	-0.00409		1.1427	0.701855		1.9045	0.2068		2.4319	0.003165		1.0841	0.657579		0.4981	0.821534		1.5236	0.32414		0.8204	0.30321		-0.0879	0.969977		2.344	0.040442
2.4612	-0.00532		2.6663	-0.00409		1.172	0.709721		1.9338	0.231932		2.4612	-0.00532		1.1134	0.61258		0.5274	0.799896		1.5529	0.329313		0.8497	0.319675		-0.0586	0.923584		2.3733	0.025703
2.4905	0.01587		2.6956	-0.00409		1.2013	0.755697		1.9631	0.189632		2.4905	-0.00532		1.1427	0.53489		0.5567	0.84453		1.5822	0.257728		0.879	0.233063		-0.0293	0.929376		2.4026	0.041341
2.5198	0.021457		2.7249	-0.00409		1.2306	0.687927		1.9924	0.230966		2.5198	-0.00532		1.172	0.567686		0.586	0.850114		1.6115	0.243495		0.9083	0.242432		0	1		2.4319	0.03413
2.5491	-0.00532		2.7542	-0.00409		1.2599	0.65901		2.0217	0.228577		2.5491	-0.00532		1.2013	0.607039		0.6153	0.85797		1.6408	0.233686		0.9376	0.268237		0.0293	0.883057		2.4612	0.039381
2.5784	-0.00532		2.7835	-0.00409		1.2892	0.611877		2.051	0.223043		2.5784	0.001155		1.2306	0.615025		0.6446	0.833481		1.6701	0.219923		0.9669	0.300915		0.0586	0.86854		2.4905	0.03561
2.6077	-0.00532		2.8128	-0.00409		1.3185	0.60825		2.0803	0.228643		2.6077	0.014774		1.2599	0.57968		0.6739	0.884909		1.6994	0.206588		0.9962	0.343918		0.0879	0.882023		2.5198	0.033807
2.637	-0.00532		2.8421	-0.00409		1.3478	0.607223		2.1096	0.240336		2.637	-0.00532		1.2892	0.601856		0.7032	0.766111		1.7287	0.176939		1.0255	0.329854		0.1172	0.86303		2.5491	0.027984
2.6663	0.038689		2.8714	-0.00291		1.3771	0.616169		2.1389	0.250426		2.6663	-0.00532		1.3185	0.62025		0.7325	0.815532		1.758	0.178203		1.0548	0.298916		0.1465	0.882994		2.5784	0.036933
2.6956	-0.00136		2.9007	0.027336		1.4064	0.614891		2.1682	0.279647		2.6956	-0.00532		1.3478	0.635358		0.7618	0.813342		1.7873	0.176629		1.0841	0.278161		0.1758	0.795803		2.6077	0.024575
2.7249	-0.00532		2.93	-0.00294		1.4357	0.623707		2.1975	0.288656		2.7249	0.005025		1.3771	0.562752		0.7911	0.805285		1.8166	0.266252		1.1134	0.238378		0.2051	0.821457		2.637	0.03609
2.7542	0.039036		2.9593	0.008999		1.465	0.60511		2.2268	0.290097		2.7542	0.010904		1.4064	0.516186		0.8204	0.791816		1.8459	0.209262		1.1427	0.226787		0.2344	0.790547		2.6663	0.011446
2.7835	0.046308		2.9886	0.014929		1.4943	0.624117		2.2561	0.265673		2.7835	-0.00532		1.4357	0.551686		0.8497	0.743569		1.8752	0.250573		1.172	0.222902		0.2637	0.806093		2.6956	0.030465
2.8128	-0.00476		3.0179	-0.00409		1.5236	0.629306		2.2854	0.268758		2.8128	-0.00532		1.465	0.608919		0.879	0.77147		1.9045	0.304946		1.2013	0.273015		0.293	0.726292		2.7249	0.031007
2.8421	0.039763		3.0472	0.014686		1.5529	0.551249		2.3147	0.221776		2.8421	-0.00532		1.4943	0.625757		0.9083	0.848544		1.9338	0.195906		1.2306	0.271539		0.3223	0.773035		2.7542	0.034025
2.8714	-0.00311		3.0765	0.00925		1.5822	0.594823		2.344	0.259946		2.8714	-0.00532		1.5236	0.567454		0.9376	0.788835		1.9631	0.219835		1.2599	0.3278		0.3516	0.724778		2.7835	0.04075
2.9007	-0.00532		3.1058	-0.00409		1.6115	0.52728		2.3733	0.248902		2.9007	0.012883		1.5529	0.60189		0.9669	0.79194		1.9924	0.167909		1.2892	0.316295		0.3809	0.662783		2.8128	0.056889
2.93	-0.00532		3.1351	0.020373		1.6408	0.613121		2.4026	0.272113		2.93	0.029604		1.5822	0.566602		0.9962	0.729097		2.0217	0.19033		1.3185	0.322799		0.4102	0.623408		2.8421	0.038058
2.9593	-0.00532		3.1644	0.003563		1.6701	0.604107		2.4319	0.195857		2.9593	-0.00532		1.6115	0.555175		1.0255	0.730124		2.051	0.211487		1.3478	0.261036		0.4395	0.606088		2.8714	0.066596
2.9886	-0.00532		3.1937	-0.00409		1.6994	0.569451		2.4612	0.201259		2.9886	-0.00532		1.6408	0.558252		1.0548	0.806536		2.0803	0.207512		1.3771	0.239289		0.4688	0.624487		2.9007	0.036715
3.0179	-0.00532		3.223	-0.00409		1.7287	0.523108		2.4905	0.166174		3.0179	-0.00532		1.6701	0.519957		1.0841	0.826138		2.1096	0.157537		1.4064	0.229351		0.4981	0.67205		2.93	0.042286
3.0472	-0.00532		3.2523	-0.00409		1.758	0.514027		2.5198	0.208757		3.0472	-0.00532		1.6994	0.543144		1.1134	0.764411		2.1389	0.207868		1.4357	0.222251		0.5274	0.621554		2.9593	0.032119
3.0765	-0.00532		3.2816	-0.00409		1.7873	0.458083		2.5491	0.155118		3.0765	-0.00532		1.7287	0.585357		1.1427	0.775165		2.1682	0.172638		1.465	0.305383		0.5567	0.511302		2.9886	0.074562
3.1058	-0.00532		3.3109	-0.00409		1.8166	0.581671		2.5784	0.192442		3.1058	-0.00532		1.758	0.624967		1.172	0.8027		2.1975	0.193717		1.4943	0.260499		0.586	0.520072		3.0179	0.049884
3.1351	0.006556		3.3402	-0.00409		1.8459	0.554133		2.6077	0.214543		3.1351	-0.00532		1.7873	0.64078		1.2013	0.729014		2.2268	0.180496		1.5236	0.249573		0.6153	0.515201		3.0472	0.021302
3.1644	0.030774		3.3695	0.020985		1.8752	0.569359		2.637	0.221602		3.1644	-0.00532		1.8166	0.604422		1.2306	0.74936		2.2561	0.174357		1.5529	0.262398		0.6446	0.452025		3.0765	0.029681
3.1937	-0.00532		3.3988	0.00239		1.9045	0.617596		2.6663	0.2315		3.1937	0.006331		1.8459	0.569919		1.2599	0.764594		2.2854	0.12587		1.5822	0.307942		0.6739	0.495621		3.1058	0.06625
3.223	-0.00502		3.4281	-0.00409		1.9338	0.557939		2.6956	0.190683		3.223	0.009599		1.8752	0.642333		1.2892	0.751343		2.3147	0.141471		1.6115	0.268688		0.7032	0.482172		3.1351	0.010108
3.2523	0.040147		3.4574	-0.00409		1.9631	0.544131		2.7249	0.203456		3.2523	-0.00532		1.9045	0.607609		1.3185	0.68245		2.344	0.169706		1.6408	0.349966		0.7325	0.409401		3.1644	0.010943
3.2816	-0.00323		3.4867	-0.00409		1.9924	0.529002		2.7542	0.186937		3.2816	-0.00532		1.9338	0.604812		1.3478	0.768436		2.3733	0.161931		1.6701	0.243734		0.7618	0.457704		3.1937	0.033681
3.3109	0.009466		3.516	-0.00409		2.0217	0.528852		2.7835	0.232875		3.3109	0.00838		1.9631	0.705307		1.3771	0.703273		2.4026	0.09731		1.6994	0.244969		0.7911	0.418962		3.223	0.027627
3.3402	0.049749		3.5453	-0.00409		2.051	0.607531		2.8128	0.240096		3.3402	0.007549		1.9924	0.708749		1.4064	0.749808		2.4319	0.09983		1.7287	0.271156		0.8204	0.437299		3.2523	0.022504
3.3695	0.020759		3.5746	-0.00409		2.0803	0.513159		2.8421	0.196631		3.3695	-0.00355		2.0217	0.647812		1.4357	0.668815		2.4612	0.073578		1.758	0.30976		0.8497	0.37002		3.2816	0.029633
3.3988	0.004226		3.6039	-0.00399		2.1096	0.524546		2.8714	0.211638		3.3988	0.019475		2.051	0.739644		1.465	0.739898		2.4905	0.082752		1.7873	0.259561		0.879	0.453115		3.3109	0.009543
3.4281	0.033101		3.6332	0.026473		2.1389	0.537297		2.9007	0.213901		3.4281	-0.00532		2.0803	0.796903		1.4943	0.711891		2.5198	0.077192		1.8166	0.251978		0.9083	0.517467		3.3402	-0.00023
3.4574	0.011912		3.6625	-0.00153		2.1682	0.608669		2.93	0.205839		3.4574	-0.00532		2.1096	0.636772		1.5236	0.6262		2.5491	0.108539		1.8459	0.204284		0.9376	0.496033		3.3695	0.001747
3.4867	0.025416		3.6918	-0.00409		2.1975	0.538392		2.9593	0.243913		3.4867	-0.00532		2.1389	0.614816		1.5529	0.634321		2.5784	0.118508		1.8752	0.196423		0.9669	0.433496		3.3988	0.023527
3.516	0.032748		3.7211	-0.00409		2.2268	0.543031		2.9886	0.241224		3.516	-0.00532		2.1682	0.648574		1.5822	0.62712		2.6077	0.13334		1.9045	0.211138		0.9962	0.365878		3.4281	0.021325
3.5453	0.004577		3.7504	-0.00409		2.2561	0.52619		3.0179	0.286387		3.5453	-0.00532		2.1975	0.600036		1.6115	0.547095		2.637	0.118255		1.9338	0.201784		1.0255	0.39741		3.4574	0.006026
3.5746	-0.00532		3.7797	0.00731		2.2854	0.559212		3.0472	0.277438		3.5746	-0.00532		2.2268	0.625616		1.6408	0.525575		2.6663	0.138735		1.9631	0.159437		1.0548	0.527621		3.4867	0.03299
3.6039	0.014237		3.809	0.047481		2.3147	0.566041		3.0765	0.30748		3.6039	-0.00532		2.2561	0.610076		1.6701	0.577888		2.6956	0.146902		1.9924	0.125647		1.0841	0.428529		3.516	0.040095
3.6332	0.023091		3.8383	-0.00409		2.344	0.481922		3.1058	0.260462		3.6332	-0.00532		2.2854	0.629924		1.6994	0.55962		2.7249	0.085901		2.0217	0.117381		1.1134	0.450753		3.5453	0.023234
3.6625	0.021922		3.8676	-0.00409		2.3733	0.504208		3.1351	0.19758		3.6625	-0.00532		2.3147	0.656292		1.7287	0.612783		2.7542	0.095441		2.051	0.169948		1.1427	0.394601		3.5746	0.044973
3.6918	0.015403		3.8969	-0.00409		2.4026	0.482129		3.1644	0.191385		3.6918	-0.00532		2.344	0.610686		1.758	0.591411		2.7835	0.110119		2.0803	0.123038		1.172	0.363245		3.6039	0.03457
3.7211	0.029489		3.9262	-0.00409		2.4319	0.432778		3.1937	0.169566		3.7211	-0.00532		2.3733	0.68421		1.7873	0.52636		2.8128	0.142994		2.1096	0.072051		1.2013	0.407321		3.6332	0.014436
3.7504	0.007838		3.9555	-0.00409		2.4612	0.483986		3.223	0.149854		3.7504	-0.00532		2.4026	0.774639		1.8166	0.636541		2.8421	0.113407		2.1389	0.07237		1.2306	0.368557		3.6625	0.038847
3.7797	-0.00532		3.9848	-0.00409		2.4905	0.485471		3.2523	0.205197		3.7797	0.004503		2.4319	0.743074		1.8459	0.621271		2.8714	0.102163		2.1682	0.129605		1.2599	0.400354		3.6918	0.00579
3.809	-0.00532		4.0141	0.017157		2.5198	0.502433		3.2816	0.271663		3.809	0.011419		2.4612	0.625935		1.8752	0.590006		2.9007	0.148756		2.1975	0.106145		1.2892	0.294627		3.7211	0.027758
3.8383	-0.00532		4.0434	0.006779		2.5491	0.47108		3.3109	0.238235		3.8383	-0.00532		2.4905	0.622006		1.9045	0.5226		2.93	0.080929		2.2268	0.085263		1.3185	0.303657		3.7504	0.01121
3.8676	0.018664		4.0727	0.008608		2.5784	0.562757		3.3402	0.177015		3.8676	-0.00532		2.5198	0.627626		1.9338	0.568539		2.9593	0.111735		2.2561	0.116138		1.3478	0.260457		3.7797	0.027781
3.8969	0.018662		4.102	0.014177		2.6077	0.538831		3.3695	0.225125		3.8969	0.014972		2.5491	0.569501		1.9631	0.581548		2.9886	0.117001		2.2854	0.098038		1.3771	0.301979		3.809	0.041611
3.9262	-0.00532		4.1313	0.002095		2.637	0.440976		3.3988	0.167513		3.9262	0.027514		2.5784	0.577769		1.9924	0.57587		3.0179	0.115555		2.3147	0.05658		1.4064	0.273019		3.8383	0.037953
3.9555	-0.00532		4.1606	0.052032		2.6663	0.360484		3.4281	0.205281		3.9555	-0.00532		2.6077	0.547717		2.0217	0.631494		3.0472	0.162421		2.344	0.065306		1.4357	0.255235		3.8676	0.073537
3.9848	0.035781		4.1899	-0.00303		2.6956	0.391152		3.4574	0.246218		3.9848	-0.00532		2.637	0.597622		2.051	0.577021		3.0765	0.123273		2.3733	0.028474		1.465	0.258716		3.8969	0.045063
4.0141	0.056154		4.2192	-0.00409		2.7249	0.479134		3.4867	0.273866		4.0141	0.006877		2.6663	0.587003		2.0803	0.534765		3.1058	0.129773		2.4026	0.036695		1.4943	0.225574		3.9262	0.044647
4.0434	0.036012		4.2485	-0.00409		2.7542	0.477562		3.516	0.267629		4.0434	0.009045		2.6956	0.527438		2.1096	0.535468		3.1351	0.105792		2.4319	0.096895		1.5236	0.24755		3.9555	0.026941
4.0727	-0.00532		4.2778	0.019481		2.7835	0.477605		3.5453	0.206043		4.0727	-0.00532		2.7249	0.498764		2.1389	0.590549		3.1644	0.081998		2.4612	0.035766		1.5529	0.338099		3.9848	0.010401
4.102	-0.00532		4.3071	0.003496		2.8128	0.430636		3.5746	0.205467		4.102	0.008855		2.7542	0.454744		2.1682	0.55141		3.1937	0.099959		2.4905	0.061999		1.5822	0.303725		4.0141	0.022389
4.1313	-0.00532		4.3364	-0.00409		2.8421	0.446865		3.6039	0.263308		4.1313	0.035903		2.7835	0.52667		2.1975	0.485521		3.223	0.127605		2.5198	0.07886		1.6115	0.194026		4.0434	0.036566
4.1606	-0.00532		4.3657	-0.00409		2.8714	0.439375		3.6332	0.192286		4.1606	0.014117		2.8128	0.534046		2.2268	0.532717		3.2523	0.090537		2.5491	0.053282		1.6408	0.233463		4.0727	0.026987
4.1899	-0.00532		4.395	-0.00409		2.9007	0.44973		3.6625	0.210281		4.1899	-0.00532		2.8421	0.488861		2.2561	0.503778		3.2816	0.076035		2.5784	0.056648		1.6701	0.249556		4.102	0.045443
4.2192	0.017728		4.4243	-0.00409		2.93	0.330824		3.6918	0.275073		4.2192	0.009179		2.8714	0.435716		2.2854	0.494587		3.3109	0.115823		2.6077	0.031749		1.6994	0.19341		4.1313	0.020555
4.2485	0.019599		4.4536	0.019495		2.9593	0.391808		3.7211	0.18791		4.2485	0.006742		2.9007	0.501183		2.3147	0.531554		3.3402	0.095302		2.637	0.039136		1.7287	0.176249		4.1606	0.015554
4.2778	-0.00532		4.4829	0.060455		2.9886	0.350371		3.7504	0.214627		4.2778	0.011071		2.93	0.558354		2.344	0.43731		3.3695	0.107197		2.6663	0.059435		1.758	0.148034		4.1899	0.022677
4.3071	-0.00532		4.5122	0.029534		3.0179	0.357682		3.7797	0.211674		4.3071	0.004859		2.9593	0.562689		2.3733	0.407692		3.3988	0.122395		2.6956	0.027217		1.7873	0.234294		4.2192	0.010365
4.3364	-0.00532		4.5415	0.000656		3.0472	0.337822		3.809	0.184578		4.3364	0.009512		2.9886	0.472333		2.4026	0.477234		3.4281	0.033108		2.7249	0.057736		1.8166	0.217771		4.2485	0.018361
4.3657	-0.00532		4.5708	0.052165		3.0765	0.346633		3.8383	0.174398		4.3657	0.006418		3.0179	0.457581		2.4319	0.515146		3.4574	0.080361		2.7542	0.069259		1.8459	0.160432		4.2778	0.011048
4.395	-0.00532		4.6001	0.026481		3.1058	0.342953		3.8676	0.171541		4.395	0.004487		3.0472	0.525293		2.4612	0.41569		3.4867	0.039024		2.7835	0.064231		1.8752	0.187347		4.3071	0.007896
4.4243	-0.00532		4.6294	0.057793		3.1351	0.337016		3.8969	0.231422		4.4243	0.028235		3.0765	0.407806		2.4905	0.454457		3.516	0.051507		2.8128	0.072424		1.9045	0.175101		4.3364	0.011677
4.4536	-0.00532		4.6587	0.033606		3.1644	0.29391		3.9262	0.155802		4.4536	0.004447		3.1058	0.354968		2.5198	0.442935		3.5453	0.110589		2.8421	0.040065		1.9338	0.196292		4.3657	0.025631
4.4829	-0.00532		4.688	0.001623		3.1937	0.372247		3.9555	0.166246		4.4829	0.01164		3.1351	0.410691		2.5491	0.371605		3.5746	0.090387		2.8714	0.044975		1.9631	0.176446		4.395	0.022874
4.5122	-0.00532		4.7173	0.050468		3.223	0.395632		3.9848	0.204369		4.5122	0.004234		3.1644	0.474377		2.5784	0.375081		3.6039	0.130924		2.9007	0.077931		1.9924	0.188466		4.4243	0.014606
4.5415	-0.00532		4.7466	0.000465		3.2523	0.347207		4.0141	0.22749		4.5415	-0.00532		3.1937	0.407702		2.6077	0.349111		3.6332	0.075983		2.93	0.019889		2.0217	0.204062		4.4536	0.007382
4.5708	0.019244		4.7759	-0.00409		3.2816	0.333838		4.0434	0.192039		4.5708	-0.00532		3.223	0.370567		2.637	0.396294		3.6625	0.079334		2.9593	0.045075		2.051	0.202406		4.4829	0.017539
4.6001	0.066051		4.8052	-0.00409		3.3109	0.340137		4.0727	0.149433		4.6001	-0.00532		3.2523	0.424294		2.6663	0.437724		3.6918	0.075663		2.9886	0.043604		2.0803	0.167185		4.5122	0.013414
4.6294	-0.00532		4.8345	-0.00409		3.3402	0.414629		4.102	0.225083		4.6294	-0.00532		3.2816	0.413723		2.6956	0.387169		3.7211	0.118307		3.0179	0.02928		2.1096	0.169903		4.5415	0.046332
4.6587	0.018309		4.8638	0.000767		3.3695	0.304559		4.1313	0.217928		4.6587	-0.00532		3.3109	0.400055		2.7249	0.40732		3.7504	0.095323		3.0472	0.052476		2.1389	0.195009		4.5708	0.045546
4.688	0.019018		4.8931	0.075643		3.3988	0.299379		4.1606	0.200581		4.688	-0.00532		3.3402	0.391917		2.7542	0.3616		3.7797	0.099788		3.0765	0.022522		2.1682	0.167812		4.6001	0.056453
4.7173	-0.00532		4.9224	0.006993		3.4281	0.258091		4.1899	0.219807		4.7173	0.010572		3.3695	0.431428		2.7835	0.312427		3.809	0.097279		3.1058	0.043572		2.1975	0.11466		4.6294	0.008623
4.7466	-0.00532		4.9517	0.017238		3.4574	0.216905		4.2192	0.215737		4.7466	0.005357		3.3988	0.501284		2.8128	0.33171		3.8383	0.087754		3.1351	0.029089		2.2268	0.135715		4.6587	0.023229
4.7759	-0.00532		4.981	0.045614		3.4867	0.234204		4.2485	0.188078		4.7759	-0.00532		3.4281	0.422731		2.8421	0.336798		3.8676	0.083826		3.1644	0.047407		2.2561	0.198038		4.688	0.022219
4.8052	-0.00532		5.0103	0.039935		3.516	0.257932		4.2778	0.214075		4.8052	-0.00301		3.4574	0.34252		2.8714	0.314304		3.8969	0.079267		3.1937	0.033102		2.2854	0.154651		4.7173	0.005831
4.8345	-0.00532		5.0396	0.004994		3.5453	0.219726		4.3071	0.202568		4.8345	0.018936		3.4867	0.34976		2.9007	0.293032		3.9262	0.09015		3.223	0.045112		2.3147	0.159042		4.7466	0.020704
4.8638	-0.00532		5.0689	0.021966		3.5746	0.260956		4.3364	0.167687		4.8638	-0.00532		3.516	0.322074		2.93	0.355745		3.9555	0.097197		3.2523	0.066827		2.344	0.11301		4.7759	0.020059
4.8931	-0.00532		5.0982	0.019694		3.6039	0.246464		4.3657	0.185136		4.8931	-0.00532		3.5453	0.21088		2.9593	0.414787		3.9848	0.033939		3.2816	0.033097		2.3733	0.195676		4.8052	0.013627
4.9224	-0.00532		5.1275	0.009781		3.6332	0.191084		4.395	0.201752		4.9224	-0.00532		3.5746	0.198914		2.9886	0.26509		4.0141	0.079024		3.3109	0.067615		2.4026	0.1724		4.8345	0.001084
4.9517	-0.00532		5.1568	0.020609		3.6625	0.251706		4.4243	0.178984		4.9517	-0.00532		3.6039	0.239478		3.0179	0.308449		4.0434	0.073851		3.3402	0.053273		2.4319	0.194337		4.8638	-0.00115
4.981	-0.00532		5.1861	0.036225		3.6918	0.242408		4.4536	0.192742		4.981	-0.00532		3.6332	0.275424		3.0472	0.340646		4.0727	0.071115		3.3695	0.042201		2.4612	0.186753		4.8931	-0.00028
5.0103	-0.00532		5.2154	-0.00266		3.7211	0.211368		4.4829	0.152447		5.0103	-0.00532		3.6625	0.268629		3.0765	0.281433		4.102	0.052297		3.3988	0.027545		2.4905	0.135416		4.9224	0.01345
5.0396	-0.00532		5.2447	-0.00409		3.7504	0.2527		4.5122	0.15486		5.0396	0.004558		3.6918	0.237214		3.1058	0.337323		4.1313	0.053903		3.4281	0.018819		2.5198	0.174248		4.9517	0.00961
5.0689	-0.00532		5.274	0.012031		3.7797	0.288986		4.5415	0.147699		5.0689	0.021326		3.7211	0.219456		3.1351	0.308449		4.1606	0.051719		3.4574	0.022786		2.5491	0.116243		4.981	0.017526
5.0982	-0.00532		5.3033	0.027963		3.809	0.230221		4.5708	0.103532		5.0982	0.019593		3.7504	0.241505		3.1644	0.271393		4.1899	0.063593		3.4867	0.014296		2.5784	0.158901		5.0103	0.039574
5.1275	-0.00532		5.3326	0.026488		3.8383	0.259273		4.6001	0.150988		5.1275	0.019593		3.7797	0.186979		3.1937	0.26735		4.2192	0.043268		3.516	0.035752		2.6077	0.224489		5.0396	0.008721
5.1568	-0.00532		5.3619	0.028915		3.8676	0.253982		4.6294	0.147302		5.1568	0.014576		3.809	0.135341		3.223	0.332997		4.2485	0.074471		3.5453	0.010234		2.637	0.178159		5.0689	0.004441
5.1861	-0.00532		5.3912	0.002065		3.8969	0.215265		4.6587	0.087781		5.1861	0.001511		3.8383	0.18944		3.2523	0.333386		4.2778	0.036727		3.5746	0.020969		2.6663	0.158143		5.0982	0.008418
5.2154	0.029493		5.4205	0.024356		3.9262	0.16602		4.688	0.075584		5.2154	0.023051		3.8676	0.211069		3.2816	0.252594		4.3071	0.035225		3.6039	0.038193		2.6956	0.1391		5.1275	0.01067
5.2447	0.007834		5.4498	-0.00409		3.9555	0.142238		4.7173	0.096497		5.2447	0.024776		3.8969	0.165251		3.3109	0.221565		4.3364	0.028425		3.6332	0.024198		2.7249	0.091221		5.1568	0.011796
5.274	-0.00532		5.4791	-0.00324		3.9848	0.106902		4.7466	0.142476		5.274	0.021326		3.9262	0.154259		3.3402	0.209743		4.3657	0.080186		3.6625	0.024708		2.7542	0.143739		5.1861	0.009543
5.3033	-0.00318		5.5084	0.024799		4.0141	0.121095		4.7759	0.131234		5.3033	0.008989		3.9555	0.161362		3.3695	0.240382		4.395	0.035416		3.6918	0.026534		2.7835	0.126002		5.2154	0.001403
5.3326	0.040183		5.5377	0.017961		4.0434	0.151778		4.8052	0.116059		5.3326	-0.00532		3.9848	0.144029		3.3988	0.252269		4.4243	0.021172		3.7211	0.037984		2.8128	0.137919		5.2447	-0.00115
5.3619	0.018761		5.567	0.030316		4.0727	0.134971		4.8345	0.11777		5.3619	0.016222		4.0141	0.100755		3.4281	0.260084		4.4536	0.069288		3.7504	0.019188		2.8421	0.162212		5.274	-0.00115
5.3912	0.03745		5.5963	0.051479		4.102	0.108566		4.8638	0.106959		5.3912	0.037113		4.0434	0.113252		3.4574	0.215739		4.4829	0.066701		3.7797	0.027308		2.8714	0.121487		5.3033	0.004942
5.4205	0.014698		5.6256	0.011898		4.1313	0.084037		4.8931	0.094918		5.4205	0.010382		4.0727	0.115956		3.4867	0.23844		4.5122	0.031611		3.809	0.022512		2.9007	0.155544		5.3326	0.003396
5.4498	-0.00532		5.6549	0.015062		4.1606	0.123772		4.9224	0.115447		5.4498	-0.00532		4.102	0.086181		3.516	0.213591		4.5415	0.017026		3.8383	0.018546		2.93	0.133709		5.3619	0.002813
5.4791	-0.00532		5.6842	0.016855		4.1899	0.13785		4.9517	0.127746		5.4791	0.00406		4.1313	0.102844		3.5453	0.235631		4.5708	0.036309		3.8676	0.000651		2.9593	0.115542		5.3912	0.005525
5.5084	-0.00532		5.7135	0.020041		4.2192	0.115236		4.981	0.106113		5.5084	0.01187		4.1606	0.116323		3.5746	0.227196		4.6001	0.063655		3.8969	0.012743		2.9886	0.153787		5.4205	-0.00115
5.5377	0.012836		5.7428	-0.00148		4.2485	0.100478		5.0103	0.119379		5.5377	0.003387		4.1899	0.118525		3.6039	0.21414		4.6294	0.098338		3.9262	0.008553		3.0179	0.130081		5.4498	0.006373
5.567	0.024491		5.7721	0.028214		4.2778	0.090919		5.0396	0.116065		5.567	0.039092		4.2192	0.12067		3.6332	0.202937		4.6587	0.05602		3.9555	0.040234		3.0472	0.138614		5.4791	0.01067
5.5963	0.000617		5.8014	0.024039		4.3071	0.059807		5.0689	0.109372		5.5963	-0.00532		4.2485	0.12163		3.6625	0.227078		4.688	0.049824		3.9848	0.011937		3.0765	0.143225		5.5084	0.000778
5.6256	0.079243		5.8307	0.001084		4.3364	0.074097		5.0982	0.103916		5.6256	0.00273		4.2778	0.115225		3.6918	0.222415		4.7173	0.047398		4.0141	0.036904		3.1058	0.122978		5.5377	-0.00115
5.6549	0.077701		5.86	0.04889		4.3657	0.075969		5.1275	0.100543		5.6549	0.026502		4.3071	0.099872		3.7211	0.177928		4.7466	0.040635		4.0434	0.046778		3.1351	0.095956		5.567	-0.00111
5.6842	0.0609		5.8893	0.048417		4.395	0.092549		5.1568	0.084852		5.6842	0.016143		4.3364	0.072959		3.7504	0.186546		4.7759	0.049479		4.0727	0.028114		3.1644	0.087214		5.5963	0.026039
5.7135	0.03764		5.9186	0.008217		4.4243	0.094556		5.1861	0.101929		5.7135	0.013033		4.3657	0.069176		3.7797	0.153321		4.8052	0.039122		4.102	0.006622		3.1937	0.140575		5.6256	0.009366
5.7428	0.023207		5.9479	-0.00409		4.4536	0.066222		5.2154	0.120063		5.7428	0.001329		4.395	0.074379		3.809	0.231221		4.8345	0.084961		4.1313	0.011696		3.223	0.109852		5.6549	0.014038
5.7721	0.106913		5.9772	-0.00409		4.4829	0.082122		5.2447	0.103676		5.7721	0.050328		4.4243	0.058992		3.8383	0.194739		4.8638	0.113025		4.1606	0.014173		3.2523	0.149142		5.6842	0.019741
5.8014	0.027283		6.0065	0.001984		4.5122	0.076494		5.274	0.086941		5.8014	0.038625		4.4536	0.039841		3.8676	0.198522		4.8931	0.072225		4.1899	0.009368		3.2816	0.156375		5.7135	0.010051
5.8307	0.018077		6.0358	0.021952		4.5415	0.087215		5.3033	0.082151		5.8307	-0.00532		4.4829	0.033137		3.8969	0.189125		4.9224	0.062225		4.2192	0.002355		3.3109	0.09134		5.7428	0.013154
5.86	-0.00532		6.0651	0.014811		4.5708	0.090784		5.3326	0.115615		5.86	-0.00532		4.5122	0.066097		3.9262	0.186906		4.9517	0.050645		4.2485	0.007843		3.3402	0.107608		5.7721	0.033974
5.8893	-0.00532		6.0944	0.041196		4.6001	0.053581		5.3619	0.118028		5.8893	-0.00517		4.5415	0.064324		3.9555	0.196639		4.981	0.037176		4.2778	0.033247		3.3695	0.129093		5.8014	0.004087
5.9186	-0.00532		6.1237	0.069801		4.6294	0.070162		5.3912	0.117392		5.9186	0.021089		4.5708	0.043683		3.9848	0.194219		5.0103	0.042328		4.3071	0.045444		3.3988	0.116746		5.8307	0.015633
5.9479	-0.00532		6.153	0.051545		4.6587	0.093885		5.4205	0.10924		5.9479	-0.00142		4.6001	0.038168		4.0141	0.13637		5.0396	0.099107		4.3364	-0.00041		3.4281	0.120012		5.86	0.02252
5.9772	0.008768		6.1823	0.040481		4.688	0.103454		5.4498	0.075146		5.9772	0.005824		4.6294	0.049066		4.0434	0.162523		5.0689	0.062122		4.3657	0.011805		3.4574	0.102234		5.8893	0.040953
6.0065	0.02856		6.2116	0.042303		4.7173	0.113842		5.4791	0.121648		6.0065	0.010485		4.6587	0.043929		4.0727	0.160811		5.0982	0.04095		4.395	0.001635		3.4867	0.145147		5.9186	0.010429
6.0358	-0.00532		6.2409	-0.00187		4.7466	0.076436		5.5084	0.116936		6.0358	-0.00532		4.688	0.045419		4.102	0.191215		5.1275	0.036479		4.4243	0.009327		3.516	0.15946		5.9479	0.004061
6.0651	-0.00532		6.2702	0.027285		4.7759	0.056007		5.5377	0.08978		6.0651	-0.00532		4.7173	0.079322		4.1313	0.162033		5.1568	0.043423		4.4536	0.015362		3.5453	0.155493		5.9772	0.006167
6.0944	0.017385		6.2995	0.031696		4.8052	0.054343		5.567	0.129109		6.0944	-0.00532		4.7466	0.061944		4.1606	0.177793		5.1861	0.028162		4.4829	0.014588		3.5746	0.148605		6.0065	0.009543
6.1237	0.025244		6.3288	0.07838		4.8345	0.105957		5.5963	0.09888		6.1237	-0.00532		4.7759	0.026735		4.1899	0.142514		5.2154	0.013325		4.5122	0.011454		3.6039	0.155341		6.0358	0.016201
6.153	0.007603		6.3581	0.036306		4.8638	0.091474		5.6256	0.064653		6.153	0.009741		4.8052	0.0374		4.2192	0.139516		5.2447	0.039819		4.5415	0.009792		3.6332	0.134365		6.0651	0.003195
6.1823	-0.00532		6.3874	0.079309		4.8931	0.05565		5.6549	0.097968		6.1823	-0.00402		4.8345	0.069222		4.2485	0.127044		5.274	0.022019		4.5708	0.011208		3.6625	0.141219		6.0944	-0.00115
6.2116	-0.00532		6.4167	0.018588		4.9224	0.036692		5.6842	0.072205		6.2116	-0.00166		4.8638	0.056872		4.2778	0.113586		5.3033	0.031719		4.6001	-0.00203		3.6918	0.105732		6.1237	0.002191
6.2409	-0.00532		6.446	0.004116		4.9517	0.040193		5.7135	0.072487		6.2409	-0.00333		4.8931	0.028378		4.3071	0.103216		5.3326	0.027997		4.6294	0.030378		3.7211	0.129076		6.153	0.01067
6.2702	-0.00532		6.4753	0.006572		4.981	0.031276		5.7428	0.064083		6.2702	0.007462		4.9224	0.042803		4.3364	0.098541		5.3619	0.031802		4.6587	0.00731		3.7504	0.122605		6.1823	0.014606
6.2995	-0.00532		6.5046	0.017364		5.0103	0.048792		5.7721	0.09334		6.2995	0.061906		4.9517	0.037857		4.3657	0.127935		5.3912	0.052762		4.688	0.033908		3.7797	0.12256		6.2116	0.014187
6.3288	-0.00532		6.5339	-0.00409		5.0396	0.07851		5.8014	0.062799		6.3288	0.012978		4.981	0.044333		4.395	0.101947		5.4205	0.036815		4.7173	0.027322		3.809	0.086486		6.2409	0.00709
6.3581	-0.0002		6.5632	-0.00409		5.0689	0.092376		5.8307	0.088129		6.3581	0.028654		5.0103	0.053346		4.4243	0.072629		5.4498	0.027697		4.7466	0.015121		3.8383	0.099104		6.2702	0.016987
6.3874	0.03753		6.5925	-0.00409		5.0982	0.095318		5.86	0.113304		6.3874	0.021128		5.0396	0.033024		4.4536	0.116532		5.4791	0.028818		4.7759	0.019475		3.8676	0.121266		6.2995	0.029982
6.4167	0.02262		6.6218	-0.00409		5.1275	0.065445		5.8893	0.071935		6.4167	0.041489		5.0689	0.017222		4.4829	0.06253		5.5084	0.074744		4.8052	0.025509		3.8969	0.074997		6.3288	0.040727
6.446	0.014707		6.6511	0.034388		5.1568	0.053335		5.9186	0.070188		6.446	-0.00186		5.0982	0.037888		4.5122	0.075775		5.5377	0.077377		4.8345	0.015549		3.9262	0.093493		6.3581	0.018728
6.4753	0.038648		6.6804	0.127313		5.1861	0.039055		5.9479	0.078759		6.4753	0.02996		5.1275	0.035116		4.5415	0.133684		5.567	0.090914		4.8638	0.014187		3.9555	0.092538		6.3874	0.008436
6.5046	0.008258		6.7097	0.036217		5.2154	0.037242		5.9772	0.102583		6.5046	0.021326		5.1568	0.056612		4.5708	0.108628		5.5963	0.066304		4.8931	0.013531		3.9848	0.076382		6.4167	0.016882
6.5339	0.033099		6.739	0.067758		5.2447	0.071377		6.0065	0.071724		6.5339	0.031906		5.1861	0.058071		4.6001	0.095873		5.6256	0.08856		4.9224	0.016778		4.0141	0.08097		6.446	0.030606
6.5632	-0.00532		6.7683	0.030065		5.274	0.098636		6.0358	0.065806		6.5632	0.026636		5.2154	0.007876		4.6294	0.091647		5.6549	0.043774		4.9517	0.022285		4.0434	0.114971		6.4753	0.025073
6.5925	-0.00532		6.7976	-0.0005		5.3033	0.072906		6.0651	0.078969		6.5925	-0.00532		5.2447	0.021493		4.6587	0.107459		5.6842	0.062127		4.981	0.030392		4.0727	0.082558		6.5046	0.010419
6.6218	-0.00532		6.8269	0.006174		5.3326	0.063294		6.0944	0.061562		6.6218	-0.00532		5.274	0.035875		4.688	0.148121		5.7135	0.100919		5.0103	0.036854		4.102	0.092781		6.5339	0.002494
6.6511	-0.00532		6.8562	0.031349		5.3619	0.068474		6.1237	0.097469		6.6511	-0.00532		5.3033	0.027641		4.7173	0.127498		5.7428	0.072081		5.0396	0.040694		4.1313	0.106687		6.5632	0.019437
6.6804	-0.00532		6.8855	0.003445		5.3912	0.050581		6.153	0.100597		6.6804	0.004724		5.3326	0.014834		4.7466	0.104007		5.7721	0.084073		5.0689	0.021866		4.1606	0.104749		6.5925	-0.00019
6.7097	-0.00532		6.9148	0.02235		5.4205	0.056248		6.1823	0.081857		6.7097	0.037683		5.3619	0.030667		4.7759	0.076124		5.8014	0.056696		5.0982	0.017512		4.1899	0.096815		6.6218	-0.00115
6.739	0.001431		6.9441	0.028428		5.4498	0.055862		6.2116	0.059197		6.739	-0.00525		5.3912	0.05852		4.8052	0.122221		5.8307	0.05904		5.1275	0.014515		4.2192	0.12069		6.6511	0.017264
6.7683	0.035893		6.9734	0.001195		5.4791	0.041775		6.2409	0.096635		6.7683	-0.00532		5.4205	0.04269		4.8345	0.115847		5.86	0.036169		5.1568	-0.00288		4.2485	0.090339		6.6804	0.012171
6.7976	-0.00532		7.0027	-0.00409		5.5084	0.027239		6.2702	0.091047		6.7976	-0.00532		5.4498	0.026216		4.8638	0.148582		5.8893	0.063578		5.1861	0.024972		4.2778	0.090718		6.7097	0.002394
6.8269	-0.00532		7.032	-0.00409		5.5377	0.019282		6.2995	0.070446		6.8269	0.006085		5.4791	0.02844		4.8931	0.109968		5.9186	0.036324		5.2154	0.010393		4.3071	0.094724		6.739	0.026275
6.8562	-0.00532		7.0613	-0.00409		5.567	0.049366		6.3288	0.078141		6.8562	0.009844		5.5084	0.026769		4.9224	0.059892		5.9479	0.038363		5.2447	0.005752		4.3364	0.049461		6.7683	-0.00022
6.8855	-0.00532		7.0906	-0.00409		5.5963	0.032679		6.3581	0.081046		6.8855	-0.00532		5.5377	0.020872		4.9517	0.052319		5.9772	0.11191		5.274	-0.00299		4.3657	0.092362		6.7976	-0.00115
6.9148	-0.00532		7.1199	0.002235		5.6256	0.020916		6.3874	0.071802		6.9148	0.001147		5.567	0.028474		4.981	0.046848		6.0065	0.065958		5.3033	0.008225		4.395	0.061871		6.8269	0.004809
6.9441	-0.00532		7.1492	0.021192		5.6549	0.054358		6.4167	0.086995		6.9441	0.024412		5.5963	0.047652		5.0103	0.033567		6.0358	0.066273		5.3326	0.00031		4.4243	0.093114		6.8562	0.022132
6.9734	-0.00532		7.1785	-0.00409		5.6842	0.037488		6.446	0.082997		6.9734	0.038174		5.6256	0.071756		5.0396	0.104632		6.0651	0.045297		5.3619	-0.0044		4.4536	0.090673		6.8855	0.031369
7.0027	0.012985		7.2078	-0.00221		5.7135	0.017073		6.4753	0.049155		7.0027	0.004843		5.6549	0.057484		5.0689	0.094657		6.0944	0.055054		5.3912	-0.0044		4.4829	0.049399		6.9148	0.029486
7.032	0.002776		7.2371	0.027646		5.7428	0.040839		6.5046	0.057955		7.032	0.055369		5.6842	0.030176		5.0982	0.112512		6.1237	0.044254		5.4205	0.004536		4.5122	0.047874		6.9441	0.011567
7.0613	0.033213		7.2664	0.009685		5.7721	0.051604		6.5339	0.041838		7.0613	0.093503		5.7135	0.027525		5.1275	0.089251		6.153	0.0811		5.4498	0.012297		4.5415	0.056141		6.9734	-0.0005
7.0906	0.043172		7.2957	0.014686		5.8014	0.019002		6.5632	0.055247		7.0906	0.01092		5.7428	0.027263		5.1568	0.059296		6.1823	0.047919		5.4791	0.005588		4.5708	0.035289		7.0027	0.031207
7.1199	0.003527		7.325	0.02997		5.8307	0.024649		6.5925	0.046856		7.1199	-0.00532		5.7721	0.020542		5.1861	0.104986		6.2116	0.045829		5.5084	0.002008		4.6001	0.034007		7.032	0.017573
7.1492	0.021459		7.3543	0.025861		5.86	0.038057		6.6218	0.0476		7.1492	-0.00532		5.8014	0.021019		5.2154	0.059797		6.2409	0.023428		5.5377	0.009965		4.6294	0.054412		7.0613	0.00028
7.1785	0.015868		7.3836	0.014937		5.8893	0.036581		6.6511	0.06969		7.1785	-0.00532		5.8307	0.049936		5.2447	0.073839		6.2702	0.047093		5.567	0.004996		4.6587	0.06169		7.0906	0.000871
7.2078	-0.00532		7.4129	0.111388		5.9186	0.033866		6.6804	0.060019		7.2078	0.001955		5.86	0.057786		5.274	0.088938		6.2995	0.023758		5.5963	0.000401		4.688	0.069058		7.1199	0.014046
7.2371	-0.00532		7.4422	0.081891		5.9479	0.031165		6.7097	0.05757		7.2371	0.016143		5.8893	0.03454		5.3033	0.050123		6.3288	0.065679		5.6256	0.010102		4.7173	0.100194		7.1492	0.012659
7.2664	0.045319		7.4715	0.056251		5.9772	0.022952		6.739	0.045409		7.2664	0.019063		5.9186	0.026594		5.3326	0.053789		6.3581	0.034269		5.6549	0.005388		4.7466	0.079094		7.1785	0.02636
7.2957	0.039978		7.5008	0.012023		6.0065	0.036475		6.7683	0.055187		7.2957	0.000483		5.9479	0.021019		5.3619	0.068846		6.3874	0.058074		5.6842	0.011368		4.7759	0.123888		7.2078	0.004084
7.325	0.047421		7.5301	0.023928		6.0358	0.044635		6.7976	0.041406		7.325	0.015447		5.9772	0.006032		5.3912	0.027358		6.4167	0.034584		5.7135	0.01058		4.8052	0.09126		7.2371	0.004565
7.3543	0.037873		7.5594	-0.00207		6.0651	0.051213		6.8269	0.05098		7.3543	-0.00532		6.0065	0.006631		5.4205	0.05311		6.446	0.048828		5.7428	0.009323		4.8345	0.063933		7.2664	0.003773
7.3836	-0.00532		7.5887	-0.00196		6.0944	0.02205		6.8562	0.034203		7.3836	-0.00532		6.0358	0.014134		5.4498	0.078821		6.4753	0.013748		5.7721	0.020559		4.8638	0.069669		7.2957	0.004688
7.4129	-0.00532		7.618	0.024002		6.1237	0.024471		6.8855	0.031027		7.4129	-0.00532		6.0651	0.041634		5.4791	0.059266		6.5046	0.005157		5.8014	-0.00136		4.8931	0.072133		7.325	0.00365
7.4422	-0.00532		7.6473	-0.00336		6.153	0.039807		6.9148	0.043675		7.4422	-0.00084		6.0944	0.04361		5.5084	0.043052		6.5339	0.019551		5.8307	0.029335		4.9224	0.103653		7.3543	0.006494
7.4715	-0.00532		7.6766	-0.00409		6.1823	0.065247		6.9441	0.074804		7.4715	0.027609		6.1237	0.026625		5.5377	0.023828		6.5632	0.028276		5.86	0.027595		4.9517	0.127799		7.3836	0.001844
7.5008	-0.00532		7.7059	0.004263		6.2116	0.035742		6.9734	0.086611		7.5008	0.054871		6.153	0.034887		5.567	0.04765		6.5925	0.006846		5.8893	0.021552		4.981	0.086175		7.4129	0.007742
7.5301	-0.00532		7.7352	0.050048		6.2409	0.056798		7.0027	0.038674		7.5301	0.054333		6.1823	0.020624		5.5963	0.047084		6.6218	-0.00127		5.9186	0.017489		5.0103	0.094939		7.4422	0.015068
7.5594	-0.00532		7.7645	-0.00353		6.2702	0.056899		7.032	0.048152		7.5594	-0.00313		6.2116	0.022893		5.6256	0.035899		6.6511	0.01414		5.9479	0.010179		5.0396	0.122995		7.4715	0.030349
7.5887	-0.00532		7.7938	0.046728		6.2995	0.013089		7.0613	0.040133		7.5887	0.020915		6.2409	0.018727		5.6549	0.019206		6.6804	0.009442		5.9772	0.005096		5.0689	0.092521		7.5008	0.006676
7.618	-0.00532		7.8231	0.036225		6.3288	0.02436		7.0906	0.018458		7.618	0.00508		6.2702	0.020528		5.6842	0.02044		6.7097	0.001198		6.0065	0.024293		5.0982	0.063532		7.5301	0.008885
7.6473	-0.00532		7.8524	0.000878		6.3581	0.019064		7.1199	0.039629		7.6473	0.019593		6.2995	0.027991		5.7135	0.030575		6.739	-0.00127		6.0358	0.022608		5.1275	0.09438		7.5594	0.020082
7.6766	-0.00532		7.8817	0.003865		6.3874	0.017188		7.1492	0.037384		7.6766	0.012748		6.3288	0.027122		5.7428	0.012407		6.7683	-0.00127		6.0651	0.024179		5.1568	0.070172		7.5887	0.018988
7.7059	-0.00532		7.911	0.020071		6.4167	0.015539		7.1785	0.040355		7.7059	-0.00532		6.3581	0.033626		5.7721	0.036896		6.7976	0.005225		6.0944	0.021606		5.1861	0.046851		7.618	0.027406
7.7352	-0.00532		7.9403	-0.00409		6.446	0.019744		7.2078	0.01335		7.7352	-2.4e-05		6.3874	0.037871		5.8014	0.019413		6.8269	0.001776		6.1237	0.007292		5.2154	0.095052		7.6473	0.035161
7.7645	-0.00532		7.9696	-0.00409		6.4753	0.035848		7.2371	0.021495		7.7645	0.015953		6.4167	0.019763		5.8307	0.047668		6.8562	0.014481		6.153	-0.00372		5.2447	0.06091		7.6766	0.011569
7.7938	-0.00532		7.9989	0.019318		6.5046	0.029376		7.2664	0.050079		7.7938	0.009045		6.446	0.022264		5.86	0.044422		6.8855	0.002044		6.1823	0.006495		5.274	0.063877		7.7059	0.007395
7.8231	-0.00532		8.0282	0.035457		6.5339	0.008874		7.2957	0.042114		7.8231	0.033434		6.4753	0.036177		5.8893	0.033998		6.9148	0.00206		6.2116	0.02755		5.3033	0.032532		7.7352	-0.00115
7.8524	-0.00532		8.0575	0.063922		6.5632	0.024461		7.325	0.024346		7.8524	-0.00532		6.5046	0.039562		5.9186	0.040178		6.9441	0.026278		6.2409	-0.0011		5.3326	0.061046		7.7645	0.013062
7.8817	-0.00532		8.0868	0.045954		6.5925	0.040299		7.3543	0.075002		7.8817	-0.00532		6.5339	0.023017		5.9479	0.013133		6.9734	0.0192		6.2702	-0.0044		5.3619	0.058305		7.7938	0.010673
7.911	-0.00532		8.1161	0.091214		6.6218	0.052014		7.3836	0.043921		7.911	-0.00532		6.5632	0.030492		5.9772	0.009302		7.0027	0.015178		6.2995	-0.0044		5.3912	0.065244		7.8231	0.019106
7.9403	-0.00335		8.1454	0.028155		6.6511	0.027803		7.4129	0.024977		7.9403	0.020274		6.5925	0.043765		6.0065	0.025144		7.032	0.020506		6.3288	0.005197		5.4205	0.056435		7.8524	0.034711
7.9696	-0.00532		8.1747	0.046433		6.6804	0.036605		7.4422	0.024106		7.9696	-0.00434		6.6218	0.036638		6.0358	0.024347		7.0613	0.018332		6.3581	0.009651		5.4498	0.041426		7.8817	0.022833
7.9989	-0.00532		8.204	0.068326		6.7097	0.029115		7.4715	0.024959		7.9989	0.010422		6.6511	0.0275		6.0651	0.045224		7.0906	0.011285		6.3874	-0.00118		5.4791	0.088192		7.911	0.013827
8.0282	-0.00532		8.2333	0.090115		6.739	0.010456		7.5008	0.021801		8.0282	-0.00242		6.6804	0.002637		6.0944	0.036536		7.1199	0.022607		6.4167	0.001758		5.5084	0.084061		7.9403	0.006132
8.0575	-0.00532		8.2626	0.072582		6.7683	0.019576		7.5301	0.009394		8.0575	0.020598		6.7097	0.012601		6.1237	0.042385		7.1492	0.019174		6.446	0.000952		5.5377	0.084039		7.9696	0.015191
8.0868	-0.00532		8.2919	0.02277		6.7976	0.043357		7.5594	0.014544		8.0868	-0.00468		6.739	0.01871		6.153	0.040272		7.1785	0.001482		6.4753	-0.00019		5.567	0.136213		7.9989	0.000534
8.1161	0.010744		8.3212	0.025736		6.8269	0.044727		7.5887	0.024676		8.1161	-0.00532		6.7683	0.002402		6.1823	0.024123		7.2078	0.007682		6.5046	-0.00434		5.5963	0.058548		8.0282	-0.00115
8.1454	0.026581		8.3505	0.039175		6.8562	0.030789		7.618	0.002779		8.1454	0.018644		6.7976	0.006281		6.2116	0.034606		7.2371	0.024817		6.5339	0.002655		5.6256	0.079026		8.0575	-0.00115
8.1747	-0.00532		8.3798	-0.00409		6.8855	0.025739		7.6473	0.044995		8.1747	0.023835		6.8269	0.012308		6.2409	0.02852		7.2664	0.01699		6.5632	0.002724		5.6549	0.045432		8.0868	-0.00115
8.204	-0.003		8.4091	-0.00409		6.9148	0.037189		7.6766	0.031141		8.204	-0.00532		6.8562	0.023737		6.2702	0.037539		7.2957	0.010552		6.5925	-0.0044		5.6842	0.053694		8.1161	-0.00115
8.2333	0.034618		8.4384	0.018559		6.9441	0.011314		7.7059	0.030193		8.2333	-0.00532		6.8855	0.015706		6.2995	0.033113		7.325	0.013036		6.6218	-1.8e-05		5.7135	0.082434		8.1454	-0.00115
8.2626	0.014586		8.4677	0.01487		6.9734	0.035004		7.7352	0.0247		8.2626	-0.00532		6.9148	0.013329		6.3288	0.011392		7.3543	0.012814		6.6511	0.000592		5.7428	0.069437		8.1747	-0.00115
8.2919	0.039332		8.497	0.007723		7.0027	0.046964		7.7645	0.020361		8.2919	0.003252		6.9441	0.027294		6.3581	0.041494		7.3836	0.029985		6.6804	0.001794		5.7721	0.074223		8.204	-0.00115
8.3212	0.013895		8.5263	0.092335		7.032	0.036383		7.7938	0.004598		8.3212	0.024776		6.9734	0.013202		6.3874	0.014083		7.4129	0.061487		6.7097	0.009847		5.8014	0.095267		8.2333	0.006116
8.3505	0.043111		8.5556	0.042598		7.0613	0.020603		7.8231	0.017479		8.3505	0.012685		7.0027	0.012118		6.4167	0.049757		7.4422	0.052483		6.739	0.003275		5.8307	0.071709		8.2626	0.011796
8.3798	0.042187		8.5849	0.079604		7.0906	0.031136		7.8524	0.017984		8.3798	0.017694		7.032	0.029741		6.446	0.010075		7.4715	0.05602		6.7683	-0.00392		5.86	0.052592		8.2919	0.004994
8.4091	0.051811		8.6142	0.03666		7.1199	0.052771		7.8817	0.009622		8.4091	-0.00532		7.0613	0.011963		6.4753	0.016627		7.5008	0.031709		6.7976	0.009537		5.8893	0.065086		8.3212	0.006838
8.4384	0.150105		8.6435	0.040901		7.1492	0.050909		7.911	0.008542		8.4384	-0.00532		7.0906	-0.0018		6.5046	0.018085		7.5301	0.014987		6.8269	0.007647		5.9186	0.04003		8.3505	-0.00114
8.4677	0.059061		8.6728	0.037847		7.1785	0.050094		7.9403	0.019556		8.4677	-0.00532		7.1199	-0.0018		6.5339	0.00245		7.5594	0.031079		6.8562	-0.0044		5.9479	0.079049		8.3798	0.017359
8.497	0.043114		8.7021	-0.0017		7.2078	0.046685		7.9696	0.028806		8.497	-0.00532		7.1492	0.005781		6.5632	0.013422		7.5887	0.037687		6.8855	-0.0044		5.9772	0.05101		8.4091	0.001593
8.5263	0.032749		8.7314	0.011094		7.2371	0.057367		7.9989	0.006981		8.5263	-0.00532		7.1785	0.005423		6.5925	0.014284		7.618	0.054399		6.9148	-0.0044		6.0065	0.065764		8.4384	0.007683
8.5556	0.106512		8.7607	0.037597		7.2664	0.027639		8.0282	0.008019		8.5556	-0.00532		7.2078	0.019734		6.6218	0.008216		7.6473	0.041482		6.9441	-0.00018		6.0358	0.061724		8.4677	0.012245
8.5849	0.017146		8.79	-0.00409		7.2957	0.012462		8.0575	0.006609		8.5849	-0.00532		7.2371	0.021084		6.6511	0.01184		7.6766	0.018663		6.9734	0.000779		6.0651	0.045427		8.497	0.00852
8.6142	0.029035		8.8193	-0.00409		7.325	0.059103		8.0868	0.006411		8.6142	-0.00532		7.2664	0.012855		6.6804	-0.00033		7.7059	0.009597		7.0027	-0.00283		6.0944	0.050106		8.5263	-0.00115
8.6435	-0.00532		8.8486	0.026127		7.3543	0.061085		8.1161	-0.0004		8.6435	-0.00532		7.2957	0.023514		6.7097	0.000342		7.7352	-0.00126		7.032	0.020008		6.1237	0.024886		8.5556	-0.00115
8.6728	0.009804		8.8779	-0.00128		7.3836	0.032766		8.1454	-0.00131		8.6728	0.000863		7.325	0.012725		6.739	0.000378		7.7645	0.0154		7.0613	0.008025		6.153	0.036323		8.5849	-0.00115
8.7021	0.008192		8.9072	-0.00409		7.4129	0.042267		8.1747	0.005594		8.7021	0.015067		7.3543	0.010354		6.7683	0.007998		7.7938	0.061456		7.0906	-0.00237		6.1823	0.05557		8.6142	-0.00115
8.7314	0.01622		8.9365	0.011035		7.4422	0.024418		8.204	0.012359		8.7314	-0.00532		7.3836	0.027698		6.7976	0.023521		7.8231	0.042845		7.1199	-0.0044		6.2116	0.046229		8.6435	-0.00115
8.7607	0.063021		8.9658	0.013019		7.4715	0.011121		8.2333	0.006093		8.7607	-0.0051		7.4129	0.020697		6.8269	0.008523		7.8524	0.020155		7.1492	-0.0044		6.2409	0.063622		8.6728	-0.00115
8.79	0.000735		8.9951	-0.00409		7.5008	0.031232		8.2626	0.019562		8.79	0.020424		7.4422	0.021883		6.8562	0.008824		7.8817	0.020341		7.1785	-0.0044		6.2702	0.038861		8.7021	-0.00115
8.8193	0.017616		9.0244	-0.00409		7.5301	0.041244		8.2919	0.01024		8.8193	-0.00472		7.4715	0.018938		6.8855	0.002196		7.911	0.027011		7.2078	-0.0044		6.2995	0.077868		8.7314	-0.00115
8.8486	0.043114		9.0537	-0.00409		7.5594	0.042793		8.3212	0.006771		8.8486	-0.00532		7.5008	0.005282		6.9148	0.0053		7.9403	0.030346		7.2371	-0.002		6.3288	0.073523		8.7607	-0.00115
8.8779	0.093186		9.083	-0.00409		7.5887	0.065156		8.3505	-0.00029		8.8779	0.008174		7.5301	0.005922		6.9441	0.016899		7.9696	0.04684		7.2664	0.002578		6.3581	0.082106		8.79	-7.7e-06
8.9072	0.161318		9.1123	-0.00409		7.618	0.035568		8.3798	0.006789		8.9072	0.051413		7.5594	-0.0018		6.9734	0.016834		7.9989	0.023201		7.2957	-0.0044		6.3874	0.049275		8.8193	0.008346
8.9365	0.041942		9.1416	-0.00409		7.6473	0.028208		8.4091	-0.0013		8.9365	0.041054		7.5887	0.005637		7.0027	0.013676		8.0282	0.035452		7.325	0.010279		6.4167	0.068748		8.8486	0.017123
8.9658	-0.00532		9.1709	-0.00409		7.6766	0.034787		8.4384	-0.00131		8.9658	0.010881		7.618	0.010241		7.032	0.00095		8.0575	0.080836		7.3543	0.009054		6.446	0.054542		8.8779	0.001844
8.9951	-0.00532		9.2002	-0.00409		7.7059	0.011961		8.4677	-0.00131		8.9951	-0.00532		7.6473	0.023017		7.0613	0.003122		8.0868	0.040325		7.3836	-0.00291		6.4753	0.036126		8.9072	-0.00115
9.0244	-0.00532		9.2295	-0.00409		7.7352	0.027799		8.497	-0.00131		9.0244	-0.00532		7.6766	0.027398		7.0906	0.011321		8.1161	0.030656		7.4129	0.003484		6.5046	0.06907		8.9365	-0.00115
9.0537	0.001671		9.2588	-0.00409		7.7645	0.027287		8.5263	0.00431		9.0537	0.018201		7.7059	0.01012		7.1199	0.011527		8.1454	0.029324		7.4422	0.002136		6.5339	0.069663		8.9658	-0.00115
9.083	0.069657		9.2881	-0.00409		7.7938	0.01389		8.5556	0.011081		9.083	-0.00227		7.7352	0.00437		7.1492	0.022187		8.1747	0.051941		7.4715	-0.00156		6.5632	0.063538		8.9951	-0.00115
9.1123	0.084216		9.3174	-0.00409		7.8231	0.016219		8.5849	0.006555		9.1123	-0.00532		7.7645	0.013276		7.1785	0.021981		8.204	0.039055		7.5008	0.002295		6.5925	0.046308		9.0244	0.005554
9.1416	0.015052		9.3467	0.012436		7.8524	0.014574		8.6142	0.005354		9.1416	-0.00532		7.7938	0.027641		7.2078	0.013322		8.2333	0.023898		7.5301	0.007068		6.6218	0.074788		9.0537	0.002784
9.1709	-0.00532		9.376	0.011492		7.8817	0.022214		8.6435	0.012173		9.1709	-0.00532		7.8231	0.012906		7.2371	0.016663		8.2626	0.015436		7.5594	-0.00049		6.6511	0.039081		9.083	0.007927
9.2002	-0.00532		9.4053	-0.00409		7.911	0.022947		8.6728	0.009328		9.2002	0.000601		7.8524	0.019698		7.2664	0.006788		8.2919	0.019716		7.5887	0.009746		6.6804	0.038256		9.1123	0.000411
9.2295	0.03764		9.4346	-0.00409		7.9403	0.045093		8.7021	0.00835		9.2295	0.016143		7.8817	0.033434		7.2957	0.04389		8.3212	0.061249		7.618	0.011823		6.7097	0.025948		9.1416	-0.00115
9.2588	0.05145		9.4639	-0.00409		7.9696	0.023357		8.7314	0.005943		9.2588	0.020424		7.911	0.012821		7.325	0.043123		8.3505	0.048121		7.6473	0.015476		6.739	0.054372		9.1709	0.000891
9.2881	0.04789		9.4932	-0.00409		7.9989	0.017598		8.7607	0.026015		9.2881	-0.00532		7.9403	0.005138		7.3543	0.047149		8.3798	0.026711		7.6766	0.00363		6.7683	0.026028		9.2002	0.007526
9.3174	0.077903		9.5225	-0.00409		8.0282	0.065522		8.79	0.009688		9.3174	-0.00532		7.9696	0.013008		7.3836	0.056651		8.4091	0.003552		7.7059	-0.00106		6.7976	0.05184		9.2295	0.008073
9.3467	-0.00174		9.5518	-0.00409		8.0575	0.041326		8.8193	0.004868		9.3467	-0.00532		7.9989	0.006063		7.4129	0.028934		8.4384	0.02525		7.7352	-0.0044		6.8269	0.033865		9.2588	0.010891
9.376	-0.00532		9.5811	-0.00409		8.0868	0.029009		8.8486	0.005408		9.376	-0.00532		8.0282	0.013663		7.4422	0.018097		8.4677	0.032261		7.7645	-0.00401		6.8562	0.036329		9.2881	-0.00115
9.4053	-0.00419		9.6104	-0.00409		8.1161	0.023916		8.8779	0.007371		9.4053	-0.00532		8.0575	0.057354		7.4715	0.036908		8.497	0.027047		7.7938	0.010908		6.8855	0.041742		9.3174	-0.00115
9.4346	0.031302		9.6397	-0.00409		8.1454	0.031531		8.9072	0.007371		9.4346	-0.00532		8.0868	0.04986		7.5008	0.031696		8.5263	0.009577		7.8231	0.019712		6.9148	0.017026		9.3467	-0.00115
9.4639	-0.00025		9.669	-0.00409		8.1747	0.039074		8.9365	0.013764		9.4639	-0.00532		8.1161	0.020833		7.5301	0.016846		8.5556	0.00333		7.8524	0.00981		6.9441	0.024191		9.376	-0.00115
9.4932	0.038132		9.6983	-0.00409		8.204	0.042551		8.9658	0.018008		9.4932	-0.00532		8.1454	0.027254		7.5594	0.049752		8.5849	0.00762		7.8817	0.007173		6.9734	0.046111		9.4053	0.001302
9.5225	0.074865		9.7276	-0.00409		8.2333	0.042426		8.9951	0.029677		9.5225	-0.00532		8.1747	0.029496		7.5887	0.023273		8.6142	0.011616		7.911	-0.0044		7.0027	0.035696		9.4346	0.023298
9.5518	0.066415		9.7569	-0.00409		8.2626	0.030736		9.0244	0.015787		9.5518	0.019585		8.204	0.018938		7.618	0.024176		8.6435	0.00095		7.9403	-0.0044		7.032	0.037312		9.4639	0.010349
9.5811	0.084623		9.7862	-0.00409		8.2919	0.06708		9.0537	0.012035		9.5811	-0.00366		8.2333	0.013708		7.6473	0.018764		8.6728	0.002757		7.9696	0.000629		7.0613	0.015896		9.4932	0.007321
9.6104	0.042649		9.8155	-0.00409		8.3212	0.013152		9.083	0.017029		9.6104	-0.00532		8.2626	0.005521		7.6766	0.021786		8.7021	0.017001		7.9989	0.01927		7.0906	0.024304		9.5225	0.023858
9.6397	0.039438		9.8448	-0.00409		8.3505	0.042966		9.1123	0.02263		9.6397	-0.00532		8.2919	0.005338		7.7059	0.011882		8.7314	0.010439		8.0282	0.00715		7.1199	0.027542		9.5518	0.026522
9.669	-0.00507		9.8741	-0.00409		8.3798	0.053137		9.1416	0.015216		9.669	-0.00532		8.3212	0.013708		7.7352	0.014089		8.7607	0.025947		8.0575	0.00802		7.1492	0.029429		9.5811	0.023622
9.6983	-0.00532		9.9034	-0.00409		8.4091	0.014709		9.1709	0.018926		9.6983	-0.00532		8.3505	0.011958		7.7645	0.00631		8.79	0.032829		8.0868	0.008494		7.1785	0.02618		9.6104	0.027981
9.7276	-0.00532		9.9327	0.019576		8.4384	0.028483		9.2002	0.021675		9.7276	-0.00532		8.3798	0.02155		7.7938	0.002934		8.8193	0.029396		8.1161	-0.0044		7.2078	0.036979		9.6397	0.013802
9.7569	0.019827		9.962	0.037397		8.4677	0.046665		9.2295	0.010402		9.7569	-0.00532		8.4091	0.026419		7.8231	0.017501		8.8486	0.019231		8.1454	-0.00094		7.2371	0.019207		9.669	0.016121
9.7862	0.046838		9.9913	0.022874		8.497	0.053244		9.2588	0.008896		9.7862	0.002232		8.4384	0.021753		7.8524	0.008499		8.8779	0.064078		8.1747	0.010885		7.2664	0.033385		9.6983	0.019106
9.8155	0.061284		10.0206	-0.00409		8.5263	0.056822		9.2881	-0.00131		9.8155	0.013698		8.4677	0.011816		7.8817	0.001842		8.9072	0.060976		8.204	-0.00086		7.2957	0.043155		9.7276	0.010914
9.8448	-0.00382		10.0499	-0.00409		8.5556	0.052414		9.3174	0.001897		9.8448	-0.00293		8.497	0.012833		7.911	0.008759		8.9365	0.041621		8.2333	0.001394		7.325	0.041714		9.7569	0.003357
9.8741	0.034095		10.0792	-0.00409		8.5849	0.011493		9.3467	0.005408		9.8741	0.004637		8.5263	0.013183		7.9403	0.014886		8.9658	0.019763		8.2626	-0.0044		7.3543	0.03069		9.7862	0.017981
9.9034	-0.00022		10.1085	-0.00409		8.6142	0.026617		9.376	0.006015		9.9034	0.013453		8.5556	0.013183		7.9696	-9.4e-05		8.9951	0.013846		8.2919	-0.0044		7.3836	0.018574		9.8155	0.024839
9.9327	-0.00532		10.1378	-0.00179		8.6435	0.036885		9.4053	0.000102		9.9327	0.016816		8.5849	0.012833		7.9989	0.007974		9.0244	0.013526		8.3212	-0.0044		7.4129	0.038855		9.8448	0.033103
9.962	-0.00532		10.1671	-0.00409		8.6728	0.044268		9.4346	0.005907		9.962	0.057799		8.6142	0.012658		8.0282	0.017023		9.0537	0.02429		8.3505	-0.0044		7.4422	0.056163		9.8741	0.007144
9.9913	-0.00308		10.1964	-0.00409		8.7021	0.034753		9.4639	0.005114		9.9913	0.017868		8.6435	0.021394		8.0575	0.014632		9.083	0.02207		8.3798	-0.0044		7.4715	0.067182		9.9034	0.009679
10.0206	0.013076		10.2257	-0.00409		8.7314	0.063733		9.4932	0.007965		10.0206	0.024776		8.6728	0.012437		8.0868	0.009031		9.1123	0.026066		8.4091	-0.00298		7.5008	0.065352		9.9327	0.003237
10.0499	-0.00532		10.255	-0.00409		8.7607	0.020714		9.5225	0.008866		10.0499	0.021326		8.7021	-0.0018		8.1161	0.022512		9.1416	0.01858		8.4384	0.005096		7.5301	0.045382		9.962	0.015312
10.0792	-0.00532		10.2843	-0.00409		8.79	0.004885		9.5518	0.00039		10.0792	0.014687		8.7314	0.005716		8.1454	0.00497		9.1709	0.021817		8.4677	0.003398		7.5594	0.057226		9.9913	0.000532
10.1085	-0.00532		10.3136	0.002235		8.8193	0.001177		9.5811	0.005618		10.1085	-0.00532		8.7607	0.020005		8.1747	0.010111		9.2002	0.022736		8.497	0.003689		7.5887	0.065877		10.0206	0.009227
10.1378	-0.00532		10.3429	0.051139		8.8486	0.019962		9.6104	-0.00131		10.1378	-0.00532		8.79	0.034992		8.204	0.018345		9.2295	0.016433		8.5263	0.001867		7.618	0.064476		10.0499	0.009833
10.1671	0.001719		10.3722	0.062602		8.8779	0.011483		9.6397	-0.00131		10.1671	-0.00532		8.8193	0.020923		8.2333	0.017831		9.2588	0.018152		8.5556	0.018628		7.6473	0.064351		10.0792	0.017781
10.1964	-0.00232					8.9072	0.020256		9.669	0.00551		10.1964	-0.00532		8.8486	-0.0018		8.2626	0.022187		9.2881	0.021105		8.5849	0.012552		7.6766	0.050253		10.1085	0.021955
10.2257	0.020876					8.9365	0.002903		9.6983	0.000498		10.2257	-0.00532		8.8779	-0.0018		8.2919	0.011492		9.3174	0.00922		8.6142	0.006809		7.7059	0.054536		10.1378	0.006656
10.255	0.016449					8.9658	0.021828		9.7276	-0.00131		10.255	-0.00532		8.9072	-0.0018		8.3212	0.015854		9.3467	0.024419		8.6435	0.004964		7.7352	0.044754		10.1671	-0.00115
10.2843	-0.00532					8.9951	0.021968		9.7569	-0.00131		10.2843	-0.00532		8.9365	0.020624		8.3505	0.014278		9.376	0.015529		8.6728	0.008945		7.7645	0.040968		10.1964	-0.00115
10.3136	-0.00532					9.0244	0.027297		9.7862	0.008187		10.3136	-0.00532		8.9658	0.020195		8.3798	0.007419		9.4053	0.00762		8.7021	0.010953		7.7938	0.035696		10.2257	-0.00115
10.3429	-0.00532					9.0537	0.028344		9.8155	0.008109		10.3429	-0.00532		8.9951	0.005911		8.4091	0.022724		9.4346	0.034605		8.7314	0.004286		7.8231	0.030198		10.255	0.011865
10.3722	-0.00532					9.083	0.009593		9.8448	0.013548		10.3722	-0.00532		9.0244	0.005293		8.4384	0.019832		9.4639	0.052225		8.7607	-0.0044		7.8524	0.050835		10.2843	0.016304
10.4015	0.003878					9.1123	0.03197		9.8741	0.007509		10.4015	-0.00532		9.0537	0.006264		8.4677	0.009485		9.4932	0.058069		8.79	0.001872		7.8817	0.039522		10.3136	0.010352
10.4308	0.033448					9.1416	0.022691		9.9034	-0.00131		10.4308	-0.00532		9.083	0.012483		8.497	0.002125		9.5225	0.040181		8.8193	0.000301		7.911	0.091136		10.3429	0.008538
10.4601	-0.00532					9.1709	0.034816		9.9327	-0.00131		10.4601	-0.00532		9.1123	0.012308		8.5263	0.018634		9.5518	0.025715		8.8486	0.005096		7.9403	0.0633		10.3722	0.009286
10.4894	-0.00532					9.2002	0.012621		9.962	-0.00131		10.4894	-0.00532		9.1416	0.008277		8.5556	0.03941		9.5811	0.01239		8.8779	0.003252		7.9696	0.081281		10.4015	0.005042
10.5187	-0.00532					9.2295	0.009043		9.9913	-0.00131		10.5187	-0.00532		9.1709	0.000917		8.5849	0.025552		9.6104	0.031564		8.9072	-0.00036		7.9989	0.051914		10.4308	0.006599
10.548	-0.00532					9.2588	0.006752		10.0206	0.003854		10.548	-0.00532		9.2002	0.000471		8.6142	0.01452		9.6397	0.048513		8.9365	0.010885		8.0282	0.052468		10.4601	0.008615
10.5773	-0.00532					9.2881	-0.00064		10.0499	0.019142		10.5773	-0.00532		9.2295	0.001109		8.6435	-0.00168		9.669	0.029716		8.9658	0.008325		8.0575	0.035442		10.4894	-0.00028
10.6066	-0.00532					9.3174	0.009525		10.0792	-0.00103		10.6066	-0.00066		9.2588	0.004881		8.6728	-0.00168		9.6983	0.017971		8.9951	0.004245		8.0868	0.04307		10.5187	0.008736
10.6359	-0.00532					9.3467	0.014261		10.1085	-0.00131		10.6359	0.037596		9.2881	0.020567		8.7021	0.006274		9.7276	0.026732		9.0244	0.012183		8.1161	0.038945		10.548	-0.0004
10.6652	-0.00532					9.376	0.033928		10.1378	0.006261		10.6652	0.000237		9.3174	0.013569		8.7314	0.005755		9.7569	0.031234		9.0537	0.011359		8.1454	0.05175		10.5773	-0.00115
10.6945	-0.00337					9.4053	0.017738		10.1671	0.001633		10.6945	-0.00532		9.3467	0.012974		8.7607	0.021969		9.7862	0.062106		9.083	-0.00245		8.1747	0.050829		10.6066	-0.00115
10.7238	0.040218					9.4346	0.008189		10.1964	0.005426		10.7238	-0.00532		9.376	0.013039		8.79	0.015913		9.8155	0.032225		9.1123	-0.0044		8.204	0.049998		10.6359	-0.00115
10.7531	-0.00496					9.4639	0.011936		10.2257	0.00069		10.7531	-0.00532		9.4053	-0.0018		8.8193	0.009999		9.8448	0.027491		9.1416	0.012657		8.2333	0.046348		10.6652	-0.00115
10.7824	-0.00532					9.4932	0.029916		10.255	0.008908		10.7824	-0.00532		9.4346	0.005067		8.8486	-0.00044		9.8741	0.02938		9.1709	-0.00268		8.2626	0.034916		10.6945	0.004613
10.8117	-0.00532					9.5225	0.036914		10.2843	0.009694		10.8117	-0.00355		9.4639	0.006137		8.8779	0.027358		9.9034	0.024084		9.2002	-0.0044		8.2919	0.050151		10.7238	0.012921
10.841	-0.00532					9.5518	0.009134		10.3136	0.011999		10.841	0.041054		9.4932	-0.0018		8.9072	0.006935		9.9327	0.033175		9.2295	-0.00245		8.3212	0.02518		10.7531	0.000285
10.8703	-0.00532					9.5811	0.021432		10.3429	0.009874		10.8703	-0.00034		9.5225	-0.0018		8.9365	0.005761		9.962	0.055343		9.2588	0.010193		8.3505	0.023875		10.7824	-0.00115
10.8996	-0.00532					9.6104	0.018601		10.3722	0.025847		10.8996	-0.00532		9.5518	-0.0018		8.9658	-0.00168		9.9913	0.041879		9.2881	0.010935		8.3798	0.032464		10.8117	-0.00115
10.9289	-0.00532					9.6397	0.00232		10.4015	0.003668		10.9289	-0.00532		9.5811	-0.0018		8.9951	-0.00168		10.0206	0.041451		9.3174	0.010493		8.4091	0.053519		10.841	-0.00115
10.9582	-0.00532					9.669	0.005242		10.4308	0.0085		10.9582	0.018319		9.6104	-0.0018		9.0244	-0.00168		10.0499	0.052246		9.3467	0.022727		8.4384	0.072359		10.8703	-0.00115
10.9875	-0.00532					9.6983	0.000748		10.4601	-0.0013		10.9875	-0.00239		9.6397	-0.0018		9.0537	0.002361		10.0792	0.049463		9.376	0.009801		8.4677	0.04137		10.8996	-0.00115
11.0168	-0.00532					9.7276	0.018544		10.4894	-0.00131		11.0168	-0.00532		9.669	0.005609		9.083	0.015677		10.1085	0.049726		9.4053	0.018696		8.497	0.036758		10.9289	-0.00115
11.0461	-0.00532					9.7569	0.011985		10.5187	-3.6e-05		11.0461	-0.00532		9.6983	0.005595		9.1123	0.007632		10.1378	0.054177		9.4346	0.011236		8.5263	0.043189		10.9582	-0.00115
11.0754	-0.00532					9.7862	0.028488		10.548	0.002617		11.0754	-0.00532		9.7276	0.02114		9.1416	0.020818		10.1671	0.017599		9.4639	-0.0044		8.5556	0.054632		10.9875	-0.00115
11.1047	-0.00532					9.8155	0.030456		10.5773	0.004436		11.1047	-0.00183		9.7569	0.026393		9.1709	0.00324		10.1964	0.011198		9.4932	0.0048		8.5849	0.037369		11.0168	-0.00115
11.134	-0.00532					9.8448	0.001736		10.6066	0.011141		11.134	0.044251		9.7862	0.006289		9.2002	0.00314		10.2257	0.011151		9.5225	0.004823		8.6142	0.029107		11.0461	0.004236
11.1633	0.03159					9.8741	0.009838		10.6359	0.009322		11.1633	-0.00526		9.8155	0.02046		9.2295	0.011232		10.255	0.013211		9.5518	0.001895		8.6435	0.01858		11.0754	0.004102
11.1926	0.077474					9.9034	0.012669		10.6652	0.011243		11.1926	-0.00532		9.8448	0.028305		9.2588	-0.00156		10.2843	0.025137		9.5811	-0.0044		8.6728	0.047116		11.1047	-0.00115
11.2219	0.016484					9.9327	0.025363		10.6945	0.015997		11.2219	-0.00532		9.8741	0.005059		9.2881	0.006381		10.3136	0.017414		9.6104	0.000797		8.7021	0.047772		11.134	0.011107
11.2512	-0.00532					9.962	0.019185		10.7238	0.005396		11.2512	-0.00532		9.9034	0.012878		9.3174	0.006144		10.3429	0.020614		9.6397	0.00353		8.7314	0.037911		11.1633	0.014595
11.2805	-0.00159					9.9913	0.01088		10.7531	0.001963		11.2805	-0.00532		9.9327	0.013135		9.3467	0.000974		10.3722	0.013036		9.669	0.012238		8.7607	0.036544		11.1926	0.009543
11.3098	0.038923					10.0206	0.018727		10.7824	0.01464		11.3098	-0.00532		9.962	-0.0018		9.376	-0.00168		10.4015	0.006298		9.6983	0.003384		8.79	0.030882		11.2219	0.006417
11.3391	-0.00532					10.0499	0.013046		10.8117	0.013368		11.3391	-0.00532		9.9913	-0.0018		9.4053	-0.00065		10.4308	-0.00127		9.7276	-0.0044		8.8193	0.017698		11.2512	0.016198
11.3684	-0.00532					10.0792	0.019335		10.841	0.007899		11.3684	-0.00532		10.0206	-0.0018		9.4346	0.006398		10.4601	-0.00127		9.7569	-0.00324		8.8486	0.020908		11.2805	0.00263
11.3977	-0.00532					10.1085	0.010056		10.8703	0.005162		11.3977	-0.00532		10.0499	0.020161		9.4639	0.000342		10.4894	0.008425		9.7862	0.01273		8.8779	0.024513		11.3098	0.005852
11.427	0.016108					10.1378	0.004953		10.8996	0.009814		11.427	-0.00532		10.0792	0.020657		9.4932	0.005513		10.5187	0.008441		9.8155	0.005429		8.9072	0.041641		11.3391	-0.00115
11.4563	0.021219					10.1671	-0.00155		10.9289	0.012395		11.4563	-0.00532		10.1085	0.00529		9.5225	-0.00168		10.548	0.000454		9.8448	0.001917		8.9365	0.024039		11.3684	-0.00115
11.4856	-0.00532					10.1964	-0.00155		10.9582	0.010114		11.4856	0.019783		10.1378	0.005914		9.5518	-0.00168		10.5773	0.011229		9.8741	0.013445		8.9658	0.021219		11.3977	-0.00115
11.5149	-0.00324					10.2257	0.002392		10.9875	0.005654		11.5149	-0.00386		10.1671	-0.0018		9.5811	-0.00168		10.6066	0.005297		9.9034	0.018127		8.9951	0.017043		11.427	-0.00115
11.5442	0.039677					10.255	0.003849		11.0168	0.007035		11.5442	-0.00532		10.1964	0.005821		9.6104	-0.00168		10.6359	-0.00127		9.9327	-0.00422		9.0244	0.024214		11.4563	0.003992
11.5735	-0.00454					10.2843	0.001264		11.0461	-0.00131		11.5735	-0.00532		10.2257	0.005383		9.6397	-0.00168		10.6652	-0.00127		9.962	-0.0044		9.0537	0.012714		11.4856	0.004346
11.6028	-0.00532					10.3136	0.023772		11.0754	-0.00061		11.6028	0.018383		10.255	0.005476		9.669	-0.00168		10.6945	0.005741		9.9913	0.004049		9.083	0.021462		11.5149	0.012795
11.6321	0.017495					10.3429	4.82e-05		11.1047	0.006663		11.6321	-0.00246		10.2843	0.020463		9.6983	-0.00168		10.7238	0.001249		10.0206	0.002842		9.1123	0.036278		11.5442	0.014413
11.6614	0.019831					10.3722	0.007982		11.134	-0.00131		11.6614	-0.00532		10.3136	0.013081		9.7276	-0.00168		10.7531	0.0227		10.0499	0.00889		9.1416	0.01819		11.5735	0.004164
11.6907	0.011792					10.4015	0.019122		11.1633	0.000522		11.6907	-0.00532		10.3429	0.006179		9.7569	-0.00168		10.7824	0.023913		10.0792	0.004072		9.1709	0.032922		11.6028	-0.00115
11.72	0.043114					10.4308	0.01931		11.1926	0.00548		11.72	0.016982		10.3722	0.005022		9.7862	-0.00168		10.8117	0.006309		10.1085	-0.00012		9.2002	0.054423		11.6321	0.006609
11.7493	0.025072					10.4601	0.017352		11.2219	0.010354		11.7493	-0.00105		10.4015	-0.0018		9.8155	-0.00168		10.841	0.003913		10.1378	0.001963		9.2295	0.026141		11.6614	0.001729
11.7786	-0.00532					10.4894	0.008276		11.2512	0.027474		11.7786	-0.00532		10.4308	-0.0018		9.8448	-0.00117		10.8703	0.003129		10.1671	0.003703		9.2588	0.021405		11.6907	-0.00115
11.8079	0.015635					10.5187	0.017077		11.2805	0.026507		11.8079	-0.00532		10.4601	-0.0018		9.8741	0.010312		10.8996	0.003247		10.1964	-0.0044		9.2881	0.013737		11.72	-0.00115
11.8372	0.047402					10.548	0.02096		11.3098	0.017696		11.8372	-0.00532		10.4894	-0.0018		9.9034	0.011285		10.9289	0.012824		10.2257	0.003648		9.3174	0.017252		11.7493	-0.00115
11.8665	0.020767					10.5773	0.008276		11.3391	0.022474		11.8665	-0.00532		10.5187	-0.0018		9.9327	0.013942		10.9582	0.019442		10.255	0.00353		9.3467	0.019574		11.7786	0.014821
11.8958	0.035894					10.6066	0.02381		11.3684	0.025739		11.8958	-0.00532		10.548	-0.0018		9.962	0.003459		10.9875	0.007321		10.2843	0.010553		9.376	0.006674		11.8079	0.005605
11.9251	-0.00532					10.6359	0.017921		11.3977	0.018902		11.9251	-0.00532		10.5773	-0.0018		9.9913	-0.00168		11.0168	0.00795		10.3136	0.004213		9.4053	0.008601		11.8372	0.004726
11.9544	-0.00532					10.6652	0.008903		11.427	0.003698		11.9544	-0.00532		10.6066	-0.0018		10.0206	-0.00168		11.0461	0.011208		10.3429	0.006417		9.4346	0.016749		11.8665	-0.00115
11.9837	-0.00532					10.6945	0.033991		11.4563	0.007245		11.9837	-0.00532		10.6359	0.005502		10.0499	-0.00168		11.0754	0.005627		10.3722	0.017721		9.4639	0.00894		11.8958	0.004922
12.013	-0.00532					10.7238	0.001577		11.4856	0.007401		12.013	-0.00532		10.6652	0.011881		10.0792	-0.00168		11.1047	0.003655		10.4015	0.00756		9.4932	0.003385		11.9251	0.010044
12.0423	0.03275					10.7531	0.021809		11.5149	0.014178		12.0423	-0.00532		10.6945	0.014128		10.1085	-0.00168		11.134	0.013867		10.4308	0.009464		9.5225	0.017794		11.9544	0.016296
12.0716	0.007951					10.7824	0.03075		11.5442	0.001561		12.0716	-0.00532		10.7238	0.004824		10.1378	-0.00168		11.1633	0.005622		10.4601	0.004267		9.5518	0.012517		11.9837	0.014082
12.1009	0.039155					10.8117	0.023323		11.5735	0.00497		12.1009	-0.00532		10.7531	-0.0018		10.1671	0.003353		11.1926	0.006195		10.4894	0.003967		9.5811	0.017071		12.013	0.002235
12.1302	-0.00532					10.841	0.022633		11.6028	0.001915		12.1302	-0.00532		10.7824	0.00621		10.1964	0.013263		11.2219	-0.00127		10.5187	0.006467		9.6104	0.01988		12.0423	-0.00115
12.1595	-0.00532					10.8703	0.016354		11.6321	0.007119		12.1595	-0.00532		10.8117	0.004991		10.2257	-0.00037		11.2512	-0.00127		10.548	0.005096		9.6397	0.007832		12.0716	0.012872
12.1888	-0.00532					10.8996	0.007649		11.6614	0.004364		12.1888	-0.00532		10.841	-0.0018		10.255	0.007278		11.2805	-0.00127		10.5773	0.013021		9.669	0.045545		12.1009	0.010624
12.2181	-0.00532					10.9289	0.002894		11.6907	0.017131		12.2181	-0.00499		10.8703	-0.0018		10.2843	0.01308		11.3098	0.004915		10.6066	0.001945		9.6983	0.00951		12.1302	0.002029
12.2474	-0.00532					10.9582	0.033364		11.72	0.000702		12.2474	-0.00464		10.8996	0.005346		10.3136	0.000779		11.3391	0.017372		10.6359	0.001963		9.7276	0.042257		12.1595	0.007416
12.2767	-0.00532					10.9875	0.005339		11.7493	-0.00131		12.2767	-0.00532		10.9289	0.013533		10.3429	-0.00168		11.3684	0.023423		10.6652	0.003047		9.7569	0.041245		12.1888	-0.00115
12.306	-0.00532					11.0168	0.015481		11.7786	-0.00131		12.306	0.015162		10.9582	0.005332		10.3722	-0.00168		11.3977	0.009024		10.6945	-0.00138		9.7862	0.018015		12.2181	0.00223
12.3353	-0.00532					11.0461	0.011502		11.8079	-0.00021		12.3353	0.00076		10.9875	0.00586		10.4015	0.00726		11.427	0.001306		10.7238	0.011295		9.8155	0.007719		12.2474	0.012921
12.3646	-0.00532					11.0754	0.009052		11.8372	0.006219		12.3646	-0.00532		11.0168	0.011816		10.4308	0.007909		11.4563	0.001704		10.7531	0.003129		9.8448	0.021055		12.2767	0.002659
12.3939	-0.00532					11.1047	0.000328		11.8665	-0.00131		12.3939	-0.00532		11.0461	0.012133		10.4601	0.001092		11.4856	0.005292		10.7824	0.017384		9.8741	0.006012		12.306	-0.00115
12.4232	0.019128					11.134	0.007461		11.8958	-3.6e-05		12.4232	0.017219		11.0754	0.006371		10.4894	0.004238		11.5149	-0.00127		10.8117	0.012516		9.9034	0.012946		12.3353	-0.00115
12.4525	0.018197					11.1633	0.021833		11.9251	0.006045		12.4525	-0.00129		11.1047	0.013747		10.5187	0.002644		11.5442	0.002437		10.841	-0.00227		9.9327	0.011268		12.3646	-0.00115
12.4818	-0.00532					11.1926	0.033909		11.9544	0.007041		12.4818	-0.00532		11.134	0.012265		10.548	0.003152		11.5735	0.004553		10.8703	0.014192		9.962	-0.0008		12.3939	-0.00115
12.5111	-0.00532					11.2219	0.001143		11.9837	0.007587		12.5111	-0.00532		11.1633	-0.0018		10.5773	0.00651		11.6028	0.006908		10.8996	0.019165		9.9913	0.005549		12.4232	0.006049
12.5404	-0.00532					11.2512	0.013538		12.013	0.008241		12.5404	0.017536		11.1926	-0.0018		10.6066	-0.00085		11.6321	0.014729		10.9289	0.017844		10.0206	0.015675		12.4525	0.002291
12.5697	-0.00532					11.2805	0.015611		12.0423	0.006387		12.5697	-0.00161		11.2219	0.013064		10.6359	-0.00168		11.6614	0.003149		10.9582	0.009874		10.0499	0.013308		12.4818	-0.00115
12.599	-0.00532					11.3098	0.018505		12.0716	0.001056		12.599	0.003157		11.2512	0.020821		10.6652	0.005849		11.6907	0.011048		10.9875	0.009746		10.0792	0.002791		12.5111	0.003982
12.6283	-0.00532					11.3391	0.00992		12.1009	0.023902		12.6283	0.055891		11.2805	0.036804		10.6945	-6.5e-05		11.72	0.010661		11.0168	0.001485		10.1085	-0.00079		12.5404	0.013468
12.6576	-0.00532					11.3684	0.020965		12.1302	0.011795		12.6576	0.029833		11.3098	0.025761		10.7238	0.003282		11.7493	0.003077		11.0461	-0.0044		10.1378	0.007973		12.5697	0.000349
12.6869	-0.00532					11.3977	0.034618		12.1595	0.009328					11.3391	0.013953		10.7531	0.002361		11.7786	0.003299		11.0754	-0.0044		10.1671	0.008889		12.599	-0.00115
12.7162	-0.00532					11.427	0.028676		12.1888	0.019562					11.3684	0.012056		10.7824	-0.00168		11.8079	0.018209		11.1047	0.004413		10.1964	0.004487		12.6283	0.003111
12.7455	-0.00532					11.4563	0.034087		12.2181	0.00578					11.3977	-0.0018		10.8117	-0.0014		11.8372	0.009231		11.134	-0.00373		10.2257	0.018309		12.6576	0.005227
12.7748	-0.00532					11.4856	0.02899		12.2474	-0.00131					11.427	-0.0018		10.841	0.011268		11.8665	0.006954		11.1633	-0.0044		10.255	0.019597		12.6869	-0.00115
12.8041	-0.00532					11.5149	0.023111		12.2767	0.006423					11.4563	-0.0018		10.8703	0.003907		11.8958	0.01761		11.1926	0.003229		10.2843	0.014896		12.7162	0.002171
12.8334	-0.00532					11.5442	0.018553		12.306	0.039431					11.4856	-0.0018		10.8996	-0.00168		11.9251	0.016056		11.2219	-0.00265		10.3136	0.022999		12.7455	0.006167
12.8627	-0.00532					11.5735	0.018708		12.3353	0.010582					11.5149	-0.0018		10.9289	0.003919		11.9544	0.015085		11.2512	0.009719		10.3429	0.017444		12.7748	0.002291
12.892	-0.00532					11.6028	0.059185		12.3646	0.006585					11.5442	-0.0018		10.9582	0.001729		11.9837	-0.00127		11.2805	0.009642		10.3722	0.000537		12.8041	0.006047
12.9213	-0.00532					11.6321	0.050379		12.3939	0.002467					11.5735	-0.0018		10.9875	-0.00092		12.013	0.002153		11.3098	0.00383		10.4015	0.012426		12.8334	0.003553
12.9506	-0.00527					11.6614	0.032742		12.4232	0.015691					11.6028	-0.0018		11.0168	0.006941		12.0423	0.010341		11.3391	-0.00327		10.4308	0.014556		12.8627	0.004786
12.9799	-0.00532					11.6907	0.044673		12.4525	0.022504					11.6321	-0.0018		11.0461	-0.0016		12.0716	0.01492		11.3684	0.002441		10.4601	0.006996		12.892	-0.00115
13.0092	-0.00532					11.72	0.090596		12.4818	0.011735					11.6614	-0.0018		11.0754	0.006398		12.1009	0.004125		11.3977	-0.00187		10.4894	0.026169		12.9213	-0.00115
13.0385	0.029258					11.7493	0.073591		12.5111	0.006387					11.6907	-0.0018		11.1047	-0.00049		12.1302	-0.00127		11.427	-0.00266		10.5187	0.015952		12.9506	0.008857
13.0678	0.008068					11.7786	0.057275		12.5404	0.011699					11.72	-0.0018		11.134	0.010607		12.1595	-0.00079		11.4563	0.021451		10.548	0.015579		12.9799	0.009543
13.0971	-0.00532					11.8079	0.02668		12.5697	0.018008					11.7493	0.005931		11.1633	0.004297		12.1888	0.002969		11.4856	0.007875		10.5773	0.008188		13.0092	0.005608
13.1264	0.046722					11.8372	0.06872		12.599	0.021447					11.7786	0.005273		11.1926	-0.00168		12.2181	0.008286		11.5149	0.011359		10.6066	0.009725		13.0385	0.003293
13.1557	0.038335					11.8665	0.047316		12.6283	0.023188					11.8079	-0.0018		11.2219	0.005377		12.2474	0.004001		11.5442	0.011764		10.6359	-0.0008		13.0678	-0.00115
13.185	-0.00532					11.8958	0.029019		12.6576	0.001104					11.8372	0.004886		11.2512	0.000537		12.2767	0.00237		11.5735	0.000401		10.6652	0.007968		13.0971	0.008038
13.2143	-0.00464					11.9251	0.041486		12.6869	0.017389					11.8665	0.013883		11.2805	-0.00168		12.306	0.004621		11.6028	0.013062		10.6945	0.006103		13.1264	0.000288
13.2436	0.039671					11.9544	0.013711		12.7162	0.017131					11.8958	0.00544		11.3098	-0.00168		12.3353	0.003443		11.6321	0.012761		10.7238	-0.0008		13.1557	-0.00026
13.2729	-0.00314					11.9837	0.035679		12.7455	0.006435					11.9251	0.005767		11.3391	-0.00057		12.3646	0.019458		11.6614	-0.00116		10.7531	-0.0006		13.185	0.014046
13.3022	-0.00532					12.013	0.060589		12.7748	0.005552					11.9544	0.013183		11.3684	0.018421		12.3939	0.008286		11.6907	0.003106		10.7824	0.010663		13.2143	0.004038
13.3315	-0.00532					12.0423	0.0449		12.8041	-0.00103					11.9837	0.005259		11.3977	0.000549		12.4232	0.003624		11.72	0.011035		10.8117	0.005962		13.2436	-0.00115
13.3608	-0.00532					12.0716	0.041288		12.8334	0.013716					12.013	0.005598		11.427	0.006174		12.4525	0.008286		11.7493	0.011359		10.841	0.006708		13.2729	-0.00115
13.3901	-0.00454					12.1009	0.046839		12.8627	0.000624					12.0423	0.013533		11.4563	0.00085		12.4818	0.009618		11.7786	0.013021		10.8703	0.010392		13.3022	-0.00115
13.4194	0.039867					12.1302	0.031739		12.892	-0.00131					12.0716	0.005078		11.4856	0.015748		12.5111	0.005121		11.8079	0.010416		10.8996	0.00434		13.3315	-0.00115
13.4487	-0.00344					12.1595	0.038852		12.9213	-0.00131					12.1009	-0.0018		11.5149	-0.00091		12.5404	-0.00127		11.8372	0.009419		10.9289	0.014116		13.3608	0.00991
13.478	0.036474					12.1888	0.04381		12.9506	-0.00131					12.1302	-0.0018		11.5442	-0.00079		12.5697	-0.00127		11.8665	0.020181		10.9582	0.008273		13.3901	0.009032
13.5073	0.000851					12.2181	0.027852		12.9799	0.001885					12.1595	0.009154		11.5735	-0.00028		12.599	0.007873		11.8958	0.031002		10.9875	0.012064		13.4194	0.001423
13.5366	0.027046					12.2474	0.040372		13.0092	0.004118					12.1888	0.01008		11.6028	-0.00168		12.6283	0.009251		11.9251	0.026343		11.0168	0.005645		13.4487	0.006915
13.5659	0.059524					12.2767	0.040757		13.0385	-0.00131					12.2181	-0.0018		11.6321	-0.00168		12.6576	0.011616		11.9544	0.006649		11.0461	0.006894		13.478	-0.00115
13.5952	0.034378					12.306	0.011126		13.0678	-0.00131					12.2474	0.012508		11.6614	-0.00168		12.6869	0.004311		11.9837	0.017935		11.0754	0.005928		13.5073	0.001765
13.6245	0.005739					12.3353	0.047249		13.0971	-0.00131					12.2767	0.027641		11.6907	-0.00116		12.7162	-0.00127		12.013	0.012657		11.1047	0.009007		13.5366	0.000999
13.6538	0.056387					12.3646	0.012477		13.1264	-0.00131					12.306	0.013674		11.72	0.014366		12.7455	-0.0004		12.0423	0.017216		11.134	0.034566		13.5659	0.003982
13.6831	0.01785					12.3939	0.010716		13.1557	0.011621					12.3353	-0.0018		11.7493	0.009733		12.7748	0.012292		12.0716	0.003448		11.1633	0.02006		13.5952	0.017932
13.7124	-0.00532					12.4232	0.034984		13.185	0.003007					12.3646	-0.0018		11.7786	-0.00168		12.8041	-0.00127		12.1009	0.004258		11.1926	0.011454		13.6245	0.004321
13.7417	-0.00532					12.4525	0.0317		13.2143	0.001357					12.3939	0.005101		11.8079	-0.00168		12.8334	-0.00127		12.1302	0.010548		11.2219	0.014839		13.6538	0.011164
13.771	-0.00404					12.4818	0.021818		13.2436	0.004652					12.4232	0.012833		11.8372	-0.00168		12.8627	-0.00127		12.1595	-0.00333		11.2512	0.022479		13.6831	0.01204
13.8003	0.028558					12.5111	0.031266		13.2729	0.001465					12.4525	0.006275		11.8665	0.00206		12.892	-0.00046		12.1888	-0.0044		11.2805	0.050496		13.7124	0.021934
13.8296	0.077459					12.5404	0.036552		13.3022	0.004544					12.4818	-0.0018		11.8958	0.017253		12.9213	0.00745		12.2181	-0.00146		11.3098	0.012002		13.7417	0.027912
13.8589	0.021925					12.5697	0.036962		13.3315	-0.00131					12.5111	-0.0018					12.9506	0.004249		12.2474	0.010931		11.3391	0.024779		13.771	0.006227
13.8882	-0.00532					12.599	0.02505		13.3608	-0.00131					12.5404	0.000737					12.9799	0.002736		12.2767	-0.00396		11.3684	0.001729		13.8003	-2.1e-05
13.9175	-0.00532					12.6283	0.032361		13.3901	0.001681					12.5697	0.007785					13.0092	-0.00127		12.306	-0.0044		11.3977	0.028051
13.9468	-0.00532					12.6576	0.036856		13.4194	0.004322					12.599	0.020624					13.0385	-0.00127		12.3353	0.003685		11.427	0.03933
13.9761	-0.00532					12.6869	0.050027		13.4487	0.006729					12.6283	0.012579					13.0678	-0.00127		12.3646	0.008571		11.4563	0.019179
14.0054	-0.00532					12.7162	0.026786		13.478	0.005708					12.6576	-0.0018					13.0971	-0.00127		12.3939	0.014688		11.4856	0.008572
14.0347	-0.00532					12.7455	0.020029		13.5073	0.009604					12.6869	-0.0018					13.1264	-0.00127		12.4232	0.0023		11.5149	0.025327
14.064	-0.00446					12.7748	0.029178		13.5366	-0.00131					12.7162	-0.0018					13.1557	-0.00127		12.4525	-0.0044		11.5442	0.008736
14.0933	0.039723					12.8041	0.020555		13.5659	-0.00131					12.7455	0.005476					13.185	0.001781		12.4818	0.019502		11.5735	0.00803
14.1226	-0.00337					12.8334	0.044577		13.5952	-0.00131					12.7748	0.005728					13.2143	0.005214		12.5111	0.013249		11.6028	0.034131
14.1519	-0.00532					12.8627	0.063878		13.6245	-0.00131					12.8041	-0.0018					13.2436	-0.00127		12.5404	0.010949		11.6321	0.031899
14.1812	-0.00532					12.892	0.034666		13.6538	-0.00131					12.8334	0.005132					13.2729	-0.00127		12.5697	0.005438		11.6614	0.052507
14.2105	-0.00532					12.9213	0.034994		13.6831	-0.00131					12.8627	0.006072					13.3022	-0.00127		12.599	0.003748		11.6907	0.039471
14.2398	0.037648					12.9506	0.03715		13.7124	0.001315					12.892	-0.0018					13.3315	-9.8e-05		12.6283	-0.0044		11.72	0.007951
14.2691	-0.00039					12.9799	0.035168		13.7417	0.018632					12.9213	-0.0018					13.3608	0.008286		12.6576	-0.00082		11.7493	0.011708
14.2984	-0.00532					13.0092	0.050707		13.771	0.01335					12.9506	-0.0018					13.3901	0.007068		12.6869	0.028529		11.7786	0.043302
14.3277	-0.00532					13.0385	0.05374		13.8003	0.008205					12.9799	0.020082					13.4194	-0.00127		12.7162	0.018837		11.8079	0.015839
14.357	0.039621					13.0678	0.049549		13.8296	0.014172					13.0092	0.020739					13.4487	-0.00127		12.7455	0.022991		11.8372	-0.00012
14.3863	0.034492					13.0971	0.057738		13.8589	0.00835					13.0385	-0.0018					13.478	0.003351		12.7748	0.023387		11.8665	-0.0008
14.4156	0.005862					13.1264	0.034449		13.8882	0.004406					13.0678	0.005499					13.5073	0.00364		12.8041	0.000346		11.8958	-0.0008
14.4449	-0.00503					13.1557	0.029197		13.9175	-0.00131					13.0971	0.005705					13.5366	-0.00127		12.8334	0.017535		11.9251	0.00664
14.4742	0.01971					13.185	0.025421		13.9468	-0.00065					13.1264	-0.0018					13.5659	0.000759		12.8627	0.010676		11.9544	0.005803
14.5035	0.017614					13.2143	0.021621		13.9761	-0.00131					13.1557	-0.0018					13.5952	0.006236		12.892	0.003552		11.9837	0.005899
14.5328	0.02064					13.2436	0.024042		14.0054	-0.00131					13.185	-0.0018					13.6245	0.004135		12.9213	0.009792		12.013	0.020077
14.5621	0.051736					13.2729	0.055163		14.0347	-0.00131					13.2143	-0.0018					13.6538	0.002855		12.9506	0.010257		12.0423	0.019761
14.5914	0.007599					13.3022	0.027292		14.064	-0.00131					13.2436	0.004985					13.6831	-0.00127		12.9799	0.009141		12.0716	0.011222
14.6207	-0.00532					13.3315	0.040082		14.0933	0.002713					13.2729	0.006216					13.7124	0.002876		13.0092	-0.0044		12.1009	-0.0008
14.65	0.024482					13.3608	0.046395		14.1226	-0.00092					13.3022	-0.0018					13.7417	0.00412		13.0385	0.002113		12.1302	0.005905
14.6793	0.012721					13.3901	0.027268		14.1519	-0.00131					13.3315	-0.0018					13.771	0.00159		13.0678	-0.00153		12.1595	0.003944
14.7086	-0.00532					13.4194	0.029882		14.1812	-0.00069					13.3608	-0.0018					13.8003	0.0054		13.0971	-0.0044		12.1888	-0.00042
14.7379	-0.00532					13.4487	0.033104		14.2105	0.006681					13.3901	-0.0018					13.8296	-0.00127		13.1264	-0.0044		12.2181	0.01411
14.7672	0.005633					13.478	0.002686		14.2398	-0.0013					13.4194	-0.0018					13.8589	-0.00127		13.1557	-0.0044		12.2474	0.002334
14.7965	0.020629					13.5073	0.010682		14.2691	-0.00124					13.4487	-0.0018					13.8882	-0.00124		13.185	-0.0044		12.2767	0.007922
14.8258	-0.00304					13.5366	0.054811		14.2984	0.006939					13.478	-0.0018					13.9175	0.010847		13.2143	-0.0044		12.306	0.008906
14.8551	-0.00532					13.5659	0.044447		14.3277	-0.00015					13.5073	-0.0018					13.9468	0.007321		13.2436	0.004582		12.3353	0.005255
14.8844	-0.00532					13.5952	0.021355		14.357	0.006453					13.5366	-0.0018					13.9761	0.006588		13.2729	-0.00399		12.3646	0.01029
14.9137	-0.00532					13.6245	0.052048		14.3863	-0.00131					13.5659	-0.0018					14.0054	-0.00127		13.3022	-0.00424		12.3939	0.002741
14.943	0.000835					13.6538	0.052318		14.4156	0.004874					13.5952	-0.0018					14.0347	-0.00127		13.3315	0.00445		12.4232	0.018896
14.9723	0.008116					13.6831	0.021534		14.4449	0.009664					13.6245	-0.0018					14.064	-0.00127		13.3608	-0.00014		12.4525	0.008188
						13.7124	0.038216		14.4742	0.010889					13.6538	-0.0018					14.0933	-0.00125		13.3901	-0.00397		12.4818	0.023502
						13.7417	0.013412		14.5035	0.003109					13.6831	-0.0018					14.1226	0.008095		13.4194	-0.0036		12.5111	0.0112
						13.771	0.022194		14.5328	-0.00131					13.7124	-0.0018					14.1519	6.2e-05		13.4487	0.006722		12.5404	-1.1e-05
						13.8003	0.033041		14.5621	-0.00131					13.7417	-0.0018					14.1812	0.007088		13.478	0.005096		12.5697	-0.0008
						13.8296	0.033427		14.5914	-0.00131					13.771	-0.0018					14.2105	-0.00127		13.5073	0.008225		12.599	-0.0008
						13.8589	0.034676		14.6207	-0.00086					13.8003	0.004771					14.2398	-0.00127		13.5366	0.002919		12.6283	0.000311
						13.8882	0.016962		14.65	0.006819					13.8296	0.00343					14.2691	0.000666		13.5659	-0.00355		12.6576	0.007516
						13.9175	0.035245		14.6793	-0.00127					13.8589	-0.0018					14.2984	0.015178		13.5952	-0.00331		12.6869	0.001074
						13.9468	0.022981		14.7086	-0.00131					13.8882	-0.0018					14.3277	-0.00059		13.6245	0.011477		12.7162	0.012404
						13.9761	0.020617		14.7379	0.006069					13.9175	-0.0018					14.357	-0.00127		13.6538	-0.0026		12.7455	0.002825
						14.0054	0.027639		14.7672	0.005576					13.9468	0.004285					14.3863	-0.00127		13.6831	-0.0044		12.7748	0.006312
						14.0347	0.010543		14.7965	0.012731					13.9761	0.003037					14.4156	0.009923		13.7124	-0.0044		12.8041	0.001435
						14.064	0.010779		14.8258	0.006681					14.0054	0.006089					14.4449	0.01602		13.7417	0.000542		12.8334	-0.0008
						14.0933	0.017		14.8551	0.011201					14.0347	0.005115					14.4742	-0.00115		13.771	3.64e-05		12.8627	-0.0008
						14.1226	0.027369		14.8844	0.022726					14.064	0.006092					14.5035	0.007491		13.8003	-0.0044		12.892	0.004583
						14.1519	0.012973		14.9137	0.01799					14.0933	0.005112					14.5328	0.005467		13.8296	-0.0044		12.9213	0.003577
						14.1812	0.010856		14.943	0.013104					14.1226	-0.0018					14.5621	-0.00127		13.8589	-0.0044		12.9506	0.014381
						14.2105	-0.00149		14.9723	0.014934					14.1519	-0.0018					14.5914	-0.00127		13.8882	-0.0044		12.9799	0.009493
						14.2398	0.0132		15.0016	0.006621					14.1812	-0.0018					14.6207	-0.00127		13.9175	-0.0044		13.0092	0.001096
						14.2691	0.027659		15.0309	0.014334					14.2105	-0.0018					14.65	0.002974		13.9468	0.00572		13.0385	0.009584
						14.2984	0.011898		15.0602	0.007737					14.2398	0.005581					14.6793	0.004017		13.9761	0.004227		13.0678	0.007617
						14.3277	0.006342		15.0895	0.007617					14.2691	0.005623					14.7086	-0.00127		14.0054	-0.0044		13.0971	-0.0008
						14.357	0.016764		15.1188	0.015631					14.2984	-0.0018					14.7379	-0.00127		14.0347	-0.00128		13.1264	0.002695
						14.3863	0.031522		15.1481	0.004028					14.3277	0.005236					14.7672	-0.00127		14.064	0.001854		13.1557	0.012901
						14.4156	0.026429		15.1774	0.023242					14.357	0.013533					14.7965	-0.00127		14.0933	-0.00395		13.185	0.013811
						14.4449	0.000694		15.2067	0.01892					14.3863	0.00544					14.8258	-0.00088		14.1226	0.012716		13.2143	0.003662
						14.4742	0.021982		15.236	0.017419					14.4156	-0.0018					14.8551	0.007868		14.1519	-0.00326		13.2436	0.007357
						14.5035	0.021447		15.2653	0.03335					14.4449	0.005945					14.8844	0.001182		14.1812	0.000947		13.2729	-4.5e-05
						14.5328	0.007808		15.2946	0.016351					14.4742	0.008358					14.9137	0.00033		14.2105	0.006663		13.3022	0.003227
						14.5621	0.020965		15.3239	0.005576					14.5035	0.002131					14.943	0.005065		14.2398	0.003625		13.3315	0.026146
						14.5914	0.031295		15.3532	-0.00131					14.5328	-0.0018					14.9723	0.020862		14.2691	-0.00072		13.3608	0.009618
						14.6207	0.019494		15.3825	-0.00131					14.5621	-0.0018					15.0016	-0.0006		14.2984	-0.0044		13.3901	0.004012
						14.65	0.011526		15.4118	0.006519					14.5914	-0.0018					15.0309	0.007723		14.3277	-0.0044		13.4194	0.007403
						14.6793	0.025836		15.4411	0.026945					14.6207	-0.0018					15.0602	-0.00068		14.357	0.001872		13.4487	0.000203
						14.7086	0.018992		15.4704	0.029941					14.65	-0.0018					15.0895	0.007677		14.3863	-0.00125		13.478	0.002791
						14.7379	0.005377		15.4997	0.019148					14.6793	0.006137					15.1188	3.1e-05		14.4156	-0.00116		13.5073	0.008973
						14.7672	0.017111		15.529	0.021681					14.7086	0.005067					15.1481	0.00762		14.4449	0.006663		13.5366	0.005521
						14.7965	0.022035		15.5583	0.010865					14.7379	-0.0018					15.1774	0.007605		14.4742	4.1e-05		13.5659	0.011748
						14.8258	0.022484		15.5876	0.005072					14.7672	-0.0018					15.2067	0.002096		14.5035	-0.0044		13.5952	0.012601
						14.8551	0.052043		15.6169	0.002047					14.7965	-0.0018					15.236	0.006954		14.5328	-0.0044		13.6245	0.01459
						14.8844	0.047842		15.6462	0.00419					14.8258	-0.0018					15.2653	0.00762		14.5621	-0.0044		13.6538	0.002938
						14.9137	0.032949		15.6755	0.008199					14.8551	0.006148					15.2946	0.008952		14.5914	-0.0044		13.6831	0.011222
						14.943	0.012669		15.7048	0.003043					14.8844	0.005056					15.3239	0.01095		14.6207	-0.00025		13.7124	0.01372
						14.9723	0.020362		15.7341	0.003223					14.9137	-0.0018					15.3532	0.009773		14.65	0.000829		13.7417	0.001639
						15.0016	0.019436		15.7634	0.006387					14.943	-0.0018					15.3825	0.013268		14.6793	-0.0044		13.771	0.009765
						15.0309	0.008126		15.7927	0.005408					14.9723	-0.0018					15.4118	0.024393		14.7086	0.001785		13.8003	0.016546
						15.0602	0.007779		15.822	0.005606					15.0016	-0.0018					15.4411	0.004109		14.7379	-0.00125		13.8296	0.009471
						15.0895	0.041288		15.8513	-0.00131					15.0309	0.000709					15.4704	0.004037		14.7672	-0.0044
						15.1188	0.027736		15.8806	0.006303					15.0602	0.007066					15.4997	-0.00127		14.7965	0.003762
						15.1481	0.030909		15.9099	0.002617					15.0895	0.006089					15.529	0.011838		14.8258	0.000301
						15.1774	0.015862		15.9392	0.004406					15.1188	0.006343					15.5583	0.023387		14.8551	0.001489
						15.2067	0.014222		15.9685	0.006465					15.1481	0.004861					15.5876	0.005116		14.8844	-0.0044
						15.236	0.011623		15.9978	-0.00046					15.1774	-0.0018					15.6169	0.01523		14.9137	-0.0044
						15.2653	0.000694		16.0271	-0.00014					15.2067	0.007404					15.6462	0.001781		14.943	-0.00194
						15.2946	0.006675		16.0564	0.010264					15.236	0.007212					15.6755	-0.00127		14.9723	0.002519
						15.3239	0.009004		16.0857	0.00398					15.2653	-0.0018					15.7048	-0.00127		15.0016	-0.0044
						15.3532	0.033875		16.115	0.01386					15.2946	-0.0018					15.7341	-0.00127		15.0309	-0.00311
						15.3825	0.003082		16.1443	0.024809					15.3239	-0.0018					15.7634	-0.00127		15.0602	0.002496
						15.4118	0.006168		16.1736	0.006045					15.3532	-0.0018					15.7927	0.003877		15.0895	0.012707
						15.4411	0.011411		16.2029	0.009112					15.3825	0.00601					15.822	0.000186		15.1188	0.013067
						15.4704	0.000805		16.2322	-0.00131					15.4118	0.005191					15.8513	0.006851		15.1481	-0.00149
						15.4997	0.006197		16.2615	0.004712					15.4411	0.005665					15.8806	0.000139		15.1774	0.001198
						15.529	0.009511		16.2908	0.009916					15.4704	0.005538					15.9099	-0.00127		15.2067	0.013176
						15.5583	0.004736		16.3201	0.011651					15.4997	-0.0018					15.9392	-0.00127		15.236	0.008631
						15.5876	0.011507		16.3494	0.01335					15.529	0.013671					15.9685	-0.00127		15.2653	-0.0044
						15.6169	0.007943		16.3787	0.031567					15.5583	0.026506					15.9978	-0.00127		15.2946	0.001284
						15.6462	0.005884		16.408	0.056748					15.5876	0.025188					16.0271	0.002101		15.3239	0.000301
						15.6755	0.031281		16.4373	0.016519					15.6169	0.020615					16.0564	0.009117		15.3532	0.005096
						15.7048	0.038409		16.4666	0.026591					15.6462	0.006224					16.0857	0.013464		15.3825	0.003844
						15.7341	0.007364		16.4959	0.021681					15.6755	-0.0018					16.115	-0.00117		15.4118	-0.00291
						15.7634	0.007876		16.5252	-0.00019					15.7048	0.013344					16.1443	-0.00127		15.4411	0.006563
						15.7927	-0.00147		16.5545	0.007017					15.7341	0.027291					16.1736	-0.00102		15.4704	0.001867
						15.822	0.015973		16.5838	0.017167					15.7634	0.019977					16.2029	0.00793		15.4997	-0.0044
						15.8513	0.016412		16.6131	0.023926					15.7927	0.021897					16.2322	-0.00063		15.529	-0.00286
						15.8806	0.00219		16.6424	0.016363											16.2615	0.01714		15.5583	0.009368
						15.9099	-0.00155		16.6717	0.00515											16.2908	0.001735		15.5876	0.014966
						15.9392	-0.00155		16.701	0.013104											16.3201	0.005343		15.6169	0.001111
						15.9685	0.013234		16.7303	0.001086											16.3494	-0.00127		15.6462	-0.00312
						15.9978	0.003279		16.7596	0.00503											16.3787	-0.00111		15.6755	-0.0041
						16.0271	-0.00155		16.7889	0.022119											16.408	-0.00127		15.7048	0.001184
						16.0564	0.001616		16.8182	0.025289											16.4373	0.000439		15.7341	0.008758
						16.0857	0.015341		16.8475	0.033104											16.4666	0.010021		15.7634	0.003338
						16.115	0.006858		16.8768	0.04251											16.4959	0.025823		15.7927	-0.0028
						16.1443	0.013894		16.9061	0.039617											16.5252	0.016283		15.822	-0.00417
						16.1736	0.006819		16.9354	0.027216											16.5545	0.007816		15.8513	0.005005
						16.2029	-0.00155		16.9647	0.00063											16.5838	-0.00127		15.8806	0.00445
						16.2322	-0.00155		16.994	0.00835											16.6131	0.001972		15.9099	0.004764
						16.2615	0.003521		17.0233	0.010312											16.6424	0.014409		15.9392	0.021643
						16.2908	0.009525		17.0526	0.021783											16.6717	-0.00113		15.9685	0.011996
						16.3201	0.001915		17.0819	0.013992											16.701	-0.00127
						16.3494	-0.00155		17.1112	-0.00061											16.7303	1.03e-05
						16.3787	0.002966		17.1405	0.016915											16.7596	0.006985
						16.408	0.009525		17.1698	0.006315											16.7889	-0.00127
						16.4373	0.002469		17.1991	0.002971											16.8182	-0.00127
						16.4666	-0.00155		17.2284	0.011267											16.8475	-0.00127
						16.4959	-0.00155		17.2577	0.007371											16.8768	-0.00127
						16.5252	-0.00155		17.287	-0.00096											16.9061	-0.00127
						16.5545	0.00558		17.3163	-0.00131											16.9354	0.007739
						16.5838	0.001124		17.3456	0.006747											16.9647	-0.00074
						16.6131	-0.00155		17.3749	0.007863											16.994	-0.00127
						16.6424	-0.00155		17.4042	-0.00131											17.0233	-0.00127
						16.6717	0.006921		17.4335	-0.00131											17.0526	0.001606
						16.701	0.003892		17.4628	0.013092											17.0819	0.006288
						16.7303	0.004162		17.4921	0.001537											17.1112	0.016102
						16.7596	-0.00155		17.5214	-0.00131											17.1405	0.009055
						16.7889	-0.00155		17.5507	-0.00131											17.1698	0.007925
						16.8182	-0.00155		17.58	0.002677											17.1991	0.006298
						16.8475	0.007442		17.6093	0.00835											17.2284	0.001038
						16.8768	0.017029		17.6386	0.00835											17.2577	-0.00118
						16.9061	0.000294		17.6679	0.012509											17.287	0.019489
						16.9354	-0.00155		17.6972	0.014082											17.3163	0.006474
						16.9647	-0.00155		17.7265	0.006525											17.3456	-0.00127
						16.994	0.005228		17.7558	-0.00131											17.3749	0.00063
						17.0233	0.009525		17.7851	0.004052											17.4042	0.003252
						17.0526	0.000207		17.8144	0.006387											17.4335	0.003717
						17.0819	-0.00155		17.8437	0.007371											17.4628	0.006892
						17.1112	-0.00155		17.873	0.018416											17.4921	0.000361
						17.1405	-0.00155		17.9023	0.034989											17.5214	-0.00122
						17.1698	-0.00155		17.9316	0.031765											17.5507	0.008162
						17.1991	0.001997		17.9609	0.017059											17.58	-0.00122
						17.2284	0.012081		17.9902	0.013104											17.6093	-0.00127
						17.2577	0.008845		18.0195	0.015138
						17.287	0.015119
						17.3163	0.011989
						17.3456	-0.00155
						17.3749	0.005464
						17.4042	0.001239
						17.4335	0.002373
						17.4628	0.004336
						17.4921	0.00762
						17.5214	0.008893
						17.5507	-0.00155
						17.58	0.004967
						17.6093	0.014189
						17.6386	0.00584
						17.6679	-0.00051
						17.6972	-0.00155
						17.7265	-0.00155
						17.7558	-0.00155
						17.7851	0.00259
						17.8144	0.004114
						17.8437	-0.00155
						17.873	-0.00155
						17.9023	-0.00155
						17.9316	-0.00155
						17.9609	-0.00155
						17.9902	-0.00155
						18.0195	0.011406
						18.0488	0.010036
						18.0781	0.003323
						18.1074	-0.00155
						18.1367	-0.00155
						18.166	-0.00155
						18.1953	-0.00155
						18.2246	0.004119
						18.2539	0.002585
						18.2832	0.008609
						18.3125	0.007905
						18.3418	0.001061
						18.3711	0.028686
						18.4004	0.014637
						18.4297	-0.00155
						18.459	-0.00155
						18.4883	-0.00155
						18.5176	0.006395

## Sheet: CK-666 Curves
CK666_1			CK666_2			CK666_3			CK666_4			CK666_5			CK666_6			CK666_7			CK666_8			CK666_9			CK666_10			CK666_11			CK666_12
X (microns)	I_Norm		X (microns)	I_Norm		X (microns)	I_Norm		X (microns)	I_Norm		X (microns)	I_Norm		X (microns)	I_Norm		X (microns)	I_Norm		X (microns)	I_Norm		X (microns)	I_Norm		X (microns)	I_Norm		X (microns)	I_Norm		X (microns)	I_Norm
-0.775	0.734071		-1.325	0.505426		-1.125	0.909584		-2.6	0.618291		-0.15	0.806118		-1.1427	0.348099		-1.0841	0.671418		-2.8421	0.568063		-1.0548	0.416484		-0.3223	0.910448		-0.1758	0.867343		-2.1682	0.579606
-0.75	0.697242		-1.3	0.486871		-1.1	0.907975		-2.575	0.568275		-0.125	0.84468		-1.1134	0.320589		-1.0548	0.648137		-2.8128	0.481285		-1.0255	0.565318		-0.293	0.942478		-0.1465	0.910632		-2.1389	0.555075
-0.725	0.66963		-1.275	0.360935		-1.075	0.847135		-2.55	0.595338		-0.1	0.906981		-1.0841	0.283547		-1.0255	0.623589		-2.7835	0.448662		-0.9962	0.57559		-0.2637	0.903323		-0.1172	0.95651		-2.1096	0.530656
-0.7	0.762683		-1.25	0.425515		-1.05	0.899856		-2.525	0.605355		-0.075	0.891136		-1.0548	0.223183		-0.9962	0.699308		-2.7542	0.470279		-0.9669	0.655813		-0.2344	0.844648		-0.0879	0.974055		-2.0803	0.590664
-0.675	0.786935		-1.225	0.395069		-1.025	0.971376		-2.5	0.62384		-0.05	0.883639		-1.0255	0.280667		-0.9669	0.602181		-2.7249	0.576354		-0.9376	0.509438		-0.2051	0.817824		-0.0586	0.919046		-2.051	0.600154
-0.65	0.827317		-1.2	0.4848		-1	0.996921		-2.475	0.656927		-0.025	0.920515		-0.9962	0.304426		-0.9376	0.543723		-2.6956	0.646684		-0.9083	0.329425		-0.1758	0.820859		-0.0293	0.954918		-2.0217	0.605374
-0.625	0.811003		-1.175	0.534991		-0.975	0.910384		-2.45	0.657917		0	1		-0.9669	0.235797		-0.9083	0.715007		-2.6663	0.558062		-0.879	0.413616		-0.1465	0.878273		0	1		-1.9924	0.652588
-0.6	0.786987		-1.15	0.443788		-0.95	0.921927		-2.425	0.62381		0.025	0.99892		-0.9376	0.265069		-0.879	0.631111		-2.637	0.544817		-0.8497	0.467819		-0.1172	0.94736		0.0293	0.936454		-1.9631	0.636659
-0.575	0.793376		-1.125	0.391288		-0.925	0.858205		-2.4	0.629074		0.05	0.940446		-0.9083	0.388786		-0.8497	0.612668		-2.6077	0.642199		-0.8204	0.449308		-0.0879	0.94936		0.0586	0.968036		-1.9338	0.623399
-0.55	0.776474		-1.1	0.407668		-0.9	0.872693		-2.375	0.661863		0.075	0.923679		-0.879	0.308352		-0.8204	0.513793		-2.5784	0.696884		-0.7911	0.472037		-0.0586	0.918239		0.0879	0.98395		-1.9045	0.543023
-0.525	0.797268		-1.075	0.526949		-0.875	0.913975		-2.35	0.627713		0.1	0.93036		-0.8497	0.305827		-0.7911	0.610022		-2.5491	0.690702		-0.7618	0.439749		-0.0293	0.989254		0.1172	0.972618		-1.8752	0.550563
-0.5	0.77359		-1.05	0.454167		-0.85	0.989934		-2.325	0.6204		0.125	0.922384		-0.8204	0.154833		-0.7618	0.693642		-2.5198	0.647511		-0.7325	0.443049		0	1		0.1465	0.937587		-1.8459	0.622635
-0.475	0.800893		-1.025	0.50625		-0.825	0.891501		-2.3	0.642423		0.15	0.887833		-0.7911	0.202254		-0.7325	0.661252		-2.4905	0.446762		-0.7032	0.520023		0.0293	0.957863		0.1758	0.917072		-1.8166	0.549338
-0.45	0.823567		-1	0.393165		-0.8	0.951581		-2.275	0.68611		0.175	0.824452		-0.7618	0.228317		-0.7032	0.679083		-2.4612	0.492958		-0.6739	0.608509		0.0586	0.901044		0.2051	0.859292		-1.7873	0.549524
-0.425	0.862893		-0.975	0.495137		-0.775	0.923718		-2.25	0.649328		0.2	0.737338		-0.7325	0.167604		-0.6739	0.766685		-2.4319	0.632304		-0.6446	0.559632		0.0879	0.842009		0.2344	0.912205		-1.758	0.562042
-0.4	0.922965		-0.95	0.462161		-0.75	0.933327		-2.225	0.630053		0.225	0.744007		-0.7032	0.27227		-0.6446	0.610577		-2.4026	0.678117		-0.6153	0.50102		0.1172	0.79381		0.2637	0.880668		-1.7287	0.543759
-0.375	0.833397		-0.925	0.536686		-0.725	0.871011		-2.2	0.624655		0.25	0.700001		-0.6739	0.294384		-0.6153	0.486414		-2.3733	0.60155		-0.586	0.427124		0.1465	0.765148		0.293	0.801863		-1.6994	0.534713
-0.35	0.784601		-0.9	0.478647		-0.7	0.890582		-2.175	0.619981		0.275	0.68024		-0.6446	0.306549		-0.586	0.656367		-2.344	0.627504		-0.5567	0.430414		0.1758	0.716796		0.3223	0.736544		-1.6701	0.572206
-0.325	0.824438		-0.875	0.45036		-0.675	0.83124		-2.15	0.614656		0.3	0.615697		-0.6153	0.241641		-0.5567	0.799255		-2.3147	0.738366		-0.5274	0.433546		0.2051	0.650186		0.3516	0.705059		-1.6408	0.568217
-0.3	0.859421		-0.85	0.62551		-0.65	0.908624		-2.125	0.627348		0.325	0.614914		-0.586	0.39574		-0.5274	0.675538		-2.2854	0.583616		-0.4981	0.553283		0.2344	0.630523		0.3809	0.689126		-1.6115	0.544781
-0.275	0.882605		-0.825	0.513171		-0.625	0.910235		-2.1	0.638338		0.35	0.607734		-0.5567	0.526375		-0.4981	0.70898		-2.2561	0.53919		-0.4688	0.501502		0.2637	0.633009		0.4102	0.69473		-1.5822	0.585832
-0.25	0.903137		-0.8	0.564738		-0.6	0.913121		-2.075	0.624163		0.375	0.634625		-0.5274	0.453758		-0.4688	0.953986		-2.2268	0.581259		-0.4395	0.544607		0.293	0.669921		0.4395	0.655861		-1.5529	0.662803
-0.225	0.872157		-0.775	0.455434		-0.575	0.879506		-2.05	0.638502		0.4	0.562446		-0.4981	0.459035		-0.4395	0.732063		-2.1975	0.633716		-0.4102	0.295101		0.3223	0.685423		0.4688	0.583553		-1.5236	0.612363
-0.2	0.85592		-0.75	0.433186		-0.55	0.869481		-2.025	0.680329		0.425	0.624709		-0.4688	0.49076		-0.4102	0.808891		-2.1682	0.530887		-0.3809	0.517664		0.3516	0.666571		0.4981	0.632647		-1.4943	0.56743
-0.175	0.82439		-0.725	0.409181		-0.525	0.854455		-2	0.669017		0.45	0.605018		-0.4395	0.61454		-0.3809	0.806494		-2.1389	0.506845		-0.3516	0.624203		0.3809	0.567552		0.5274	0.585242		-1.465	0.626961
-0.15	0.906913		-0.7	0.398683		-0.5	0.888771		-1.975	0.643043		0.475	0.648784		-0.4102	0.482845		-0.3516	0.950947		-2.1096	0.460877		-0.3223	0.562632		0.4102	0.516776		0.5567	0.531443		-1.4357	0.627382
-0.125	0.932633		-0.675	0.405415		-0.475	0.879865		-1.95	0.638715		0.5	0.621785		-0.3809	0.505307		-0.3223	0.982799		-2.0803	0.624876		-0.293	0.711235		0.4395	0.530279		0.586	0.539196		-1.4064	0.583714
-0.1	0.928471		-0.65	0.353561		-0.45	0.892003		-1.925	0.682117		0.525	0.645209		-0.3516	0.518918		-0.293	0.870736		-2.051	0.648375		-0.2637	0.772619		0.4688	0.554293		0.6153	0.487849		-1.3771	0.592782
-0.075	0.917396		-0.625	0.441916		-0.425	0.850113		-1.9	0.633986		0.55	0.593575		-0.3223	0.642752		-0.2637	0.888189		-2.0217	0.524575		-0.2344	0.666721		0.4981	0.574676		0.6446	0.454397		-1.3478	0.628135
-0.05	0.902279		-0.6	0.354922		-0.4	0.874458		-1.875	0.587557		0.575	0.616841		-0.293	0.579953		-0.2344	0.938		-1.9924	0.588847		-0.2051	0.611472		0.5274	0.530504		0.6739	0.417353		-1.3185	0.592844
-0.025	0.962485		-0.575	0.415017		-0.375	0.844292		-1.85	0.638721		0.6	0.633595		-0.2637	0.764924		-0.2051	0.968453		-1.9631	0.611495		-0.1758	0.669266		0.5567	0.50585		0.7032	0.421644		-1.2892	0.618589
0	1		-0.55	0.495205		-0.35	0.847467		-1.825	0.637536		0.625	0.622139		-0.2344	0.75822		-0.1758	0.973858		-1.9338	0.652601		-0.1465	0.613272		0.586	0.48516		0.7325	0.40461		-1.2599	0.557154
0.025	0.970491		-0.525	0.534605		-0.325	0.7317		-1.8	0.580773		0.65	0.564284		-0.2051	0.714228		-0.1465	0.88636		-1.9045	0.687636		-0.1172	0.768651		0.6153	0.419658		0.7618	0.436005		-1.2306	0.581612
0.05	0.951427		-0.5	0.452378		-0.3	0.876767		-1.775	0.610838		0.675	0.554028		-0.1758	0.692897		-0.1172	0.924871		-1.8752	0.561098		-0.0879	0.852029		0.6446	0.408552		0.7911	0.412383		-1.2013	0.592883
0.075	0.924506		-0.475	0.535836		-0.275	0.863167		-1.75	0.60124		0.7	0.544321		-0.1465	0.796264		-0.0879	0.81822		-1.8459	0.647869		-0.0586	0.911668		0.6739	0.44124		0.8204	0.357412		-1.172	0.615156
0.1	0.806381		-0.45	0.579638		-0.25	0.854589		-1.725	0.608814		0.725	0.548944		-0.1172	0.699654		-0.0586	0.717777		-1.8166	0.536087		-0.0293	0.925853		0.7032	0.435916		0.8497	0.348883		-1.1427	0.610324
0.125	0.898846		-0.425	0.49702		-0.225	0.824216		-1.7	0.647146		0.75	0.51846		-0.0879	0.618203		-0.0293	0.802323		-1.7873	0.546612		0	1		0.7325	0.452814		0.879	0.360564		-1.1134	0.574538
0.15	0.890363		-0.4	0.624342		-0.2	0.862563		-1.675	0.60307		0.775	0.505829		-0.0586	0.67361		0	1		-1.758	0.613894		0.0293	0.912005		0.7618	0.487808		0.9083	0.337771		-1.0841	0.580157
0.175	0.837748		-0.375	0.487345		-0.175	0.965949		-1.65	0.576117		0.8	0.53445		-0.0293	0.824265		0.0293	0.874214		-1.7287	0.735843		0.0586	0.946406		0.7911	0.493087		0.9376	0.352138		-1.0548	0.654633
0.2	0.838409		-0.35	0.502438		-0.15	0.904046		-1.625	0.612656		0.825	0.497196		0	1		0.0586	0.865396		-1.6994	0.669616		0.0879	0.878317		0.8204	0.46511		0.9669	0.401879		-1.0255	0.605761
0.225	0.776186		-0.325	0.468347		-0.125	0.878204		-1.6	0.646003		0.85	0.451915		0.0293	0.905144		0.0879	0.97919		-1.6701	0.565953		0.1172	0.913891		0.8497	0.44995		0.9962	0.402255		-0.9962	0.593878
0.25	0.839915		-0.3	0.565818		-0.1	0.886349		-1.575	0.642648		0.875	0.503113		0.0586	0.843192		0.1172	0.876865		-1.6408	0.625258		0.1465	0.87005		0.879	0.459381		1.0255	0.355477		-0.9669	0.572605
0.275	0.739864		-0.275	0.526908		-0.075	0.88192		-1.55	0.623397		0.9	0.507307		0.0879	0.7288		0.1465	0.812204		-1.6115	0.698007		0.1758	0.863169		0.9083	0.399094		1.0548	0.33781		-0.9376	0.683648
0.3	0.774285		-0.25	0.621025		-0.05	0.928908		-1.525	0.599453		0.925	0.475818		0.1172	0.660896		0.1758	0.7169		-1.5822	0.691183		0.2051	0.699372		0.9376	0.365505		1.0841	0.363975		-0.9083	0.701522
0.325	0.731999		-0.225	0.664634		-0.025	0.951708		-1.5	0.582749		0.95	0.491215		0.1465	0.597595		0.2051	0.786605		-1.5529	0.628676		0.2344	0.806738		0.9669	0.37562		1.1134	0.320653		-0.879	0.73052
0.35	0.768261		-0.2	0.578454		0	1		-1.475	0.641183		0.975	0.444418		0.1758	0.631479		0.2344	0.79173		-1.5236	0.536747		0.2637	0.673975		0.9962	0.362235		1.1427	0.2972		-0.8497	0.779088
0.375	0.787253		-0.175	0.597333		0.025	0.955734		-1.45	0.691618		1	0.433468		0.2051	0.506965		0.2637	0.743313		-1.4943	0.587515		0.293	0.75024		1.0255	0.380313		1.172	0.342087		-0.8204	0.815885
0.4	0.743357		-0.15	0.657479		0.05	0.92333		-1.425	0.640976		1.025	0.448372		0.2344	0.436918		0.293	0.562342		-1.465	0.612716		0.3223	0.808252		1.0548	0.377638		1.2013	0.369844		-0.7911	0.851014
0.425	0.762039		-0.125	0.739743		0.075	0.921844		-1.4	0.614261		1.05	0.437592		0.2637	0.507446		0.3223	0.669758		-1.4357	0.561499		0.3516	0.667689		1.0841	0.341959		1.2306	0.282755		-0.7618	0.827499
0.45	0.698173		-0.1	0.768687		0.1	0.926847		-1.375	0.630758		1.075	0.438791		0.293	0.480559		0.3516	0.768274		-1.4064	0.613611		0.3809	0.552188		1.1134	0.345463		1.2599	0.309134		-0.7325	0.733183
0.475	0.716882		-0.075	0.887212		0.125	0.968323		-1.35	0.63759		1.1	0.418096		0.3223	0.377453		0.3809	0.669035		-1.3771	0.745152		0.4102	0.641624		1.1427	0.367982		1.2892	0.336243		-0.7032	0.825173
0.5	0.658963		-0.05	0.911728		0.15	0.915608		-1.325	0.646301		1.125	0.449054		0.3516	0.271636		0.4102	0.655807		-1.3478	0.758713		0.4395	0.623035		1.172	0.364469		1.3185	0.35903		-0.6739	0.801456
0.525	0.655517		-0.025	0.901444		0.175	0.918583		-1.3	0.63914		1.15	0.521087		0.3809	0.239924		0.4395	0.604512		-1.3185	0.79012		0.4688	0.587548		1.2013	0.339365		1.3478	0.313838		-0.6446	0.841979
0.55	0.644807		0	1		0.2	0.848508		-1.275	0.622187		1.175	0.474915		0.4102	0.319325		0.4688	0.587994		-1.2892	0.758046		0.4981	0.573145		1.2306	0.306182		1.3771	0.343802		-0.6153	0.766424
0.575	0.634471		0.025	0.923212		0.225	0.848162		-1.25	0.567759		1.2	0.435684		0.4395	0.308225		0.4981	0.521249		-1.2599	0.766949		0.5274	0.537607		1.2599	0.314658		1.4064	0.333202		-0.586	0.773503
0.6	0.579461		0.05	0.939869		0.25	0.823895		-1.225	0.582232		1.225	0.512435		0.4688	0.196434		0.5274	0.560848		-1.2306	0.757146		0.5567	0.518319		1.2892	0.349328		1.4357	0.331765		-0.5567	0.828747
0.625	0.663473		0.075	0.823671		0.275	0.815534		-1.2	0.620388		1.25	0.47364		0.4981	0.17339		0.5567	0.65063		-1.2013	0.805371		0.586	0.444426		1.3185	0.363415		1.465	0.316925		-0.5274	0.761968
0.65	0.519951		0.1	0.833704		0.3	0.676147		-1.175	0.672646		1.275	0.379939		0.5274	0.232689		0.586	0.641569		-1.172	0.758324		0.6153	0.483631		1.3478	0.358047		1.4943	0.296423		-0.4981	0.697746
0.675	0.543233		0.125	0.904151		0.325	0.702288		-1.15	0.654902		1.3	0.371571		0.5567	0.254445		0.6153	0.528591		-1.1427	0.885189		0.6446	0.47705		1.3771	0.30411		1.5236	0.366919		-0.4688	0.735037
0.7	0.511622		0.15	0.910195		0.35	0.651354		-1.125	0.667674		1.325	0.42049		0.586	0.335167		0.6446	0.404471		-1.1134	0.639571		0.6739	0.474269		1.4064	0.275133		1.5529	0.339699		-0.4395	0.806092
0.725	0.506353		0.175	0.711983		0.375	0.721612		-1.1	0.684451		1.35	0.458641		0.6153	0.44681		0.6739	0.490781		-1.0841	0.553972		0.7032	0.474419		1.4357	0.318216		1.5822	0.341738		-0.4102	0.741471
0.75	0.436218		0.2	0.738564		0.4	0.713572		-1.075	0.636101		1.375	0.370036		0.6446	0.260889		0.7032	0.639041		-1.0548	0.629916		0.7325	0.380133		1.465	0.318045		1.6115	0.338049		-0.3809	0.829269
0.775	0.398501		0.225	0.64562		0.425	0.576082		-1.05	0.617689		1.4	0.352637		0.6739	0.280173		0.7325	0.596349		-1.0255	0.709673		0.7618	0.435595		1.4943	0.266216		1.6408	0.317586		-0.3516	0.747679
0.8	0.525361		0.25	0.575335		0.45	0.633238		-1.025	0.682281		1.425	0.39154		0.7032	0.219092		0.7618	0.584037		-0.9962	0.602623		0.7911	0.416925		1.5236	0.314244		1.6701	0.292702		-0.3223	0.85666
0.825	0.480963		0.275	0.687112		0.475	0.601612		-1	0.699003		1.45	0.378044		0.7325	0.286976		0.7911	0.502073		-0.9669	0.596139		0.8204	0.423001		1.5529	0.286897		1.6994	0.318382		-0.293	0.805659
0.85	0.401865		0.3	0.539241		0.5	0.562401		-0.975	0.650878		1.475	0.394281		0.7618	0.235033		0.8204	0.429233		-0.9376	0.7038		0.8497	0.380101		1.5822	0.261433		1.7287	0.266809		-0.2637	0.876186
0.875	0.47384		0.325	0.479241		0.525	0.594683		-0.95	0.635226		1.5	0.409318		0.7911	0.173897		0.8497	0.560247		-0.9083	0.533749		0.879	0.357394		1.6115	0.329124		1.758	0.300591		-0.2344	0.927215
0.9	0.397377		0.35	0.453301		0.55	0.557655		-0.925	0.660981		1.525	0.417761		0.8204	0.256705		0.879	0.582628		-0.879	0.731407		0.9083	0.39929		1.6408	0.317991		1.7873	0.307891		-0.2051	0.921259
0.925	0.370902		0.375	0.448534		0.575	0.529921		-0.9	0.627269		1.55	0.426849		0.8497	0.236171		0.9083	0.630998		-0.8497	0.67304		0.9376	0.327107		1.6701	0.266783		1.8166	0.251898		-0.1758	0.864785
0.95	0.365753		0.4	0.480821		0.6	0.491816		-0.875	0.642295		1.575	0.397464		0.879	0.161579		0.9376	0.719045		-0.8204	0.574935		0.9669	0.237984		1.6994	0.255884		1.8459	0.30982		-0.1465	0.90869
0.975	0.449365		0.425	0.352617		0.625	0.6058		-0.85	0.663996		1.6	0.406381		0.9083	0.182687		0.9669	0.689435		-0.7911	0.649954		0.9962	0.209937		1.7287	0.286401		1.8752	0.289796		-0.1172	0.922006
1	0.409996		0.45	0.409186		0.65	0.603059		-0.825	0.665023		1.625	0.397268		0.9376	0.292569		0.9962	0.508416		-0.7618	0.567372		1.0255	0.312395		1.758	0.249471		1.9045	0.323132		-0.0879	0.846277
1.025	0.350927		0.475	0.37753		0.675	0.52827		-0.8	0.641554		1.65	0.411307		0.9669	0.284453		1.0255	0.608067		-0.7325	0.563096		1.0548	0.465501		1.7873	0.250921		1.9338	0.334509		-0.0586	0.932671
1.05	0.325697		0.5	0.314041		0.7	0.570779		-0.775	0.659297		1.675	0.391452		0.9962	0.252322		1.0548	0.540577		-0.7032	0.580981		1.0841	0.31159		1.8166	0.235203		1.9631	0.261567		-0.0293	0.969884
1.075	0.299999		0.525	0.38661		0.725	0.526588		-0.75	0.711343		1.7	0.370522		1.0255	0.281792		1.0841	0.534469		-0.6739	0.641724		1.1134	0.3465		1.8459	0.221458		1.9924	0.25769		0	1
1.1	0.348838		0.55	0.377118		0.75	0.536728		-0.725	0.742666		1.725	0.390725		1.0548	0.198509		1.1134	0.504199		-0.6446	0.624302		1.1427	0.243315		1.8752	0.255191		2.0217	0.271028		0.0293	0.94256
1.125	0.318338		0.575	0.301415		0.775	0.463764		-0.7	0.657528		1.75	0.389481		1.0841	0.178954		1.1427	0.66346		-0.6153	0.532744		1.172	0.242116		1.9045	0.214891		2.051	0.254674		0.0586	0.954488
1.15	0.323826		0.6	0.339976		0.8	0.46267		-0.675	0.620935		1.775	0.342015		1.1134	0.2307		1.172	0.718474		-0.586	0.852097		1.2013	0.253487		1.9338	0.260595		2.0803	0.235434		0.0879	0.873814
1.175	0.28907		0.625	0.307767		0.825	0.560064		-0.65	0.66351		1.8	0.360822		1.1427	0.248579		1.2013	0.636247		-0.5567	0.981942		1.2306	0.200315		1.9631	0.260397		2.1096	0.236372		0.1172	0.900329
1.2	0.307958		0.65	0.32771		0.85	0.438589		-0.625	0.675266		1.825	0.4094		1.172	0.051689		1.2306	0.603662		-0.5274	0.806642		1.2599	0.203279		1.9924	0.220512		2.1389	0.288482		0.1465	0.9081
1.225	0.230096		0.675	0.381478		0.875	0.423126		-0.6	0.707112		1.85	0.264311		1.2013	0.169098		1.2599	0.652333		-0.4981	0.860432		1.2892	0.073729		2.0217	0.275755		2.1682	0.288308		0.1758	0.947364
1.25	0.269962		0.7	0.389353		0.9	0.513977		-0.575	0.719409		1.875	0.328595		1.2306	0.253502		1.2892	0.759958		-0.4688	0.783643		1.3185	0.163287		2.051	0.280772		2.1975	0.328096		0.2051	0.944324
1.275	0.243633		0.725	0.350755		0.925	0.396709		-0.55	0.67081		1.9	0.37908		1.2599	0.205374		1.3185	0.721305		-0.4395	0.793878		1.3478	0.189162		2.0803	0.26981		2.2268	0.263113		0.2344	0.896627
1.3	0.189971		0.75	0.224663		0.95	0.425507		-0.525	0.714504		1.925	0.38549		1.2892	0.185804		1.3478	0.598782		-0.4102	0.820307		1.3771	0.217545		2.1096	0.249318		2.2561	0.294695		0.2637	0.857172
1.325	0.241647		0.775	0.279355		0.975	0.424563		-0.5	0.727445		1.95	0.393075		1.3185	0.231173		1.3771	0.633875		-0.3809	0.819937		1.4064	0.16981		2.1389	0.231393		2.2854	0.27682		0.293	0.812301
1.35	0.271387		0.8	0.245274		1	0.448264		-0.475	0.728077		1.975	0.30915		1.3478	0.219669		1.4064	0.5238		-0.3516	0.734183		1.4357	0.219986		2.1682	0.230735		2.3147	0.268349		0.3223	0.893238
1.375	0.323616		0.825	0.253352		1.025	0.411843		-0.45	0.707756		2	0.26786		1.3771	0.152291		1.4357	0.486533		-0.3223	0.879063		1.465	0.216136		2.1975	0.25973		2.344	0.255613		0.3516	0.907898
1.4	0.264238		0.85	0.262776		1.05	0.361279		-0.425	0.754538		2.025	0.30183		1.4064	0.227112		1.465	0.644216		-0.293	0.883314		1.4943	0.1286		2.2268	0.246859		2.3733	0.249342		0.3809	0.900464
1.425	0.294262		0.875	0.227735		1.075	0.477581		-0.4	0.793958		2.05	0.305266		1.4357	0.272491		1.4943	0.495735		-0.2637	0.896886		1.5236	0.211319		2.2561	0.235257		2.4026	0.182275		0.4102	0.877849
1.45	0.258591		0.9	0.290286		1.1	0.439401		-0.375	0.779576		2.075	0.301723		1.465	0.164218		1.5236	0.563008		-0.2344	0.812274		1.5529	0.223913		2.2854	0.269819		2.4319	0.218776		0.4395	0.841057
1.475	0.299677		0.925	0.323162		1.125	0.40301		-0.35	0.794043		2.1	0.292881		1.4943	0.210995		1.5529	0.576053		-0.2051	0.832306		1.5822	0.143658		2.3147	0.236725		2.4612	0.22007		0.4688	0.855812
1.5	0.32855		0.95	0.231923		1.15	0.417621		-0.325	0.82212		2.125	0.327395		1.5236	0.167115		1.5822	0.58358		-0.1758	0.822059		1.6115	0.076519		2.344	0.24993		2.4905	0.145082		0.4981	0.778139
1.525	0.301114		0.975	0.233795		1.175	0.424349		-0.3	0.820321		2.15	0.312257		1.5529	0.126734		1.6115	0.496973		-0.1465	0.919565		1.6408	0.042164		2.3733	0.291806		2.5198	0.163261		0.5274	0.8523
1.55	0.232035		1	0.222551		1.2	0.395849		-0.275	0.839347		2.175	0.301489		1.5822	0.154739		1.6408	0.446739		-0.1172	0.822503		1.6701	0.090109		2.4026	0.243463		2.5491	0.18999		0.5567	0.814767
1.575	0.303607		1.025	0.255756		1.225	0.43252		-0.25	0.875485		2.2	0.249735		1.6115	0.210718		1.6701	0.661355		-0.0879	0.834101		1.6994	0.170387		2.4319	0.233005		2.5784	0.203833		0.586	0.698341
1.6	0.31297		1.05	0.183845		1.25	0.423127		-0.225	0.859899		2.225	0.291448		1.6408	0.2556		1.6994	0.418506		-0.0586	0.787394		1.7287	0.23073		2.4612	0.248534		2.6077	0.244074		0.6153	0.807176
1.625	0.252348		1.075	0.279548		1.275	0.339232		-0.2	0.896268		2.25	0.238462		1.6701	0.262548		1.7287	0.397015		-0.0293	0.892994		1.758	0.212614		2.4905	0.233239		2.637	0.193659		0.6446	0.801164
1.65	0.273657		1.1	0.260763		1.3	0.412288		-0.175	0.965121		2.275	0.271497		1.6994	0.112165		1.758	0.513437		0	1		1.7873	0.164051		2.5198	0.235824		2.6663	0.184974		0.6739	0.764991
1.675	0.241818		1.125	0.26858		1.325	0.433338		-0.15	0.959346		2.3	0.289989		1.7287	0.101812		1.7873	0.532927		0.0293	0.887935		1.8166	0.111393		2.5491	0.228033		2.6956	0.2078		0.7032	0.757445
1.7	0.185895		1.15	0.271245		1.35	0.455344		-0.125	0.953547		2.325	0.24592		1.758	0.213403		1.8166	0.473071		0.0586	0.801774		1.8459	0.16076		2.5784	0.227123		2.7249	0.227435		0.7325	0.777936
1.725	0.205423		1.175	0.212862		1.375	0.464221		-0.1	0.937238		2.35	0.289831		1.7873	0.23718		1.8459	0.43679		0.0879	0.778245		1.8752	0.190807		2.6077	0.222277		2.7542	0.218161		0.7618	0.721002
1.75	0.258909		1.2	0.241644		1.4	0.417706		-0.075	0.91933		2.375	0.286951		1.8166	0.190751		1.8752	0.555693		0.1172	0.849969		1.9045	0.144285		2.637	0.193742		2.7835	0.229182		0.7911	0.75377
1.775	0.247156		1.225	0.2716		1.425	0.396706		-0.05	0.920607		2.4	0.273733		1.8459	0.352793		1.9045	0.560599		0.1465	0.65563		1.9338	0.154529		2.6663	0.195957		2.8128	0.200771		0.8204	0.722586
1.8	0.225976		1.25	0.244997		1.45	0.39815		-0.025	0.969613		2.425	0.275912		1.8752	0.339905		1.9338	0.552389		0.1758	0.840807		1.9631	0.280089		2.6956	0.21908		2.8421	0.175053		0.8497	0.670899
1.825	0.195884		1.275	0.244867		1.475	0.392385		0	1		2.45	0.287393		1.9045	0.176136		1.9631	0.69183		0.2051	0.731494		1.9924	0.185649		2.7249	0.201326		2.8714	0.180314		0.879	0.724699
1.85	0.166092		1.3	0.274129		1.5	0.39933		0.025	0.903501		2.475	0.315579		1.9338	0.193904		1.9924	0.585569		0.2344	0.821738		2.0217	0.126332		2.7542	0.236122		2.9007	0.213559		0.9083	0.593243
1.875	0.182196		1.325	0.170807		1.525	0.40085		0.05	0.904857		2.5	0.234079		1.9631	0.180254		2.0217	0.652818		0.2637	0.582221		2.051	0.166333		2.7835	0.268945		2.93	0.182787		0.9376	0.576426
1.9	0.203029		1.35	0.20458		1.55	0.410793		0.075	0.913938		2.525	0.230928		1.9924	0.204538		2.051	0.554743		0.293	0.583992		2.0803	0.099217		2.8128	0.246886		2.9593	0.165675		0.9669	0.544292
1.925	0.211323		1.375	0.274588		1.575	0.329235		0.1	0.874847		2.55	0.266572		2.0217	0.344379		2.0803	0.467852		0.3223	0.518462		2.1096	0.231921		2.8421	0.23278		2.9886	0.19663		0.9962	0.495207
1.95	0.20033		1.4	0.208575		1.6	0.317799		0.125	0.893405		2.575	0.270102		2.051	0.226747		2.1096	0.477018		0.3516	0.623167		2.1389	0.118219		2.8714	0.233681		3.0179	0.180541		1.0255	0.560845
1.975	0.246774		1.425	0.215161		1.625	0.288933		0.15	0.891301		2.6	0.309472		2.0803	0.154051		2.1389	0.497739		0.3809	0.626048		2.1682	0.114334		2.9007	0.264414		3.0472	0.220245		1.0548	0.638974
2	0.202745		1.45	0.178901		1.65	0.316685		0.175	0.859984		2.625	0.267007		2.1096	0.202407		2.1682	0.52494		0.4102	0.611303		2.1975	0.111761		2.93	0.298616		3.0765	0.203147		1.0841	0.562351
2.025	0.156983		1.475	0.247209		1.675	0.40343		0.2	0.86633		2.65	0.232368		2.1389	0.25408		2.1975	0.502671		0.4395	0.635357		2.2268	0.13045		2.9593	0.27253		3.1058	0.213152		1.1134	0.600811
2.05	0.158905		1.5	0.142431		1.7	0.437864		0.225	0.858726		2.675	0.215872		2.1682	0.312002		2.2268	0.470952		0.4688	0.422708		2.2561	0.107993		2.9886	0.299381		3.1351	0.229952		1.1427	0.679901
2.075	0.199501		1.525	0.194191		1.725	0.357876		0.25	0.816455		2.7	0.21759		2.1975	0.268736		2.2561	0.512975		0.4981	0.490114		2.2854	0.094808		3.0179	0.315622		3.1644	0.196623		1.172	0.600671
2.1	0.213288		1.55	0.328502		1.75	0.260086		0.275	0.807234		2.725	0.239858		2.2268	0.251455		2.2854	0.457461		0.5274	0.65893		2.3147	0.177804		3.0472	0.264189		3.1937	0.171002		1.2013	0.547495
2.125	0.15101		1.575	0.255923		1.775	0.265087		0.3	0.817348		2.75	0.273443		2.2561	0.213478		2.3147	0.68468		0.5567	0.670732		2.344	0.214119		3.0765	0.21971		3.223	0.243705		1.2306	0.505119
2.15	0.167968		1.6	0.152439		1.8	0.381292		0.325	0.809124		2.775	0.242851		2.2854	0.15996		2.344	0.606085		0.586	0.54958		2.3733	0.18564		3.1058	0.242328		3.2523	0.214737		1.2599	0.599721
2.175	0.133932		1.625	0.117873		1.825	0.368362		0.35	0.812005		2.8	0.268106		2.3147	0.235211		2.3733	0.530715		0.6153	0.524236		2.4026	0.117056		3.1351	0.253056		3.2816	0.219585		1.2892	0.503854
2.2	0.162574		1.65	0.096658		1.85	0.336604		0.375	0.834344		2.825	0.316027		2.344	0.226041		2.4026	0.506373		0.6446	0.460501		2.4319	0.084078		3.1644	0.22833		3.3109	0.244811		1.3185	0.573662
2.225	0.178266		1.675	0.152595		1.875	0.336441		0.4	0.848052		2.85	0.265321		2.3733	0.186281		2.4319	0.511908		0.6739	0.48838		2.4612	0.091386		3.1937	0.250137		3.3402	0.159281		1.3478	0.599081
2.25	0.152014		1.7	0.098118		1.9	0.256606		0.425	0.803501		2.875	0.279897		2.4026	0.121876		2.4612	0.433614		0.7032	0.353741		2.4905	0.057053		3.223	0.243697		3.3695	0.22581		1.3771	0.647582
2.275	0.129924		1.725	0.148225		1.925	0.295613		0.45	0.743468		2.9	0.292654		2.4319	0.177106		2.4905	0.530997		0.7325	0.467984		2.5198	0.115329		3.2523	0.261982		3.3988	0.267385		1.4064	0.642918
2.3	0.157034		1.75	0.205993		1.95	0.274639		0.475	0.728284		2.925	0.25425		2.4612	0.181099		2.5198	0.559059		0.7618	0.485882		2.5491	0.083441		3.2816	0.266639		3.4281	0.237511		1.4357	0.623382
2.325	0.154108		1.775	0.203344		1.975	0.292345		0.5	0.742149		2.95	0.274579		2.4905	0.132263		2.5491	0.433674		0.7911	0.359719		2.5784	0.131532		3.3109	0.26808		3.4574	0.187822		1.465	0.60888
2.35	0.178515		1.8	0.185878		2	0.325788		0.525	0.742271		2.975	0.225515		2.5198	0.169963		2.5784	0.517016		0.8204	0.384841		2.6077	0.076751		3.3402	0.27489		3.4867	0.213055		1.4943	0.673254
2.375	0.184539		1.825	0.131969		2.025	0.244208		0.55	0.766105		3	0.232746		2.5491	0.165613		2.6077	0.568432		0.8497	0.379924		2.637	0.05494		3.3695	0.29495		3.516	0.220497		1.5236	0.673006
2.4	0.172898		1.85	0.166066		2.05	0.258952		0.575	0.738083		3.025	0.264532		2.5784	0.185424		2.637	0.535307		0.879	0.328237		2.6663	0.088354		3.3988	0.303362		3.5453	0.20769		1.5529	0.694195
2.425	0.182818		1.875	0.176423		2.075	0.269576		0.6	0.660106		3.05	0.246931		2.6077	0.269445		2.6663	0.484463		0.9083	0.341699		2.6956	0.152107		3.4281	0.288969		3.5746	0.135375		1.5822	0.736184
2.45	0.183548		1.9	0.169044		2.1	0.307591		0.625	0.728235		3.075	0.209076		2.637	0.134445		2.6956	0.443448		0.9376	0.423886		2.7249	0.190207		3.4574	0.338347		3.6039	0.180483		1.6115	0.636237
2.475	0.182557		1.925	0.169831		2.125	0.315104		0.65	0.759923		3.1	0.222913		2.6663	0.057248		2.7249	0.473492		0.9669	0.423664		2.7542	0.148907		3.4867	0.364938		3.6332	0.239595		1.6408	0.669309
2.5	0.223887		1.95	0.183683		2.15	0.268553		0.675	0.762087		3.125	0.218088		2.6956	0.0898		2.7542	0.331745		0.9962	0.46519		2.7835	0.081437		3.516	0.326305		3.6625	0.157275		1.6701	0.679575
2.525	0.20384		1.975	0.235819		2.175	0.292661		0.7	0.793508		3.15	0.240843		2.7249	0.190619		2.7835	0.316392		1.0255	0.370096		2.8128	0.082041		3.5453	0.308641		3.6918	0.165365		1.6994	0.647953
2.55	0.24925		2	0.146541		2.2	0.34258		0.725	0.746897		3.175	0.173755		2.7542	0.160602		2.8128	0.3672		1.0548	0.435053		2.8421	0.141472		3.5746	0.348157		3.7211	0.202927		1.7287	0.644463
2.575	0.286161		2.025	0.150937		2.225	0.311833		0.75	0.736363		3.2	0.177582		2.7835	0.069764		2.8421	0.329452		1.0841	0.417612		2.8714	0.144285		3.6039	0.347868		3.7504	0.225338		1.758	0.694183
2.6	0.214541		2.05	0.14373		2.25	0.272453		0.775	0.754641		3.225	0.156438		2.8128	0.084805		2.8714	0.413394		1.1134	0.377327		2.9007	0.069852		3.6332	0.36473		3.7797	0.27583		1.7873	0.700027
2.625	0.188233		2.075	0.216038		2.275	0.344419		0.8	0.748027		3.25	0.151746		2.8421	0.118872		2.9007	0.433576		1.1427	0.44728		2.93	0.112229		3.6625	0.357966		3.809	0.136132		1.8166	0.639704
2.65	0.172726		2.1	0.174989		2.3	0.322731		0.825	0.722242		3.275	0.201782		2.8714	0.137213		2.93	0.402873		1.172	0.505265		2.9593	0.10862		3.6918	0.320188		3.8383	0.200202		1.8459	0.726193
2.675	0.167084		2.125	0.191021		2.325	0.279633		0.85	0.722996		3.3	0.267304		2.9007	0.120663		2.9593	0.447989		1.2013	0.325332		2.9886	0.146039		3.7211	0.349922		3.8676	0.191957		1.8752	0.626972
2.7	0.170182		2.15	0.21257		2.35	0.285069		0.875	0.754793		3.325	0.264159		2.93	0.209369		2.9886	0.419702		1.2306	0.357313		3.0179	0.145035		3.7504	0.349247		3.8969	0.163456		1.9045	0.638322
2.725	0.165088		2.175	0.162071		2.375	0.317959		0.9	0.729299		3.35	0.311701		2.9593	0.215458		3.0179	0.331244		1.2599	0.278544		3.0472	0.160574		3.7797	0.311208		3.9262	0.22816		1.9338	0.666815
2.75	0.177442		2.2	0.223417		2.4	0.310818		0.925	0.67777		3.375	0.272293		2.9886	0.120836		3.0472	0.331428		1.2892	0.218967		3.0765	0.138313		3.809	0.298066		3.9555	0.246805		1.9631	0.60793
2.775	0.158056		2.225	0.278713		2.425	0.343523		0.95	0.662081		3.4	0.253132		3.0179	0.079742		3.0765	0.217771		1.3185	0.238579		3.1058	0.109575		3.8383	0.306938		3.9848	0.196235		1.9924	0.635108
2.8	0.184084		2.25	0.204006		2.45	0.351239		0.975	0.646794		3.425	0.261437		3.0472	0.08117		3.1058	0.224817		1.3478	0.363507		3.1351	0.059644		3.8676	0.264252		4.0141	0.194915		2.0217	0.618359
2.825	0.19685		2.275	0.224429		2.475	0.294048		1	0.629658		3.45	0.230833		3.0765	0.101639		3.1351	0.286792		1.3771	0.253348		3.1644	0.062584		3.8969	0.255974		4.0434	0.189096		2.051	0.577331
2.85	0.152117		2.3	0.147458		2.5	0.30185		1.025	0.638271		3.475	0.258999		3.1058	0.224916		3.1644	0.290064		1.4064	0.354315		3.1937	0.086536		3.9262	0.286032		4.0727	0.194248		2.0803	0.58672
2.875	0.170748		2.325	0.187062		2.525	0.262714		1.05	0.636466		3.5	0.258103		3.1351	0.226971		3.1937	0.225289		1.4357	0.307435		3.223	0.165569		3.9555	0.291824		4.102	0.166348		2.1096	0.566593
2.9	0.133078		2.35	0.125972		2.55	0.319233		1.075	0.596614		3.525	0.22129		3.1644	0.080947		3.223	0.149333		1.465	0.31849		3.2523	0.131759		3.9848	0.351192		4.1313	0.259062		2.1389	0.623129
2.925	0.146097		2.375	0.167797		2.575	0.387335		1.1	0.522868		3.55	0.210074		3.1937	0.134886		3.2523	0.321664		1.4943	0.415391		3.2816	0.040441		4.0141	0.325854		4.1606	0.248526		2.1682	0.544101
2.95	0.12281		2.4	0.166864		2.6	0.313175		1.125	0.537293		3.575	0.217381		3.223	0.186756		3.2816	0.202493		1.5236	0.352285		3.3109	0.025038		4.0434	0.278997		4.1899	0.212582		2.1975	0.608908
2.975	0.148388		2.425	0.194968		2.625	0.383716		1.15	0.616564		3.6	0.248945		3.2523	0.201274		3.3109	0.273041		1.5529	0.274922		3.3402	0.043964		4.0727	0.249219		4.2192	0.23436		2.2268	0.621073
3	0.116181		2.45	0.185044		2.65	0.301376		1.175	0.651322		3.625	0.23197		3.2816	0.221822		3.3402	0.272		1.5822	0.310692		3.3695	0.043441		4.102	0.292743		4.2485	0.234068		2.2561	0.58545
3.025	0.125415		2.475	0.207871		2.675	0.237961		1.2	0.689587		3.65	0.207081		3.3109	0.22846		3.3695	0.294768		1.6115	0.308866		3.3988	0.097799		4.1313	0.313973		4.2778	0.156744		2.2854	0.617713
3.05	0.124822		2.5	0.229993		2.7	0.263087		1.225	0.63722		3.675	0.275925		3.3402	0.286787		3.3988	0.286355		1.6408	0.229516		3.4281	0.076874		4.1606	0.27171		4.3071	0.186437		2.3147	0.608588
3.075	0.065569		2.525	0.141372		2.725	0.259397		1.25	0.637882		3.7	0.308461		3.3695	0.27735		3.4281	0.292213		1.6701	0.28422		3.4574	0.106112		4.1899	0.272269		4.3364	0.199374		2.344	0.559244
3.1	0.101587		2.55	0.175516		2.75	0.291369		1.275	0.658708		3.725	0.288555		3.3988	0.236487		3.4574	0.290629		1.6994	0.305208		3.4867	0.055108		4.2192	0.29113		4.3657	0.213249		2.3733	0.623112
3.125	0.1226		2.575	0.116287		2.775	0.241925		1.3	0.637116		3.75	0.232285		3.4281	0.229714		3.4867	0.325501		1.7287	0.297453		3.516	0.079287		4.2485	0.303678		4.395	0.247607		2.4026	0.634439
3.15	0.085805		2.6	0.177519		2.8	0.305251		1.325	0.656975		3.775	0.215076		3.4574	0.264422		3.516	0.255942		1.758	0.33453		3.5453	0.070924		4.2778	0.33079		4.4243	0.166316		2.4319	0.540961
3.175	0.112447		2.625	0.181858		2.825	0.296706		1.35	0.595447		3.8	0.21572		3.4867	0.33008		3.5453	0.303431		1.7873	0.246433		3.5746	0.028342		4.3071	0.351661		4.4536	0.231072		2.4612	0.598227
3.2	0.083643		2.65	0.147015		2.85	0.293855		1.375	0.532861		3.825	0.272097		3.516	0.230047		3.5746	0.336581		1.8166	0.373249		3.6039	0.123205		4.3364	0.351273		4.4829	0.204538		2.4905	0.558929
3.225	0.071285		2.675	0.165842		2.875	0.344671		1.4	0.53863		3.85	0.267898		3.5453	0.230124		3.6039	0.440822		1.8459	0.218442		3.6332	0.093104		4.3657	0.341923		4.5122	0.222283		2.5198	0.579292
3.25	0.114009		2.7	0.155704		2.9	0.236183		1.425	0.581861		3.875	0.22837		3.5746	0.241801		3.6332	0.277162		1.8752	0.292332		3.6625	0.056703		4.395	0.311325		4.5415	0.221008		2.5491	0.520424
3.275	0.114297		2.725	0.201482		2.925	0.23517		1.45	0.554696		3.9	0.223507		3.6039	0.157315		3.6625	0.341167		1.9045	0.234933		3.6918	0.111902		4.4243	0.338384		4.5708	0.145497		2.5784	0.541551
3.3	0.065878		2.75	0.101993		2.95	0.285012		1.475	0.506279		3.925	0.227328		3.6332	0.154134		3.6918	0.36268		1.9338	0.290611		3.7211	0.107293		4.4536	0.359884		4.6001	0.126263		2.6077	0.588849
3.325	0.086552		2.775	0.151245		2.975	0.272601		1.5	0.502881		3.95	0.285473		3.6625	0.239253		3.7211	0.407447		1.9631	0.199638		3.7504	0.058957		4.4829	0.311685		4.6294	0.130528		2.637	0.487622
3.35	0.173198		2.8	0.126926		3	0.317226		1.525	0.512826		3.975	0.223071		3.6918	0.168669		3.7504	0.243383		1.9924	0.179416		3.7797	0.082491		4.5122	0.301759		4.6587	0.144319		2.6663	0.523576
3.375	0.092083		2.825	0.105549		3.025	0.287317		1.55	0.555991		4	0.235405		3.7211	0.133373		3.7797	0.280834		2.0217	0.274842		3.809	0.139399		4.5415	0.327178		4.688	0.190947		2.6956	0.535988
3.4	0.083334		2.85	0.133174		3.05	0.340939		1.575	0.555419		4.025	0.193515		3.7504	0.121934		3.809	0.343699		2.051	0.228579		3.8383	0.137417		4.5708	0.33687		4.7173	0.197445		2.7249	0.465501
3.425	0.072328		2.875	0.175062		3.075	0.281381		1.6	0.531889		4.05	0.214792		3.7797	0.157838		3.8383	0.292225		2.0803	0.207245		3.8676	0.136408		4.6001	0.339527		4.7466	0.194494		2.7542	0.501219
3.45	0.128616		2.9	0.197075		3.1	0.265877		1.625	0.50451		4.075	0.242112		3.809	0.16937		3.8676	0.243623		2.1096	0.280796		3.8969	0.160174		4.6294	0.344247		4.7759	0.178088		2.7835	0.502551
3.475	0.112512		2.925	0.167803		3.125	0.299155		1.65	0.469905		4.1	0.223867		3.8383	0.198596		3.8969	0.251954		2.1389	0.202063		3.9262	0.127041		4.6587	0.313667		4.8052	0.248817		2.8128	0.456927
3.5	0.11425		2.95	0.237999		3.15	0.281552		1.675	0.465479		4.125	0.2313		3.8676	0.192859		3.9262	0.295621		2.1682	0.181458		3.9555	0.112688		4.688	0.335465		4.8345	0.193413		2.8421	0.415146
3.525	0.137601		2.975	0.164642		3.175	0.29159		1.7	0.470257		4.15	0.1594		3.8969	0.131451		3.9555	0.32607		2.1975	0.299723		3.9848	0.12645		4.7173	0.369477		4.8638	0.220387		2.8714	0.354267
3.55	0.145565		3	0.127526		3.2	0.287324		1.725	0.502456		4.175	0.171083		3.9262	0.162064		3.9848	0.353075		2.2268	0.294479		4.0141	0.125823		4.7466	0.345779		4.8931	0.192514		2.9007	0.380939
3.575	0.08487		3.025	0.196074		3.225	0.284153		1.75	0.463334		4.2	0.208028		3.9555	0.186522		4.0141	0.266948		2.2561	0.341168		4.0434	0.108002		4.7759	0.297472		4.9224	0.12249		2.93	0.39602
3.6	0.113164		3.05	0.207772		3.25	0.267224		1.775	0.426412		4.225	0.210485		3.9848	0.256518		4.0434	0.360222		2.2854	0.296219		4.0727	0.087218		4.8052	0.322314		4.9517	0.172205		2.9593	0.333888
3.625	0.087753		3.075	0.209576		3.275	0.316808		1.8	0.473224		4.25	0.140075		4.0141	0.22617		4.0727	0.227776		2.3147	0.266273		4.102	0.103694		4.8345	0.399076		4.981	0.246695		2.9886	0.511788
3.65	0.15806		3.1	0.154666		3.3	0.364497		1.825	0.461163		4.275	0.132572		4.0434	0.131385		4.102	0.3382		2.344	0.276835		4.1313	0.091749		4.8638	0.392897		5.0103	0.246941		3.0179	0.373961
3.675	0.168757		3.125	0.133372		3.325	0.298847		1.85	0.490511		4.3	0.165039		4.0727	0.152068		4.1313	0.347471		2.3733	0.201125		4.1606	0.099299		4.8931	0.368901		5.0396	0.231311		3.0472	0.343293
3.7	0.142917		3.15	0.142561		3.35	0.283414		1.875	0.482044		4.325	0.186044		4.102	0.13607		4.1606	0.198477		2.4026	0.203704		4.1899	0.092786		4.9224	0.363478		5.0689	0.239174		3.0765	0.382394
3.725	0.176146		3.175	0.157393		3.375	0.244599		1.9	0.463868		4.35	0.247941		4.1313	0.091689		4.1899	0.238815		2.4319	0.221564		4.2192	0.071106		4.9517	0.384168		5.0982	0.196798		3.1058	0.232694
3.75	0.17131		3.2	0.20373		3.4	0.299568		1.925	0.447164		4.375	0.175226		4.1606	0.110186		4.2192	0.25877		2.4612	0.152709		4.2485	0.086123		4.981	0.365622		5.1275	0.197464		3.1351	0.274942
3.775	0.138819		3.225	0.183302		3.425	0.29526		1.95	0.403872		4.4	0.172889		4.1899	0.148709		4.2485	0.258413		2.4905	0.205049		4.2778	0.090886		5.0103	0.367802		5.1568	0.215702		3.1644	0.284949
3.8	0.174975		3.25	0.183777		3.45	0.309666		1.975	0.423962		4.425	0.230043		4.2192	0.107917		4.2778	0.282774		2.5198	0.303017		4.3071	0.034165		5.0396	0.359299		5.1861	0.208201		3.1937	0.326898
3.825	0.190066		3.275	0.136762		3.475	0.344148		2	0.407452		4.45	0.213099		4.2485	0.221857		4.3071	0.181803		2.5491	0.211798		4.3364	0.035551		5.0689	0.310956		5.2154	0.209903		3.223	0.259945
3.85	0.139746		3.3	0.160882		3.5	0.270985		2.025	0.347882		4.475	0.198094		4.2778	0.210241		4.3364	0.264631		2.5784	0.206647		4.3657	0.042182		5.0982	0.336078		5.2447	0.185421		3.2523	0.345462
3.875	0.098734		3.325	0.185456		3.525	0.210139		2.05	0.374196		4.5	0.164111		4.3071	0.160953		4.3657	0.194032		2.6077	0.280493		4.395	0.081328		5.1275	0.334916		5.274	0.183194		3.2816	0.245949
3.9	0.114404		3.35	0.174718		3.55	0.249308		2.075	0.399423		4.525	0.154651		4.3364	0.209622		4.395	0.17521		2.637	0.232169		4.4243	0.0859		5.1568	0.310289		5.3033	0.227953		3.3109	0.266137
3.925	0.105694		3.375	0.206609		3.575	0.299336		2.1	0.390742		4.55	0.168184		4.3657	0.251685		4.4243	0.230051		2.6663	0.27396		4.4536	0.085755		5.1861	0.292788		5.3326	0.23997		3.3402	0.260996
3.95	0.106445		3.4	0.191756		3.6	0.251122		2.125	0.380816		4.575	0.140062		4.395	0.148177		4.4536	0.202409		2.6956	0.257365		4.4829	0.038055		5.2154	0.340698		5.3619	0.169481		3.3695	0.279335
3.975	0.121626		3.425	0.146175		3.625	0.254603		2.15	0.425056		4.6	0.197766		4.4243	0.135263		4.4829	0.277807		2.7249	0.235285		4.5122	0.033297		5.2447	0.378701		5.3912	0.190242		3.3988	0.238487
4	0.136979		3.45	0.123714		3.65	0.296128		2.175	0.438368		4.625	0.183013		4.4536	0.132367		4.5122	0.315385		2.7542	0.103786		4.5415	0.041914		5.274	0.339708		5.4205	0.196507		3.4281	0.215574
4.025	0.107268		3.475	0.129445		3.675	0.301242		2.2	0.431092		4.65	0.236409		4.4829	0.14312		4.5415	0.365249		2.7835	0.271887		4.5708	0.045741		5.3033	0.336969		5.4498	0.182748		3.4574	0.229997
4.05	0.065441		3.5	0.128183		3.7	0.233097		2.225	0.466981		4.675	0.152383		4.5122	0.162528		4.5708	0.271692		2.8128	0.204105		4.6001	0.008613		5.3326	0.306839		5.4791	0.174969		3.4867	0.250584
4.075	0.076927		3.525	0.094259		3.725	0.279145		2.25	0.494432		4.7	0.214722		4.5415	0.137886		4.6001	0.234079		2.8421	0.156867		4.6294	0.028733		5.3619	0.287897		5.5084	0.2058		3.516	0.252152
4.1	0.105277		3.55	0.092824		3.75	0.228042		2.275	0.497344		4.725	0.229949		4.5708	0.132474		4.6294	0.389237		2.8714	0.249147		4.6587	0.041955		5.3912	0.292211		5.5377	0.218873		3.5453	0.263547
4.125	0.084372		3.575	0.112621		3.775	0.273557		2.3	0.478439		4.75	0.219187		4.6001	0.130345		4.6587	0.325154		2.9007	0.202785		4.688	0.057094		5.4205	0.27861		5.567	0.226302		3.5746	0.30562
4.15	0.102493		3.6	0.141852		3.8	0.237121		2.325	0.480433		4.775	0.162968		4.6294	0.135507		4.688	0.190478		2.93	0.26821		4.7173	0.034437		5.4498	0.312397		5.5963	0.180081		3.6039	0.232498
4.175	0.095129		3.625	0.170363		3.825	0.217257		2.35	0.482724		4.8	0.141906		4.6587	0.177919		4.7173	0.343739		2.9593	0.194845		4.7466	0.063298		5.4791	0.379881		5.6256	0.176787		3.6332	0.242471
4.2	0.100128		3.65	0.189612		3.85	0.276084		2.375	0.480257		4.825	0.180108		4.688	0.244753		4.7466	0.241087		2.9886	0.247309		4.7759	0.05029		5.5084	0.354813		5.6549	0.200299		3.6625	0.230739
4.225	0.148152		3.675	0.09599		3.875	0.253251		2.4	0.484761		4.85	0.171386		4.7173	0.206288		4.7759	0.287392		3.0179	0.184209		4.8052	0.015553		5.5377	0.316612		5.6842	0.230781		3.6918	0.251304
4.25	0.134164		3.7	0.110832		3.9	0.214855		2.425	0.510923		4.875	0.120807		4.7466	0.222751		4.8052	0.150378		3.0472	0.241639		4.8345	0.016076		5.567	0.321044		5.7135	0.234107		3.7211	0.189958
4.275	0.139068		3.725	0.153565		3.925	0.191163		2.45	0.535329		4.9	0.198587		4.7759	0.274437		4.8345	0.198633		3.0765	0.140123		4.8638	0.025384		5.5963	0.337717		5.7428	0.214692		3.7504	0.221845
4.3	0.133584		3.75	0.147573		3.95	0.280213		2.475	0.527214		4.925	0.203999		4.8052	0.133714		4.8638	0.220338		3.1058	0.190897		4.8931	0.014262		5.6256	0.353156		5.7721	0.25604		3.7797	0.279628
4.325	0.153614		3.775	0.070133		3.975	0.258743		2.5	0.507696		4.95	0.190004		4.8345	0.095633		4.8931	0.187414		3.1351	0.19495		4.9224	0.020302		5.6549	0.317369		5.8014	0.281532		3.809	0.225643
4.35	0.066153		3.8	0.078775		4	0.247471		2.525	0.526381		4.975	0.156773		4.8638	0.177112		4.9224	0.34714		3.1644	0.214729		4.9517	0.0412		5.6842	0.296832		5.8307	0.290146		3.8383	0.23452
4.375	0.064591		3.825	0.193586		4.025	0.216744		2.55	0.542879		5	0.134549		4.8931	0.180232		4.9517	0.195888		3.1937	0.145454		4.981	0.051631		5.7135	0.314613		5.86	0.280095		3.8676	0.240746
4.4	0.090817		3.85	0.158551		4.05	0.176071		2.575	0.526041		5.025	0.109559		4.9224	0.0838		4.981	0.262942		3.223	0.155133		5.0103	0.015276		5.7428	0.303876		5.8893	0.229467		3.8969	0.319599
4.425	0.10387		3.875	0.184601		4.075	0.15363		2.6	0.511562		5.05	0.123484		4.9517	0.041647		5.0103	0.331206		3.2523	0.163159		5.0396	-0.0012		5.7721	0.286843		5.9186	0.259871		3.9262	0.410308
4.45	0.124775		3.9	0.188147		4.1	0.238321		2.625	0.482718		5.075	0.126806		4.981	0.022429		5.0396	0.333873		3.2816	0.219016		5.0689	0.015398		5.8014	0.313064		5.9479	0.248714		3.9555	0.389665
4.475	0.122544		3.925	0.182515		4.125	0.270664		2.65	0.433487		5.1	0.115312		5.0103	0.083794		5.0689	0.214532		3.3109	0.166596		5.0982	0.000582		5.8307	0.290329		5.9772	0.2244		3.9848	0.308558
4.5	0.114417		3.95	0.16677		4.15	0.238437		2.675	0.447499		5.125	0.117024		5.0396	0.074798		5.0982	0.202282		3.3402	0.20231		5.1275	0.028433		5.86	0.305632		6.0065	0.247911		4.0141	0.240212
4.525	0.106269		3.975	0.196131		4.175	0.264733		2.7	0.51795		5.15	0.128467		5.0689	0.056196		5.1275	0.282545		3.3695	0.259363		5.1568	0.023675		5.8893	0.358984		6.0358	0.196804		4.0434	0.277734
4.55	0.082742		4	0.179662		4.2	0.302679		2.725	0.498699		5.175	0.139854		5.0982	0.094182		5.1568	0.459909		3.3988	0.242676		5.1861	0.011517		5.9186	0.304011		6.0651	0.158272		4.0727	0.376202
4.575	0.057704		4.025	0.132799		4.225	0.263312		2.75	0.447012		5.2	0.124956		5.1275	0.10241		5.1861	0.285483		3.4281	0.227814		5.2154	0.042		5.9479	0.26781		6.0944	0.222833		4.102	0.305856
4.6	0.129718		4.05	0.074483		4.25	0.255093		2.775	0.419573		5.225	0.15167		5.1568	0.094236		5.2154	0.302945		3.4574	0.164079		5.2447	0.079769		5.9772	0.295103		6.1237	0.283913		4.1313	0.291528
4.625	0.119742		4.075	0.139099		4.275	0.25331		2.8	0.425786		5.25	0.173344		5.1861	0.094494		5.2447	0.377496		3.4867	0.163678		5.274	0.099712		6.0065	0.283231		6.153	0.22251		4.1606	0.20777
4.65	0.103951		4.1	0.121842		4.3	0.275506		2.825	0.431226		5.275	0.079454		5.2154	0.174617		5.274	0.361455		3.516	0.233021		5.3033	0.088032		6.0358	0.257127		6.1823	0.14947		4.1899	0.256546
4.675	0.109088		4.125	0.06823		4.325	0.267179		2.85	0.38842		5.3	0.082277		5.2447	0.121475		5.3033	0.355511		3.5453	0.259703		5.3326	0.122587		6.0651	0.214945		6.2116	0.219255		4.2192	0.248247
4.7	0.096764		4.15	0.108282		4.35	0.265355		2.875	0.387563		5.325	0.147003		5.274	0.083892		5.3326	0.233265		3.5746	0.317589		5.3619	0.045118		6.0944	0.163386		6.2409	0.188753		4.2485	0.240948
4.725	0.101454		4.175	0.08289		4.375	0.292795		2.9	0.381357		5.35	0.126623		5.3033	0.11209		5.3619	0.323562		3.6039	0.240356		5.3912	0.042364		6.1237	0.172574		6.2702	0.204195		4.2778	0.309766
4.75	0.064703		4.2	0.062431		4.4	0.250012		2.925	0.431342		5.375	0.134637		5.3326	0.156994		5.3912	0.209149		3.6332	0.235865		5.4205	0.032151		6.153	0.19938		6.2995	0.240022		4.3071	0.288595
4.775	0.068552		4.225	0.12398		4.425	0.32139		2.95	0.40431		5.4	0.159406		5.3619	0.148481		5.4205	0.196387		3.6625	0.233199		5.4498	0.042336		6.1823	0.219899		6.3288	0.205153		4.3364	0.26194
4.8	0.052143		4.25	0.175563		4.45	0.280286		2.975	0.389964		5.425	0.130286		5.3912	0.109031		5.4498	0.242677		3.6918	0.212551		5.4791	0.075847		6.2116	0.254308		6.3581	0.153185		4.3657	0.294927
4.825	0.045767		4.275	0.141158		4.475	0.337577		3	0.432983		5.45	0.123244		5.4205	0.190893		5.4791	0.268949		3.7211	0.27024		5.5084	0.052031		6.2409	0.253776		6.3874	0.214187		4.395	0.302923
4.85	0.061879		4.3	0.129367		4.5	0.370355		3.025	0.458768		5.475	0.120156		5.4498	0.155314		5.5084	0.272649		3.7504	0.201545		5.5377	0.07351		6.2702	0.30502		6.4167	0.165753		4.4243	0.234352
4.875	0.103685		4.325	0.143787		4.525	0.413541		3.05	0.411653		5.5	0.082864		5.4791	0.181758		5.5377	0.144377		3.7797	0.216333		5.567	0.073147		6.2995	0.33361		6.446	0.165028		4.4536	0.269716
4.9	0.12898		4.35	0.106071		4.55	0.254843		3.075	0.376719		5.525	0.125189		5.5084	0.184319		5.567	0.17475		3.809	0.239856		5.5963	0.082082		6.3288	0.353543		6.4753	0.233822		4.4829	0.201449
4.925	0.124771		4.375	0.166723		4.575	0.353022		3.1	0.423585		5.55	0.107791		5.5377	0.072611		5.5963	0.099189		3.8383	0.184801		5.6256	0.084778		6.3581	0.278439		6.5046	0.17405		4.5122	0.251635
4.95	0.088912		4.4	0.125497		4.6	0.291593		3.125	0.454349		5.575	0.087885		5.567	0.046353		5.6256	0.174612		3.8676	0.232151		5.6549	0.052285		6.3874	0.233383		6.5339	0.153017		4.5415	0.297079
4.975	0.094421		4.425	0.129216		4.625	0.314589		3.15	0.415367		5.6	0.128574		5.5963	0.10565		5.6549	0.100444		3.8969	0.193617		5.6842	0.048168		6.4167	0.284762		6.5632	0.136598		4.5708	0.279392
5	0.114975		4.45	0.177738		4.65	0.298714		3.175	0.374075		5.625	0.104848		5.6256	0.10031		5.6842	0.1755		3.9262	0.148742		5.7135	0.042486		6.446	0.287293		6.5925	0.169824		4.6001	0.297641
5.025	0.156558		4.475	0.186875		4.675	0.332969		3.2	0.380177		5.65	0.066835		5.6549	0.075832		5.7135	0.134442		3.9555	0.177121		5.7428	0.066484		6.4753	0.283483		6.6218	0.138844		4.6294	0.293899
5.05	0.159699		4.5	0.239188		4.7	0.268872		3.225	0.367175		5.675	0.102233		5.6842	0.120367		5.7428	0.209822		3.9848	0.128661		5.7721	0.053976		6.5046	0.303669		6.6511	0.146357		4.6587	0.282493
5.075	0.108637		4.525	0.167782		4.725	0.347337		3.25	0.415282		5.7	0.093183		5.7135	0.114926		5.7721	0.148104		4.0141	0.103922		5.8014	0.053817		6.5339	0.276223		6.6804	0.16974		4.688	0.21826
5.1	0.108178		4.55	0.133023		4.75	0.341585		3.275	0.465455		5.725	0.096107		5.7428	0.091465		5.8014	0.168284		4.0434	0.108654		5.8307	0.0917		6.5632	0.211135		6.7097	0.163281		4.7173	0.348451
5.125	0.087144		4.575	0.157419		4.775	0.262722		3.3	0.464896		5.75	0.071117		5.7721	0.093364		5.8307	0.049517		4.0727	0.111732		5.86	0.002545		6.5925	0.201344		6.739	0.185854		4.7466	0.289337
5.15	0.060828		4.6	0.130014		4.8	0.269554		3.325	0.494219		5.775	0.102618		5.8014	0.106263		5.86	0.114069		4.102	0.122923		5.8893	0.042946		6.6218	0.231168		6.7683	0.18036		4.7759	0.34726
5.175	0.089594		4.625	0.228043		4.825	0.24614		3.35	0.460246		5.8	0.152118		5.8307	0.083111		5.8893	0.176064		4.1313	0.205431		5.9186	0.060244		6.6511	0.217846		6.7976	0.152033		4.8052	0.289342
5.2	0.074666		4.65	0.170661		4.85	0.344078		3.375	0.444715		5.825	0.157903		5.86	0.108355		5.9186	0.100826		4.1606	0.159217		5.9479	0.031951		6.6804	0.192291		6.8269	0.158375		4.8345	0.261957
5.225	0.078622		4.675	0.148121		4.875	0.309952		3.4	0.440988		5.85	0.166681		5.8893	0.093803		5.9479	0.175323		4.1899	0.093977		5.9772	0.051431		6.7097	0.200785		6.8562	0.120911		4.8638	0.260102
5.25	0.064501		4.7	0.115208		4.9	0.286154		3.425	0.456975		5.875	0.10529		5.9186	0.117081		5.9772	0.130224		4.2192	0.130382		6.0065	0.022529		6.739	0.177861		6.8855	0.149205		4.8931	0.244207
5.275	0.078034		4.725	0.143302		4.925	0.232172		3.45	0.494705		5.9	0.104614		5.9479	0.137128		6.0065	0.143444		4.2485	0.170316		6.0358	0.026311		6.7683	0.192661		6.9148	0.181311		4.9224	0.300962
5.3	0.048286		4.75	0.137711		4.95	0.239438		3.475	0.467418		5.925	0.092987		5.9772	0.079842		6.0358	0.111566		4.2778	0.113996		6.0651	0.019925		6.7976	0.212693		6.9441	0.192889		4.9517	0.225851
5.325	0.01885		4.775	0.127119		4.975	0.22797		3.5	0.467972		5.95	0.158932		6.0065	0.098207		6.0651	0.168454		4.3071	0.115859		6.0944	0.043186		6.8269	0.226123		6.9734	0.196092		4.981	0.283392
5.35	0.032615		4.8	0.145435		5	0.162774		3.525	0.450447		5.975	0.173736		6.0358	0.125336		6.0944	0.259765		4.3364	0.215882		6.1237	0.041987		6.8562	0.257857		7.0027	0.17625		5.0103	0.284117
5.375	0.017601		4.825	0.199099		5.025	0.264478		3.55	0.440198		6	0.16742		6.0651	0.113632		6.1237	0.25357		4.3657	0.156244		6.153	0.068993		6.8855	0.245255		7.032	0.161508		5.0396	0.30067
5.4	0.026187		4.85	0.159714		5.05	0.226337		3.575	0.363236		6.025	0.111428		6.0944	0.067526		6.153	0.147008		4.395	0.180316		6.1823	0.049608		6.9148	0.241481		7.0613	0.138481		5.0689	0.316784
5.425	0.013165		4.875	0.142415		5.075	0.208203		3.6	0.416418		6.05	0.106344		6.1237	0.061046		6.1823	0.14029		4.4243	0.123466		6.2116	0.036028		6.9441	0.260955		7.0906	0.183033		5.0982	0.246814
5.45	0.017803		4.9	0.164684		5.1	0.23389		3.625	0.423445		6.075	0.11439		6.153	0.200621		6.2116	0.132749		4.4536	0.167256		6.2409	0.01903		6.9734	0.231591		7.1199	0.161443		5.1275	0.271801
5.475	0.028075		4.925	0.126895		5.125	0.223942		3.65	0.3878		6.1	0.095798		6.1823	0.211059		6.2409	0.14521		4.4829	0.133861		6.2702	0.078924		7.0027	0.23859		7.1492	0.12559		5.1568	0.286915
5.5	0.045316		4.95	0.195109		5.15	0.236631		3.675	0.406036		6.125	0.102839		6.2116	0.135741		6.2702	0.10767		4.5122	0.060459		6.2995	0.022475		7.032	0.253749		7.1785	0.142442		5.1861	0.304007
5.525	0.033199		4.975	0.167985		5.175	0.254909		3.7	0.346794		6.15	0.059169		6.2409	0.116904		6.2995	0.160553		4.5415	0.083896		6.3288	0.014876		7.0613	0.222016		7.2078	0.173707		5.2154	0.276228
5.55	0.020854		5	0.192293		5.2	0.287637		3.725	0.340143		6.175	0.120409		6.2702	0.092806		6.3288	0.098306		4.5708	0.140148		6.3581	0.069952		7.0906	0.224998		7.2371	0.119222		5.2447	0.27706
5.575	0.034366		5.025	0.172773		5.225	0.251688		3.75	0.378196		6.2	0.136077		6.2995	0.148548		6.3581	0.077433		4.6001	0.224495		6.3874	0.064852		7.1199	0.248399		7.2664	0.166031		5.274	0.203606
5.6	0.025016		5.05	0.182697		5.25	0.251395		3.775	0.332977		6.225	0.138673		6.3288	0.115138		6.3874	0.081251		4.6294	0.17221		6.4167	0.018212		7.1492	0.231276		7.2957	0.188022		5.3033	0.244179
5.625	0.021515		5.075	0.190395		5.275	0.300717		3.8	0.331615		6.25	0.107589		6.3581	0.120334		6.4167	0.127918		4.6587	0.104662		6.446	0.055035		7.1785	0.22743		7.325	0.139452		5.3326	0.259265
5.65	0.033778		5.1	0.237832		5.3	0.20158		3.825	0.394341		6.275	0.103528		6.3874	0.134298		6.446	0.078792		4.688	0.121868		6.4753	0.013617		7.2078	0.251822		7.3543	0.115766		5.3619	0.282695
5.675	0.036777		5.125	0.213456		5.325	0.221749		3.85	0.374451		6.3	0.098488		6.4167	0.118309		6.4753	0.0804		4.7173	0.108863		6.5046	0.048313		7.2371	0.263018		7.3836	0.09749		5.3912	0.260687
5.7	0.041416		5.15	0.23282		5.35	0.225715		3.875	0.364069		6.325	0.112243		6.446	0.093484		6.5046	0.113546		4.7466	0.132103		6.5339	0.085582		7.2664	0.240148		7.4129	0.104854		5.4205	0.292371
5.725	0.021429		5.175	0.217748		5.375	0.224388		3.9	0.346569		6.35	0.060495		6.4753	0.095959		6.5339	0.131325		4.7759	0.125465		6.5632	0.117447		7.2957	0.220962		7.4422	0.097483		5.4498	0.252905
5.75	0.070993		5.2	0.203558		5.4	0.29431		3.925	0.33928		6.375	0.076403		6.5046	0.044392		6.5632	0.175407		4.8052	0.132862		6.5925	4.54e-06		7.325	0.246516		7.4715	0.104317		5.4791	0.241617
5.775	0.064896		5.225	0.178196		5.425	0.267614		3.95	0.345055		6.4	0.067878		6.5339	0.044466		6.5925	0.162092		4.8345	0.077357		6.6218	0.018289		7.3543	0.240995		7.5008	0.14175		5.5084	0.263182
5.8	0.068963		5.25	0.209962		5.45	0.214664		3.975	0.298201		6.425	0.047934		6.5632	0.088081		6.6218	0.093962		4.8638	0.173419		6.6511	0.034187		7.3836	0.269801		7.5301	0.116135		5.5377	0.294332
5.825	0.072044		5.275	0.140001		5.475	0.190088		4	0.33136		6.45	0.026979		6.5925	0.139799		6.6511	0.125116		4.8931	0.227647		6.6804	0.095195		7.4129	0.256848		7.5594	0.09404		5.567	0.207101
5.85	0.125264		5.3	0.159396		5.5	0.149899		4.025	0.365169		6.475	0.06292		6.6218	0.060395		6.6804	0.130375		4.9224	0.221058		6.7097	0.044977		7.4422	0.246291		7.5887	0.154298		5.5963	0.238032
5.875	0.135335		5.325	0.152006		5.525	0.16938		4.05	0.34731		6.5	0.114314		6.6511	0.032973		6.7097	0.146959		4.9517	0.152672		6.739	0.086332		7.4715	0.251795		7.618	0.144176		5.6256	0.229374
5.9	0.124217		5.35	0.091156		5.55	0.233316		4.075	0.355395		6.525	0.110241		6.6804	0.049269		6.739	0.174568		4.981	0.109826		6.7683	0.051322		7.5008	0.184266		7.6473	0.14527		5.6549	0.221277
5.925	0.070534		5.375	0.144773		5.575	0.265793		4.1	0.340381		6.55	0.114927		6.7097	0.095714		6.7683	0.163743		5.0103	0.13454		6.7976	0.058807		7.5301	0.227691		7.6766	0.138365		5.6842	0.224772
5.95	0.04974		5.4	0.168835		5.6	0.196762		4.125	0.344733		6.575	0.126263		6.739	0.101378		6.7976	0.08025		5.0396	0.144263		6.8269	0.047218		7.5594	0.247093		7.7059	0.108466		5.7135	0.15147
5.975	0.095473		5.425	0.116105		5.625	0.245961		4.15	0.404292		6.6	0.102448		6.7683	0.097473		6.8269	0.11016		5.0689	0.13541		6.8562	0.041509		7.5887	0.233843		7.7352	0.119506		5.7428	0.226469
6	0.073306		5.45	0.133242		5.65	0.197981		4.175	0.393107		6.625	0.13494		6.7976	0.092012		6.8562	0.142364		5.0982	0.095174		6.8855	0.042227		7.618	0.247885		7.7645	0.1111		5.7721	0.22603
6.025	0.108976		5.475	0.149899		5.675	0.186744		4.2	0.386736		6.65	0.093347		6.8269	0.070785		6.8855	0.149019		5.1275	0.15707		6.9148	0.025943		7.6473	0.224826		7.7938	0.132709		5.8014	0.179019
6.05	0.089114		5.5	0.163756		5.7	0.20229		4.225	0.352939		6.675	0.07586		6.8562	0.198364		6.9148	0.047096		5.1568	0.171272		6.9441	0.018207		7.6766	0.238455		7.8231	0.213954		5.8307	0.160679
6.075	0.092186		5.525	0.194624		5.725	0.23769		4.25	0.321847		6.7	0.112035		6.8855	0.226494		6.9441	0.084336		5.1861	0.183524		6.9734	0.052113		7.7059	0.250651		7.8524	0.145723		5.86	0.220136
6.1	0.096687		5.55	0.124246		5.75	0.205529		4.275	0.326205		6.725	0.104614		6.9148	0.116509		6.9734	0.184492		5.2154	0.165306		7.0027	0.014808		7.7352	0.23786		7.8817	0.152234		5.8893	0.209472
6.125	0.091486		5.575	0.087943		5.775	0.142161		4.3	0.317804		6.75	0.125669		6.9441	0.087417		7.0027	0.12897		5.2447	0.091676		7.032	0.017566		7.7645	0.233032		7.911	0.101903		5.9186	0.176187
6.15	0.031577		5.6	0.104642		5.8	0.157982		4.325	0.332162		6.775	0.125739		6.9734	0.121815		7.032	0.130625		5.274	0.146064		7.0613	0.05264		7.7938	0.204163		7.9403	0.146086		5.9479	0.180457
6.175	0.053701		5.625	0.130233		5.825	0.161466		4.35	0.312455		6.8	0.074925		7.0027	0.084986		7.0613	0.15444		5.3033	0.099338		7.0906	0.043623		7.8231	0.203515		7.9696	0.142067		5.9772	0.202606
6.2	0.05098		5.65	0.129284		5.85	0.141072		4.375	0.310176		6.825	0.060937		7.032	0.123435		7.0906	0.076524		5.3326	0.087579		7.1199	0.029783		7.8524	0.227312		7.9989	0.107281		6.0065	0.146435
6.225	0.029307		5.675	0.103104		5.875	0.170072		4.4	0.326424		6.85	0.083521		7.0613	0.149196		7.1199	0.114422		5.3619	0.064778		7.1492	0.013212		7.8817	0.233338		8.0282	0.104518		6.0358	0.218827
6.25	0.015971		5.7	0.074665		5.9	0.154727		4.425	0.255516		6.875	0.115521		7.0906	0.091484		7.1492	0.157294		5.3912	0.114632		7.1785	-0.00224		7.911	0.223331		8.0575	0.128774		6.0651	0.151762
6.275	0.010869		5.725	0.063067		5.925	0.116182		4.45	0.223962		6.9	0.120055		7.1199	0.067396		7.1785	0.144775		5.4205	0.124731		7.2078	-0.00224		7.9403	0.160783		8.0868	0.127874		6.0944	0.206196
6.3	0.054752		5.75	0.19986		5.95	0.131153		4.475	0.252234		6.925	0.080376		7.1492	0.060168		7.2078	0.114814		5.4498	0.109992		7.2371	-0.00193		7.9696	0.191445		8.1161	0.102609		6.1237	0.201482
6.325	0.067856		5.775	0.130801		5.975	0.119055		4.5	0.330971		6.95	0.121002		7.1785	0.102614		7.2371	0.084969		5.4791	0.078659		7.2664	0.049836		7.9989	0.217656		8.1454	0.109935		6.153	0.166393
6.35	0.062214		5.8	0.157565		6	0.115679		4.525	0.342247		6.975	0.083862		7.2078	0.112866		7.2664	0.124235		5.5084	0.132159		7.2957	0.053899		8.0282	0.192066		8.1747	0.111151		6.1823	0.169512
6.375	0.044638		5.825	0.154634		6.025	0.063639		4.55	0.298869		7	0.098014		7.2371	0.100037		7.2957	0.109856		5.5377	0.166738		7.325	0.020871		8.0575	0.196957		8.204	0.122988		6.2116	0.179755
6.4	0.077301		5.85	0.107755		6.05	0.111023		4.575	0.266355		7.025	0.117845		7.2664	0.106066		7.325	0.05795		5.567	0.102355		7.3543	0.079755		8.0868	0.176772		8.2333	0.138028		6.2409	0.161651
6.425	0.049101		5.875	0.156126		6.075	0.106369		4.6	0.281539		7.05	0.063015		7.2957	0.076734		7.3543	0.148062		5.5963	0.136508		7.3836	0.040046		8.1161	0.153271		8.2626	0.13962		6.2702	0.209219
6.45	0.069834		5.9	0.147328		6.1	0.090546		4.625	0.325038		7.075	0.061922		7.325	0.11275		7.3836	0.02171		5.6256	0.20189		7.4129	0.042918		8.1454	0.18713		8.2919	0.110381		6.2995	0.153262
6.475	0.086041		5.925	0.170791		6.125	0.089783		4.65	0.316084		7.1	0.057931		7.3543	0.093614		7.4129	0.139595		5.6549	0.148045		7.4422	0.006767		8.1747	0.210676		8.3212	0.08397		6.3288	0.205061
6.5	0.072306		5.95	0.105294		6.15	0.111615		4.675	0.316692		7.125	0.059087		7.3836	0.066639		7.4422	0.093705		5.6842	0.104662		7.4715	0.041623		8.204	0.185004		8.3505	0.07458		6.3581	0.226396
6.525	0.05195		5.975	0.150666		6.175	0.130902		4.7	0.322193		7.15	0.064935		7.4129	0.079446		7.4715	0.051039		5.7135	0.110899		7.5008	0.0831		8.2333	0.144002		8.3798	0.069616		6.3874	0.155847
6.55	0.053808		6	0.145555		6.2	0.110935		4.725	0.277722		7.175	0.041296		7.4422	0.078806		7.5008	0.081537		5.7428	0.206036		7.5301	0.043559		8.2626	0.142976		8.4091	0.139174		6.4167	0.151627
6.575	0.067715		6.025	0.128032		6.225	0.163657		4.75	0.231627		7.2	0.045167		7.4715	0.062772		7.5301	0.146279		5.7721	0.204833		7.5594	0.018025		8.2919	0.173322		8.4384	0.091626		6.446	0.165107
6.6	0.095095		6.05	0.102801		6.25	0.173768		4.775	0.234782		7.225	0.100623		7.5008	0.049966		7.5594	0.155107		5.8014	0.159328		7.5887	0.017912		8.3212	0.191238		8.4677	0.100027		6.4753	0.162561
6.625	0.067728		6.075	0.075275		6.275	0.198188		4.8	0.275594		7.25	0.082693		7.5301	0.068089		7.5887	0.078931		5.8307	0.161228		7.618	0.056617		8.3505	0.17025		8.497	0.074295		6.5046	0.134782
6.65	0.066784		6.1	0.210489		6.3	0.16944		4.825	0.299793		7.275	0.047081		7.5594	0.111363		7.618	0.07752		5.86	0.086241		7.6473	0.082823		8.3798	0.139075		8.5263	0.107475		6.5339	0.210377
6.675	0.088753		6.125	0.143985		6.325	0.157209		4.85	0.278761		7.3	0.061834		7.5887	0.097748		7.6473	0.047963		5.8893	0.10948		7.6766	0.020321		8.4091	0.175258		8.5556	0.135135		6.5632	0.130169
6.7	0.058382		6.15	0.090097		6.35	0.153871		4.875	0.244046		7.325	0.061089		7.618	0.069918		7.6766	0.09414		5.9186	0.122121		7.7059	0.005159		8.4384	0.190076		8.5849	0.111093		6.5925	0.164196
6.725	0.040678		6.175	0.074363		6.375	0.134317		4.9	0.262452		7.35	0.062724		7.6473	0.029483		7.7059	0.065607		5.9479	0.078782		7.7352	0.045082		8.4677	0.152785		8.6142	0.109792		6.6218	0.112987
6.75	0.074018		6.2	0.098613		6.4	0.175879		4.925	0.254574		7.375	0.055512		7.6766	0.01336		7.7352	0.1461		5.9772	0.108395		7.7645	0.065202		8.497	0.143507		8.6435	0.11442		6.6511	0.151273
6.775	0.009487		6.225	0.103354		6.425	0.149774		4.95	0.255425		7.4	0.08419		7.7059	0.012682		7.7645	0.1518		6.0065	0.073791		7.7938	0.061066		8.5263	0.159847		8.6728	0.101107		6.6804	0.111521
6.8	0.027114		6.25	0.068918		6.45	0.134146		4.975	0.283916		7.425	0.058543		7.7352	0.030839		7.7938	0.092443		6.0358	0.143183		7.8231	0.057389		8.5556	0.172043		8.7021	0.092312		6.7097	0.173248
6.825	0.043012		6.275	0.131104		6.475	0.104724		5	0.259692		7.45	0.069898		7.7645	0.109915		7.8231	0.014339		6.0651	0.122966		7.8524	0.070206		8.5849	0.185806		8.7314	0.145147		6.739	0.126877
6.85	0.020957		6.3	0.096517		6.5	0.140522		5.025	0.237305		7.475	0.077906		7.7938	0.10506		7.8524	0.064024		6.0944	0.068498		7.8817	0.072106		8.6142	0.210126		8.7607	0.129356		6.7683	0.144491
6.875	0.06962		6.325	0.099849		6.525	0.109895		5.05	0.216242		7.5	0.117459		7.8231	0.022167		7.8817	0.103339		6.1237	0.0459		7.911	0.037414		8.6435	0.182176		8.79	0.10499		6.7976	0.09331
6.9	0.055705		6.35	0.043327		6.55	0.10354		5.075	0.227974		7.525	0.071799		7.8524	0.009293		7.911	0.110095		6.153	0.114996		7.9403	0.017289		8.6728	0.18341		8.8193	0.134482		6.8269	0.155639
6.925	0.042776		6.375	0.079766		6.575	0.151003		5.1	0.257018		7.55	0.074629		7.8817	0.075852		7.9403	0.063035		6.1823	0.106926		7.9696	0.027829		8.7021	0.185752		8.8486	0.130495		6.8562	0.152363
6.95	0.028582		6.4	0.08047		6.6	0.116476		5.125	0.254732		7.575	0.099423		7.911	0.059436		7.9696	0.160696		6.2116	0.039194		7.9989	0.012108		8.7314	0.178987		8.8779	0.110006		6.8855	0.164893
6.975	0.016674		6.425	0.094066		6.625	0.115714		5.15	0.255249		7.6	0.06592		7.9403	0.04172		7.9989	0.031254		6.2409	0.077517		8.0282	0.021961		8.7607	0.187436		8.9072	0.118743		6.9148	0.115532
7	0.007011		6.45	0.082618		6.65	0.136749		5.175	0.264744		7.625	0.073119		7.9696	0.084054		8.0282	0.092731		6.2702	0.070188		8.0575	0.081714		8.79	0.207631		8.9365	0.088572		6.9441	0.129416
7.025	0.008968		6.475	0.118452		6.675	0.149068		5.2	0.24207		7.65	0.076277		7.9989	0.116937		8.0575	0.108343		6.2995	0.077912		8.0868	0.058398		8.8193	0.214441		8.9658	0.096823		6.9734	0.148205
7.05	0.032431		6.5	0.080757		6.7	0.13395		5.225	0.234819		7.675	0.050289		8.0282	0.11381		8.0868	0.080177		6.3288	0.089208		8.1161	0.057399		8.8486	0.148407		8.9951	0.051942		7.0027	0.124404
7.075	0.06118		6.525	0.139787		6.725	0.186604		5.25	0.291478		7.7	0.063394		8.0575	0.025924		8.1161	0.044448		6.3581	0.086185		8.1454	0.064302		8.8779	0.164143		9.0244	0.112718		7.032	0.140502
7.1	0.064222		6.55	0.130196		6.75	0.149358		5.275	0.30524		7.725	0.053737		8.0868	0.031102		8.1454	0.012149		6.3874	0.069787		8.1747	0.053958		8.9072	0.211567		9.0537	0.153276		7.0613	0.184536
7.125	0.031118		6.575	0.087724		6.775	0.124818		5.3	0.266543		7.75	0.050434		8.1161	0.034903		8.1747	0.011903		6.4167	0.043679		8.204	0.011322		8.9365	0.173096		9.083	0.11121		7.0906	0.159729
7.15	0.047234		6.6	0.085763		6.8	0.177908		5.325	0.221166		7.775	0.030206		8.1454	0.048302		8.204	0.009037		6.446	0.027416		8.2333	0.055871		8.9658	0.16136		9.1123	0.149645		7.1199	0.109352
7.175	0.042188		6.625	0.048131		6.825	0.112506		5.35	0.203641		7.8	0.06143		8.1747	0.052494		8.2333	0.013405		6.4753	0.022999		8.2626	0.090127		8.9951	0.196066		9.1416	0.13124		7.1492	0.149144
7.2	0.017915		6.65	0.057534		6.85	0.098996		5.375	0.253693		7.825	0.092501		8.204	0.103158		8.2626	0.044959		6.5046	0.031809		8.2919	0.039405		9.0244	0.217611		9.1709	0.107378		7.1785	0.123545
7.225	0.038382		6.675	0.088663		6.875	0.142725		5.4	0.29628		7.85	0.08287		8.2333	0.187283		8.2919	0.027742		6.5339	0.024467		8.3212	0.055371		9.0537	0.217476		9.2002	0.114886		7.2078	0.139496
7.25	0.027179		6.7	0.071807		6.9	0.146037		5.425	0.289314		7.875	0.077041		8.2626	0.140249		8.3212	-0.0034		6.5632	0.082792		8.3505	0.07546		9.083	0.215675		9.2295	0.127764		7.2371	0.168792
7.275	0.024033		6.725	0.053627		6.925	0.175125		5.45	0.27405		7.9	0.039547		8.2919	0.086937		8.3505	0.041977		6.5925	0.066357		8.3798	0.029515		9.1123	0.188688		9.2588	0.114064		7.2664	0.103857
7.3	0.035915		6.75	0.064329		6.95	0.179219		5.475	0.23187		7.925	0.072747		8.3212	0.087496		8.3798	0.013096		6.6218	0.072477		8.4091	0.007208		9.1416	0.203118		9.2881	0.144053		7.2957	0.146205
7.325	0.033997		6.775	0.049946		6.975	0.153764		5.5	0.223044		7.95	0.100275		8.3505	0.069497		8.4091	0.030652		6.6511	0.146984		8.4384	0.028752		9.1709	0.240508		9.3174	0.136106		7.325	0.132973
7.35	0.00802		6.8	0.021137		7	0.122567		5.525	0.205009		7.975	0.057855		8.3798	0.066972		8.4384	0.077652		6.6804	0.117673		8.4677	0.042241		9.2002	0.242751		9.3467	0.148648		7.3543	0.109498
7.375	0.014842		6.825	0.045549		7.025	0.139098		5.55	0.181721		8	0.066949		8.4091	0.00942		8.4677	0.043606		6.7097	0.096889		8.497	0.077778		9.2295	0.244841		9.376	0.140365		7.3836	0.086489
7.4	0.002167		6.85	0.036569		7.05	0.117224		5.575	0.179515		8.025	0.045944		8.4384	0.01277		8.497	-0.00302		6.739	0.105791		8.5263	0.095408		9.2588	0.253731		9.4053	0.100357		7.4129	0.096271
7.425	0.018777		6.875	0.015526		7.075	0.195037		5.6	0.184354		8.05	0.036724		8.4677	0.046106		8.5263	0.029081		6.7683	0.130222		8.5556	0.045877		9.2881	0.21663		9.4346	0.138255		7.4422	0.147554
7.45	0.001279		6.9	0.040949		7.1	0.171825		5.625	0.192997		8.075	0.050251		8.497	0.079947		8.5556	0.044093		6.7976	0.135015		8.5849	0.042173		9.3174	0.200849		9.4639	0.115326		7.4715	0.165005
7.475	0.014344		6.925	0.043155		7.125	0.198463		5.65	0.239049		8.1	0.084796		8.5263	0.090021		8.5849	0.012792		6.8269	0.130752		8.6142	0.046618		9.3467	0.259028		9.4932	0.143322		7.5008	0.131287
7.5	0.006617		6.95	-0.00113		7.15	0.179671		5.675	0.231433		8.125	0.068591		8.5556	0.04544		8.6142	0.027915		6.8562	0.051199		8.6435	0.083982		9.376	0.193138		9.5225	0.121228		7.5301	0.170191
7.525	0.015675		6.975	0.020157		7.175	0.241276		5.7	0.152684		8.15	0.048818		8.5849	0.034762		8.6435	-0.00363		6.8855	0.072514		8.6728	0.04355		9.4053	0.166737		9.5518	0.132333		7.5594	0.189065
7.55	0.019335		7	0.104491		7.2	0.202837		5.725	0.149237		8.175	0.056674		8.6142	0.03718		8.6728	0.028301		6.9148	0.077523		8.7021	0.034896		9.4346	0.176699		9.5811	0.148674		7.5887	0.153414
7.575	0.033469		7.025	0.012819		7.225	0.15661		5.75	0.146253		8.2	0.054843		8.6435	0.073349		8.7021	0.011789		6.9441	0.098894		8.7314	0.024288		9.4639	0.182581		9.6104	0.17735		7.618	0.112762
7.6	0.023995		7.05	0.021778		7.25	0.167189		5.775	0.145772		8.225	0.047119		8.6728	0.079111		8.7314	-0.00344		6.9734	0.078905		8.7607	0.02317		9.4932	0.215224		9.6397	0.164802		7.6473	0.104638
7.625	0.028144		7.075	0.050357		7.275	0.258438		5.8	0.143973		8.25	0.056156		8.7021	0.059285		8.7607	0.011474		7.0027	0.043012		8.79	0.028652		9.5225	0.210865		9.669	0.132314		7.6766	0.111189
7.65	0.024969		7.1	0.023286		7.3	0.197906		5.825	0.1093		8.275	0.046658		8.7314	0.014719		8.79	0.011711		7.032	0.05801		8.8193	0.017989		9.5518	0.216296		9.6983	0.152674		7.7059	0.100131
7.675	0.047796		7.125	0.007093		7.325	0.272578		5.85	0.094183		8.3	0.052203		8.7607	0.065265		8.8193	-0.00378		7.0613	0.068239		8.8486	0.015653		9.5811	0.241796		9.7276	0.134139		7.7352	0.065447
7.7	0.051036		7.15	0.016735		7.35	0.208874		5.875	0.097222		8.325	0.060185		8.79	0.082475		8.8486	0.028823		7.0906	0.128081		8.8779	0.021175		9.6104	0.225475		9.7569	0.114452		7.7645	0.129961
7.725	0.048522		7.175	0.013439		7.375	0.137933		5.9	0.086384		8.35	0.071282		8.8193	0.011734		8.8779	0.011414		7.1199	0.068239		8.9072	0.016153		9.6397	0.216684		9.7862	0.074289		7.7938	0.152678
7.75	0.016288		7.2	0.011218		7.4	0.149878		5.925	0.072123		8.375	0.065901		8.8486	0.075748		8.9072	-0.00277		7.1492	0.072921		8.9365	0.022329		9.669	0.268846		9.8155	0.085465		7.8231	0.217074
7.775	-0.0005		7.225	0.02557		7.425	0.152531		5.95	0.070835		8.4	0.093259		8.8779	0.110449		8.9365	0.028744		7.1785	0.076894		8.9658	-0.00128		9.6983	0.296048		9.8448	0.098221		7.8524	0.172074
7.8	0.009663		7.25	0.055693		7.45	0.113803		5.975	0.091964		8.425	0.097939		8.9072	0.061477		8.9658	0.02716		7.2078	0.084069		8.9951	-0.00039		9.7276	0.26899		9.8741	0.131964		7.8817	0.179457
7.825	0.036709		7.275	0.027134		7.475	0.155265		6	0.115087		8.45	0.049045		8.9365	0.011103		8.9951	-0.00371		7.2371	0.046109		9.0244	0.01598		9.7569	0.245417		9.9034	0.065241		7.911	0.187424
7.85	0.051182		7.3	0.0223		7.5	0.124376		6.025	0.129299		8.475	0.061145		8.9658	0.018092		9.0244	0.01344		7.2664	0.090195		9.0537	-0.00224		9.7862	0.217062		9.9327	0.096933		7.9403	0.13263
7.875	0.018962		7.325	0.006154		7.525	0.1557		6.05	0.132193		8.5	0.037463		8.9951	0.020927		9.0537	0.029251		7.2957	0.126551		9.083	-0.00224		9.8155	0.257406		9.962	0.090604		7.9696	0.158319
7.9	0.032328		7.35	0.061388		7.55	0.122195		6.075	0.094517		8.525	0.030731		9.0244	0.058631		9.083	0.043616		7.325	0.052525		9.1123	-0.00224		9.8448	0.302065		9.9913	0.097651		7.9989	0.13049
7.925	0.048474		7.375	0.016709		7.575	0.078123		6.1	0.080615		8.55	0.030768		9.0537	0.075138		9.1123	0.011918		7.3543	0.10494		9.1416	-0.00224		9.8741	0.296328		10.0206	0.11763		8.0282	0.14443
7.95	0.011697		7.4	0.010587		7.6	0.113286		6.125	0.124448		8.575	0.038821		9.083	0.042998		9.1416	0.012616		7.3836	0.150525		9.1709	0.008767		9.9034	0.312028		10.0499	0.13852		8.0575	0.133923
7.975	0.032023		7.425	0.015713		7.625	0.101725		6.15	0.134502		8.6	0.068345		9.1123	0.109787		9.1709	0.014015		7.4129	0.087259		9.2002	0.05689		9.9327	0.336582		10.0792	0.118108		8.0868	0.171782
8	0.032332		7.45	0.012829		7.65	0.128535		6.175	0.104182		8.625	0.083382		9.1416	0.073258		9.2002	0.060648		7.4422	0.024603		9.2295	0.056953		9.962	0.347193		10.1085	0.114471		8.1161	0.156875
8.025	0.015108		7.475	-0.00053		7.675	0.111883		6.2	0.107349		8.65	0.051205		9.1709	0.065213		9.2295	0.029714		7.4715	8.02e-05		9.2588	0.022834		9.9913	0.37399		10.1378	0.125997		8.1454	0.104705
8.05	0.008685		7.5	0.019661		7.7	0.137273		6.225	0.124309		8.675	0.025179		9.2002	0.062205		9.2588	0.043452		7.5008	0.026435		9.2881	0.016816		10.0206	0.41029		10.1671	0.118057		8.1747	0.143834
8.075	0.009676					7.725	0.182399		6.25	0.150471		8.7	0.075728		9.2295	0.026062		9.2881	-0.00381		7.5301	0.028151		9.3174	0.025056		10.0499	0.416253		10.1964	0.145574		8.204	0.141519
8.1	0.015688					7.75	0.121448		6.275	0.165838		8.725	0.048022		9.2588	-0.00232		9.3174	0.011657		7.5594	0.065493		9.3467	-0.00224		10.0792	0.418928		10.2257	0.170529		8.2333	0.062548
8.125	0.013422					7.775	0.124284		6.3	0.154392		8.75	0.036137		9.2881	-0.00232		9.3467	-0.00234		7.5887	0.029076		9.376	0.012317		10.1085	0.383205		10.255	0.132359		8.2626	0.119539
8.15	-0.00191					7.8	0.121853		6.325	0.142593		8.775	0.060981		9.3174	-0.00232		9.376	0.06004		7.618	0.058084		9.4053	0.003286		10.1378	0.39849		10.2843	0.175428		8.2919	0.086573
8.175	-0.00148					7.825	0.142937		6.35	0.163516		8.8	0.061651		9.3467	0.013037		9.4053	-0.00371		7.6473	0.102984		9.4346	0.025066		10.1671	0.38352		10.3136	0.171558		8.3212	0.110043
8.2	0.007797					7.85	0.164485		6.375	0.201039		8.825	0.045502		9.376	0.013007		9.4346	0.045547		7.6766	0.08579		9.4639	0.028488		10.1964	0.394635		10.3429	0.092836		8.3505	0.09671
8.225	0.002472					7.875	0.138822		6.4	0.194481		8.85	0.050788		9.4053	0.007174		9.4639	-0.00181		7.7059	0.032926		9.4932	0.030342		10.2257	0.456643		10.3722	0.108375		8.3798	0.11746
8.25	0.014799					7.9	0.118571		6.425	0.170184		8.875	0.035057		9.4346	0.038957		9.4932	0.048248		7.7352	0.032093		9.5225	0.007517		10.255	0.483737		10.4015	0.144435		8.4091	0.185615
8.275	-0.00191					7.925	0.101902		6.45	0.143055		8.9	0.042654		9.4639	0.050102		9.5225	0.095075		7.7645	0.036454		9.5518	-0.00224		10.2843	0.473441		10.4308	0.138876		8.4384	0.132523
8.3	-0.00191					7.95	0.126693		6.475	0.146028		8.925	0.033124		9.4932	0.026948		9.5518	0.075678		7.7938	0.061125		9.5811	0.021784		10.3136	0.432593		10.4601	0.118303		8.4677	0.122011
8.325	-0.0009					7.975	0.111889		6.5	0.152076		8.95	0.042667		9.5225	0.050248		9.5811	0.011397		7.8231	0.115199		9.6104	0.013817		10.3429	0.380286		10.4894	0.122684		8.497	0.146216
8.35	0.00629					8	0.164363		6.525	0.145748		8.975	0.072153		9.5518	0.027457		9.6104	-0.00422		7.8524	0.054173		9.6397	0.021221		10.3722	0.338375		10.5187	0.085517		8.5263	0.104941
8.375	-0.00191					8.025	0.074143		6.55	0.163504		9	0.066109		9.5811	0.037081		9.6397	0.015635		7.8817	0.038546		9.669	0.020371		10.4015	0.287194		10.548	0.117966		8.5556	0.092535
8.4	-0.00191					8.05	0.093067		6.575	0.174913		9.025	0.054836		9.6104	0.042096		9.669	0.093705		7.911	0.111072		9.6983	0.032147		10.4308	0.254101		10.5773	0.097574		8.5849	0.090377
8.425	-0.00191					8.075	0.107325		6.6	0.15475		9.05	0.081272		9.6397	0.045353		9.6983	-0.0005		7.9403	0.090541		9.7276	0.023602		10.4601	0.27652		10.6066	0.19826		8.6142	0.08995
8.45	0.000287					8.1	0.111882		6.625	0.151808		9.075	0.078405		9.669	0.039759		9.7276	0.042554		7.9696	0.10088		9.7569	-0.00224		10.4894	0.318639		10.6359	0.114277		8.6435	0.143845
8.475	0.005102					8.125	0.082193		6.65	0.167844		9.1	0.049222		9.6983	0.005628		9.7569	0.010952		7.9989	0.043049		9.7862	0.014608		10.5187	0.301102		10.6652	0.108407		8.6728	0.095766
8.5	0.001781					8.15	0.070161		6.675	0.170713		9.125	0.043848		9.7276	-0.00133		9.7862	-0.00017		8.0282	0.090676		9.8155	0.024993		10.548	0.296066		10.6945	0.134521		8.7021	0.133479
8.525	0.031551					8.175	0.036705		6.7	0.204401		9.15	0.050207		9.7569	0.00131		9.8155	0.075679		8.0575	0.085445		9.8448	0.038387		10.5773	0.305191		10.7238	0.155625		8.7314	0.135018
8.55	0.026475					8.2	0.096001		6.725	0.213513		9.175	0.082239		9.7862	-0.00049		9.8448	0.008168		8.0868	0.103126		9.8741	0.013312		10.6066	0.283816		10.7531	0.144008		8.7607	0.096912
8.575	0.006256					8.225	0.08619		6.75	0.188493		9.2	0.066924		9.8155	0.00347		9.8741	-0.0005		8.1161	0.037306		9.9034	0.01318		10.6359	0.263027		10.7824	0.082482		8.79	0.118713
8.6	-0.00191					8.25	0.093063		6.775	0.164464		9.225	0.053889		9.8448	0.009778		9.9034	0.028584		8.1454	0.083612		9.9327	0.02667		10.6652	0.225142		10.8117	0.115403		8.8193	0.069448
8.625	-0.00191					8.275	0.103662		6.8	0.162294		9.25	0.050889		9.8741	0.016266		9.9327	0.014676		8.1747	0.05387		9.962	0.023866		10.6945	0.278547		10.841	0.120982		8.8486	0.080089
8.65	-0.00189					8.3	0.115722		6.825	0.180384		9.275	0.035859		9.9034	0.014432		9.962	-0.00208		8.204	0.023579		9.9913	-0.00224		10.7238	0.29295		10.8703	0.122166		8.8779	0.105222
8.675	0.017558					8.325	0.087135		6.85	0.193818		9.3	0.047852		9.9327	0.032687		9.9913	0.056213		8.2333	-0.00328		10.0206	-0.00131		10.7531	0.220215		10.8996	0.104557		8.9072	0.05966
8.7	0.006248					8.35	0.088455		6.875	0.218953		9.325	0.057154		9.962	0.023214		10.0206	0.013739		8.2626	0.012049		10.0499	0.001763		10.7824	0.230573		10.9289	0.094739		8.9365	0.11138
8.725	-0.00191					8.375	0.158644		6.9	0.21313		9.35	0.048931		9.9913	0.008641		10.0499	0.023917		8.2919	0.030439		10.0792	0.017998		10.8117	0.238932		10.9582	0.086209		8.9658	0.080359
8.75	-0.00189					8.4	0.11507		6.925	0.202675		9.375	0.096461		10.0206	0.045486		10.0792	0.033406		8.3212	0.022148		10.1085	0.020466		10.841	0.231114		10.9875	0.124548		8.9951	0.067756
8.775	0.007123					8.425	0.114563		6.95	0.19786		9.4	0.070119		10.0499	0.038411		10.1085	0.046195		8.3505	0.054839		10.1378	0.011435		10.8703	0.198236		11.0168	0.157631		9.0244	0.058924
8.8	-0.00175					8.45	0.062779		6.975	0.196632		9.425	0.071206		10.0792	0.030387		10.1378	0.027148		8.3798	0.033092		10.1671	-0.00224		10.8996	0.184851		11.0461	0.115442		9.0537	0.040444
8.825	-0.00144					8.475	0.09819		7	0.184718		9.45	0.06921		10.1085	0.037244		10.1671	-0.00442		8.4091	0.033		10.1964	0.002182		10.9289	0.187058		11.0754	0.103088		9.083	0.111633
8.85	0.006835					8.5	0.095356		7.025	0.192043		9.475	0.066539		10.1378	0.038367		10.1964	0.029366		8.4384	0.024171		10.2257	0.013426		10.9582	0.179501		11.1047	0.103573		9.1123	0.104272
8.875	0.008565					8.525	0.148401		7.05	0.189034		9.5	0.058468		10.1671	0.018365		10.2257	0.028984		8.4677	0.045992		10.255	-0.00224		10.9875	0.171619		11.134	0.085478		9.1416	0.077319
8.9	0.006046					8.55	0.11858		7.075	0.186919		9.525	0.053257		10.1964	-0.00232		10.255	0.012149		8.497	0.044055		10.2843	-0.00224		11.0168	0.182086		11.1633	0.06827		9.1709	0.092535
8.925	-0.00191					8.575	0.086235		7.1	0.144879		9.55	0.054186		10.2257	0.010729		10.2843	0.04461		8.5263	0.020482		10.3136	-0.00224		11.0461	0.207235		11.1926	0.140067		9.2002	0.091951
8.95	-0.00191					8.6	0.110778		7.125	0.156051		9.575	0.067903		10.255	0.041574		10.3136	0.062203		8.5556	0.020254		10.3429	-0.00224		11.0754	0.18713		11.2219	0.121888		9.2295	0.028847
8.975	-0.00191					8.625	0.150881		7.15	0.178324		9.6	0.070037					10.3429	-0.00336		8.5849	0.06173		10.3722	-0.0017		11.1047	0.194345		11.2512	0.144222		9.2588	0.157308
9	-0.00191					8.65	0.088141		7.175	0.132886		9.625	0.084721					10.3722	0.013363		8.6142	0.082366		10.4015	0.00404		11.134	0.201479		11.2805	0.094286		9.2881	0.077876
9.025	-0.0008					8.675	0.131151		7.2	0.100632		9.65	0.060286					10.4015	0.044338		8.6435	0.065833		10.4308	-0.00224		11.1633	0.185554		11.3098	0.100926		9.3174	0.111268
9.05	0.006192					8.7	0.123088		7.225	0.078305		9.675	0.091983					10.4308	0.011975		8.6728	0.030279		10.4601	0.001191		11.1926	0.177834		11.3391	0.098091		9.3467	0.05748
9.075	0.006865					8.725	0.132603		7.25	0.08856		9.7	0.058562					10.4601	0.011368		8.7021	0.092891		10.4894	0.014412		11.2219	0.207424		11.3684	0.080631		9.376	0.102295
9.1	0.002025					8.75	0.090704		7.275	0.085563		9.725	0.04189					10.4894	0.012834		8.7314	0.074439		10.5187	-0.00224		11.2512	0.201722		11.3977	0.130987		9.4053	0.057626
9.125	0.013019					8.775	0.17274		7.3	0.075612		9.75	0.059756					10.5187	0.011468		8.7607	0.053149		10.548	0.011703		11.2805	0.181446		11.427	0.090034		9.4346	0.042539
9.15	-0.00191					8.8	0.14614		7.325	0.060659		9.775	0.088428					10.548	0.01265		8.79	0.013141		10.5773	0.00394		11.3098	0.201794		11.4563	0.076237		9.4639	0.042989
9.175	-0.00191					8.825	0.197877		7.35	0.048283		9.8	0.056876					10.5773	0.011652		8.8193	0.011296		10.6066	-0.00224		11.3391	0.172196		11.4856	0.066115		9.4932	0.027374
9.2	-0.00168					8.85	0.152522		7.375	0.032958		9.825	0.075923					10.6066	0.012669		8.8486	0.007409		10.6359	-0.00224		11.3684	0.180402		11.5149	0.070664		9.5225	0.049816
9.225	-0.00138					8.875	0.149614		7.4	0.064148		9.85	0.051034					10.6359	0.02066		8.8779	0.008162		10.6652	-0.00224		11.3977	0.212982		11.5442	0.116329		9.5518	0.060362
9.25	0.00802					8.9	0.204771		7.425	0.126108		9.875	0.03056					10.6652	-0.00358		8.9072	0.01145		10.6945	-0.00224		11.427	0.173502		11.5735	0.094137		9.5811	0.045916
9.275	0.015688					8.925	0.138012		7.45	0.131415		9.9	0.059017					10.6945	0.028793		8.9365	0.003455		10.7238	-0.00224		11.4563	0.12478		11.6028	0.067577		9.6104	0.06416
9.3	0.006677					8.95	0.154448		7.475	0.08901		9.925	0.063627					10.7238	0.01154		8.9658	0.007138		10.7531	-0.00176		11.4856	0.148146		11.6321	0.103301		9.6397	0.054659
9.325	0.00699					8.975	0.197748		7.5	0.093149		9.95	0.035082					10.7531	-0.00381		8.9951	0.01559		10.7824	0.033937		11.5149	0.185545		11.6614	0.079285		9.669	0.070038
9.35	-3e-06					9	0.151055		7.525	0.103374		9.975	0.049285					10.7824	0.003108		9.0244	0.024455		10.8117	5.45e-05		11.5442	0.159135		11.6907	0.069623		9.6983	0.024593
9.375	0.007307					9.025	0.179678		7.55	0.101787		10	0.05699					10.8117	-0.00455		9.0537	0.00541		10.841	0.024011		11.5735	0.109792		11.72	0.063248		9.7276	0.06797
9.4	0.006454					9.05	0.206393		7.575	0.099027		10.025	0.041347					10.841	-0.00312		9.083	0.009797		10.8703	0.030742		11.6028	0.113656		11.7493	0.073603		9.7569	0.068762
9.425	-9.9e-05					9.075	0.220763		7.6	0.102802		10.05	0.03385					10.8703	0.030396		9.1123	0.038287		10.8996	0.040737		11.6321	0.139048		11.7786	0.100603		9.7862	0.049788
9.45	0.005488					9.1	0.135455		7.625	0.095575		10.075	0.073151					10.8996	0.059497		9.1416	0.044832		10.9289	0.027106		11.6614	0.175619		11.8079	0.054874		9.8155	0.046366
9.475	-0.00191					9.125	0.164301		7.65	0.09679		10.1	0.089804					10.9289	0.011921		9.1709	0.022413		10.9582	0.006699		11.6907	0.162179		11.8372	0.044791		9.8448	0.059873
9.5	-0.00191					9.15	0.148515		7.675	0.125202		10.125	0.079668					10.9582	-0.00455		9.2002	0.052587		10.9875	-0.00224		11.72	0.114926		11.8665	0.075272		9.8741	0.065368
9.525	0.006252					9.175	0.17161		7.7	0.112236		10.15	0.074787					10.9875	-0.00316		9.2295	0.00939		11.0168	-0.00224		11.7493	0.089273		11.8958	0.065189		9.9034	0.077207
9.55	1.72e-05					9.2	0.169851		7.725	0.102979		10.175	0.056036					11.0168	0.012177		9.2588	0.001845		11.0461	-0.00224		11.7786	0.102793		11.9251	0.056362		9.9327	0.082112
9.575	0.034992					9.225	0.149802		7.75	0.083594		10.2	0.112546					11.0461	0.028017		9.2881	0.01588		11.0754	-0.00024		11.8079	0.089417		11.9544	0.070988		9.962	0.044304
9.6	0.000944					9.25	0.232353		7.775	0.10262		10.225	0.066217					11.0754	0.002153		9.3174	0.023875		11.1047	0.015835		11.8372	0.082364		11.9837	0.0863		9.9913	0.068599
9.625	-0.00167					9.275	0.25651		7.8	0.138739		10.25	0.077673					11.1047	0.012544		9.3467	0.007385		11.134	-0.00224		11.8665	0.104324		12.013	0.082469		10.0206	0.033954
9.65	0.007067					9.3	0.323253		7.825	0.121889		10.275	0.059775					11.134	0.011951		9.376	0.074618		11.1633	0.012799		11.8958	0.131068		12.0423	0.056576		10.0499	0.021666
9.675	-0.00037					9.325	0.201456		7.85	0.120546		10.3	0.055076					11.1633	0.011353		9.4053	0.039181		11.1926	0.0028		11.9251	0.138751		12.0716	0.085446		10.0792	0.076319
9.7	0.005767					9.35	0.179283		7.875	0.098809		10.325	0.032158					11.1926	0.024456		9.4346	0.049212		11.2219	0.005618		11.9544	0.105423		12.1009	0.104744		10.1085	0.071841
9.725	0.000712					9.375	0.184471		7.9	0.083679		10.35	0.04614					11.2219	0.044056		9.4639	0.050718		11.2512	0.009981		11.9837	0.088552		12.1302	0.095011		10.1378	0.01857
9.75	0.009479					9.4	0.157698		7.925	0.090639		10.375	0.060211					11.2512	-0.00352		9.4932	0.058312		11.2805	0.016148		12.013	0.098911		12.1595	0.039989		10.1671	0.049838
9.775	0.007239					9.425	0.191538		7.95	0.090493		10.4	0.073214					11.2805	0.027868		9.5225	0.039416		11.3098	0.007949		12.0423	0.105531		12.1888	0.052084		10.1964	0.027672
9.8	0.02321					9.45	0.1964		7.975	0.095508		10.425	0.074528					11.3098	0.012477		9.5518	0.048059		11.3391	0.028015		12.0716	0.113296		12.2181	0.044435		10.2257	0.044219
9.825	-0.00088					9.475	0.198861		8	0.076409		10.45	0.091289					11.3391	0.011776		9.5811	0.025485		11.3684	0.002863		12.1009	0.117809		12.2474	0.053819		10.255	0.034269
9.85	0.004089					9.5	0.166147		8.025	0.082001		10.475	0.083338					11.3684	-0.00455		9.6104	0.040063		11.3977	0.014121		12.1302	0.090534		12.2767	0.046053		10.2843	0.068998
9.875	0.017365					9.525	0.121066		8.05	0.08236		10.5	0.041151					11.3977	-0.00455		9.6397	0.029563		11.427	-0.00224		12.1595	0.082409		12.306	0.042338		10.3136	0.061042
9.9	0.015876					9.55	0.157057		8.075	0.082645		10.525	0.057236					11.427	-0.00455		9.669	0.022382		11.4563	0.001277		12.1888	0.065881		12.3353	0.053903		10.3429	0.078117
9.925	0.0072					9.575	0.194386		8.1	0.100839		10.55	0.028779					11.4563	-0.00435		9.6983	0.001814		11.4856	0.050667		12.2181	0.048028		12.3646	0.027362		10.3722	0.058648
9.95	0.005119					9.6	0.158656		8.125	0.07405		10.575	0.062402					11.4856	0.045786		9.7276	-0.00328		11.5149	0.038846		12.2474	0.040498		12.3939	0.040552		10.4015	0.057541
9.975	-0.0003					9.625	0.158192		8.15	0.090098		10.6	0.066583					11.5149	0.029008		9.7569	-0.00328		11.5442	0.019957		12.2767	0.072501		12.4232	0.064698		10.4308	0.11792
10	0.007548					9.65	0.217504		8.175	0.097854		10.625	0.042932					11.5442	0.011586		9.7862	6.17e-05		11.5735	0.03096		12.306	0.100379		12.4525	0.039503		10.4601	0.095378
10.025	0.007059					9.675	0.107998		8.2	0.101757		10.65	0.040911					11.5735	0.012093		9.8155	0.013196		11.6028	0.005277		12.3353	0.058855		12.4818	0.016522		10.4894	0.084039
10.05	-0.00191					9.7	0.100481		8.225	0.084907		10.675	0.055885					11.6028	-0.00347		9.8448	0.011197		11.6321	0.039105		12.3646	0.038534		12.5111	0.021823		10.5187	0.058907
10.075	-0.00064					9.725	0.084128		8.25	0.073418		10.7	0.059889					11.6321	0.043626		9.8741	-0.0023		11.6614	0.036696		12.3939	0.065872		12.5404	0.0334		10.548	0.070661
10.1	0.008994					9.75	0.153204		8.275	0.074603		10.725	0.048811					11.6614	-0.00367		9.9034	0.006046		11.6907	0.01598		12.4232	0.102487		12.5697	0.039011		10.5773	0.08418
10.125	0.016202					9.775	0.102461		8.3	0.064476		10.75	0.04014					11.6907	0.025918		9.9327	0.014337		11.72	0.019589		12.4525	0.074717		12.599	0.068872		10.6066	0.085101
10.15	0.006024					9.8	0.153346		8.325	0.083466		10.775	0.056434					11.72	-0.00375		9.962	0.008544		11.7493	0.022093		12.4818	0.048055		12.6283	0.032663		10.6359	0.087175
10.175	0.005651					9.825	0.076032		8.35	0.107027		10.8	0.055935					11.7493	-0.00455		9.9913	-0.00328		11.7786	0.020525		12.5111	0.058476		12.6576	0.043768		10.6652	0.034398
10.2	-0.00026					9.85	0.103078		8.375	0.124533		10.825	0.026329					11.7786	-0.00455		10.0206	0.008125		11.8079	0.026865		12.5404	0.061602		12.6869	0.05688		10.6945	0.064042
10.225	-0.00127					9.875	0.095013		8.4	0.128193		10.85	0.046045					11.8079	0.013412		10.0499	0.003264		11.8372	0.036833		12.5697	0.074906		12.7162	0.0675		10.7238	0.042185
10.25	0.015542					9.9	0.093154		8.425	0.155121		10.875	0.042869					11.8372	0.030553		10.0792	0.019945		11.8665	0.010385		12.599	0.109125		12.7455	0.072891		10.7531	0.065082
10.275	-0.00157					9.925	0.127329		8.45	0.189685		10.9	0.047296					11.8665	0.043654		10.1085	0.010858		11.8958	0.008626		12.6283	0.089453		12.7748	0.062911		10.7824	0.031055
10.3	-0.00183					9.95	0.140338		8.475	0.166665		10.925	0.054413					11.8958	0.027534		10.1378	-0.00205		11.9251	0.00984		12.6576	0.078761		12.8041	0.062607		10.8117	0.095198
10.325	0.008187					9.975	0.079121		8.5	0.169291		10.95	0.037539					11.9251	-0.00303		10.1671	0.031957		11.9544	0.005754		12.6869	0.084229		12.8334	0.063824		10.841	0.042596
10.35	0.013199					10	0.065421		8.525	0.133809		10.975	0.027188					11.9544	0.027578		10.1964	0.035486		11.9837	0.017753		12.7162	0.062701		12.8627	0.085543		10.8703	0.030819
						10.025	0.10455		8.55	0.094596		11	0.023575					11.9837	-0.00392		10.2257	0.008495		12.013	0.014512		12.7455	0.069421		12.892	0.043289		10.8996	0.030993
						10.05	0.081383		8.575	0.125907		11.025	0.064038					12.013	0.011515		10.255	0.032919		12.0423	0.003709		12.7748	0.076095		12.9213	0.04591		10.9289	0.026442
						10.075	0.061855		8.6	0.114346		11.05	0.040545					12.0423	0.013418		10.2843	0.044925		12.0716	0.054072		12.8041	0.056279		12.9506	0.043593		10.9582	0.034094
						10.1	0.064247		8.625	0.077029		11.075	0.017778					12.0716	0.028187		10.3136	0.036788		12.1009	0.000527		12.8334	0.047613		12.9799	0.044253		10.9875	0.043034
						10.125	0.080682		8.65	0.095034		11.1	0.020234					12.1009	0.012408		10.3429	0.07798		12.1302	-0.00224		12.8627	0.052225		13.0092	0.033983		11.0168	0.017497
						10.15	0.114396		8.675	0.116583		11.125	0.03584					12.1302	0.012601		10.3722	0.046948		12.1595	0.008154		12.892	0.063223		13.0385	0.003889		11.0461	0.04077
						10.175	0.117339		8.7	0.128363		11.15	0.049001					12.1595	0.010828		10.4015	0.021105		12.1888	0.003072		12.9213	0.07777		13.0678	0.02834		11.0754	0.042523
						10.2	0.098684		8.725	0.150878		11.175	0.072229					12.1888	-0.00368		10.4308	0.043845		12.2181	0.00659		12.9506	0.052297		13.0971	0.041056		11.1047	0.021469
						10.225	0.104815		8.75	0.109598		11.2	0.06477					12.2181	0.011277		10.4601	0.05094		12.2474	0.018003		12.9799	0.027464		13.1264	0.033485		11.134	0.055951
						10.25	0.069389		8.775	0.066361		11.225	0.041808					12.2474	-0.00413		10.4894	0.015238		12.2767	0.008831		13.0092	0.065655		13.1557	0.045192		11.1633	0.019711
						10.275	0.066368		8.8	0.087569		11.25	0.069033					12.2767	0.011731		10.5187	0.031167		12.306	-0.00224		13.0385	0.061764		13.185	0.044797		11.1926	0.029869
						10.3	0.091652		8.825	0.094705		11.275	0.043645					12.306	-0.00455		10.548	0.034338		12.3353	-0.00224		13.0678	0.046037		13.2143	0.043406		11.2219	0.055968
						10.325	0.06669		8.85	0.084998		11.3	0.040399					12.3353	-0.00455		10.5773	0.021994		12.3646	-0.00224		13.0971	0.059179		13.2436	0.037529		11.2512	0.059817
						10.35	0.072129		8.875	0.069364		11.325	0.028388					12.3646	0.011647		10.6066	0.009063		12.3939	-0.00224		13.1264	0.053063		13.2729	0.05255		11.2805	0.034274
						10.375	0.097208		8.9	0.082785		11.35	0.04393					12.3939	-0.00405		10.6359	0.016484		12.4232	-0.00224		13.1557	0.058765		13.3022	0.026773		11.3098	0.017401
						10.4	0.056596		8.925	0.093216		11.375	0.062067					12.4232	0.011412		10.6652	0.026108		12.4525	-0.00224		13.185	0.059116		13.3315	0.028527		11.3391	0.017542
						10.425	0.076772		8.95	0.072397		11.4	0.054634					12.4525	-0.00381		10.6945	0.006015		12.4818	-0.00224		13.2143	0.049181		13.3608	0.063559		11.3684	0.037674
						10.45	0.11525		8.975	0.098979		11.425	0.026183					12.4818	-0.00455		10.7238	0.04097		12.5111	-0.00224		13.2436	0.0471		13.3901	0.064821		11.3977	0.021104
						10.475	0.096554		9	0.116321		11.45	0.028741					12.5111	-0.00394		10.7531	0.036979		12.5404	0.007808		13.2729	0.018177		13.4194	0.05741		11.427	0.025863
						10.5	0.084467		9.025	0.088177		11.475	0.019982					12.5404	0.029602		10.7824	0.00203		12.5697	0.021802		13.3022	0.013304		13.4487	0.073227		11.4563	0.036977
						10.525	0.078815		9.05	0.080639		11.5	0.036635					12.5697	0.011868		10.8117	-0.00328		12.599	0.011958		13.3315	0.012466		13.478	0.078159		11.4856	0.039067
						10.55	0.047294		9.075	0.100012		11.525	0.081355					12.599	0.027767		10.841	0.007175		12.6283	0.006386		13.3608	0.013421		13.5073	0.029239		11.5149	0.018441
						10.575	0.100745		9.1	0.100565		11.55	0.059188					12.6283	-0.00455		10.8703	0.003418		12.6576	0.004877		13.3901	0.012601		13.5366	0.036054		11.5442	0.02052
						10.6	0.136749		9.125	0.082469		11.575	0.070593					12.6576	-0.00455		10.8996	-0.00269		12.6869	0.006908		13.4194	0.017438		13.5659	0.05002		11.5735	0.034263
						10.625	0.039799		9.15	0.075649		11.6	0.049727					12.6869	-0.00455		10.9289	-0.00122		12.7162	0.012935		13.4487	0.02296		13.5952	0.032138		11.6028	0.018682
						10.65	0.088969		9.175	0.075315		11.625	0.041997					12.7162	-0.00455		10.9582	0.04453		12.7455	0.013589		13.478	0.01779		13.6245	0.026592		11.6321	0.013373
						10.675	0.09825		9.2	0.070737		11.65	0.053965					12.7455	-0.00455		10.9875	0.034215		12.7748	-0.00224		13.5073	0.01752		13.6538	0.045198		11.6614	0.023093
						10.7	0.103221		9.225	0.07802		11.675	0.052916					12.7748	-0.00455		11.0168	-0.00294		12.8041	-0.00224		13.5366	0.027977		13.6831	0.025317		11.6907	0.017098
						10.725	0.061548		9.25	0.08188		11.7	0.041757					12.8041	-0.00412		11.0461	0.033802		12.8334	0.002186					13.7124	0.004614		11.72	0.012243
						10.75	0.117752		9.275	0.068421		11.725	0.031198					12.8334	0.013971		11.0754	0.015294		12.8627	0.001945					13.7417	0.057669		11.7493	0.04822
						10.775	0.147222		9.3	0.098523		11.75	0.023537					12.8627	0.043301		11.1047	0.039101		12.892	0.008713					13.771	0.054964		11.7786	0.083612
						10.8	0.172348		9.325	0.112589		11.775	0.041454					12.892	0.01253		11.134	0.059293		12.9213	0.007436					13.8003	0.051036		11.8079	0.028757
						10.825	0.187234		9.35	0.070999		11.8	0.036326					12.9213	0.011769		11.1633	0.038601		12.9506	-0.00224					13.8296	0.055618		11.8372	0.036679
						10.85	0.221784		9.375	0.085436		11.825	0.03313					12.9506	0.011855		11.1926	0.006095		12.9799	-0.0022					13.8589	0.044228		11.8665	0.042343
									9.4	0.110881		11.85	0.063791					12.9799	-0.00309		11.2219	0.030304		13.0092	0.016412					13.8882	0.045347		11.8958	0.03446
									9.425	0.092231		11.875	0.060242					13.0092	0.010986		11.2512	0.039989		13.0385	-0.00081					13.9175	0.028488		11.9251	0.027627
									9.45	0.103094		11.9	0.04962					13.0385	-0.00387		11.2805	0.014202		13.0678	-0.00224					13.9468	0.043367		11.9544	0.050327
									9.475	0.125287		11.925	0.0477					13.0678	0.012395		11.3098	0.045283		13.0971	-0.00224					13.9761	0.055883		11.9837	0.031268
									9.5	0.116838		11.95	0.062642					13.0971	0.011223		11.3391	0.030415		13.1264	0.009549					14.0054	0.051269		12.013	0.028835
									9.525	0.126205		11.975	0.057609					13.1264	0.012483		11.3684	0.017416		13.1557	0.015208					14.0347	0.049638		12.0423	0.042607
									9.55	0.145833		12	0.040778					13.1557	0.028659		11.3977	0.010019		13.185	0.008372					14.064	0.031323		12.0716	0.043264
									9.575	0.166215		12.025	0.023474					13.185	0.012913		11.427	0.068066		13.2143	0.016126					14.0933	0.023544		12.1009	0.019845
									9.6	0.139043		12.05	0.022912					13.2143	0.011474		11.4563	0.017299		13.2436	0.032233					14.1226	0.029394		12.1302	0.040348
									9.625	0.086645		12.075	0.030004					13.2436	0.028384		11.4856	0.03208		13.2729	-0.0016					14.1519	0.050369		12.1595	0.032403
									9.65	0.079406		12.1	0.026354					13.2729	0.012348		11.5149	0.043148								14.1812	0.030773		12.1888	0.038651
									9.675	0.102158		12.125	0.046266					13.3022	-0.00448		11.5442	0.03002								14.2105	0.022651		12.2181	0.025515
									9.7	0.129378		12.15	0.02996					13.3315	-0.00455		11.5735	0.035208								14.2398	0.035834		12.2474	0.035595
									9.725	0.095155		12.175	0.033332					13.3608	-0.00455		11.6028	-0.00048								14.2691	0.032695		12.2767	0.033375
									9.75	0.067759		12.2	0.052967					13.3901	-0.00455		11.6321	0.018847								14.2984	0.021551		12.306	0.017559
									9.775	0.081916		12.225	0.049847					13.4194	0.029441		11.6614	0.018847								14.3277	0.03685		12.3353	0.022548
									9.8	0.087247		12.25	0.043216					13.4487	0.011571		11.6907	0.001104								14.357	0.037186		12.3646	0.023245
									9.825	0.063625		12.275	0.028223					13.478	0.028473		11.72	0.020784								14.3863	0.015655		12.3939	0.010243
									9.85	0.056963		12.3	0.024188					13.5073	-0.00419		11.7493	0.035449								14.4156	0.030883		12.4232	0.011923
									9.875	0.07295		12.325	0.027863					13.5366	-0.00335		11.7786	0.017225								14.4449	0.019732		12.4525	0.016648
									9.9	0.100967		12.35	0.055992					13.5659	0.010941		11.8079	0.022907								14.4742	0.013034		12.4818	0.000719
									9.925	0.080646		12.375	0.043494					13.5952	-0.00455		11.8372	0.042729								14.5035	0.017034		12.5111	0.030319
									9.95	0.087514		12.4	0.038631					13.6245	0.011341		11.8665	0.028552								14.5328	0.017435		12.5404	0.070751
									9.975	0.083916		12.425	0.052127					13.6538	-0.00374		11.8958	0.017397								14.5621	0.01882		12.5697	0.011367
									10	0.078463		12.45	0.055758					13.6831	-0.00455		11.9251	0.006188								14.5914	0.012186		12.599	0.059261
									10.025	0.082475		12.475	0.035278					13.7124	0.012098		11.9544	0.047874								14.6207	0.016859		12.6283	0.035364
									10.05	0.073375		12.5	0.021428					13.7417	0.01215		11.9837	0.038293								14.65	0.03863		12.6576	0.042073
									10.075	0.076737		12.525	0.025211					13.771	-0.0045		12.013	0.058861								14.6793	0.015403		12.6869	0.010743
									10.1	0.070288		12.55	0.020752					13.8003	-0.00455		12.0423	0.075407								14.7086	0.010186		12.7162	0.017154
									10.125	0.04762		12.575	0.029606					13.8296	-0.00455		12.0716	0.045961								14.7379	0.026786		12.7455	0.008394
									10.15	0.077582		12.6	0.016256					13.8589	-0.00455		12.1009	0.029532								14.7672	0.030378		12.7748	0.024616
									10.175	0.08673		12.625	0.031804					13.8882	-0.00455		12.1302	0.034918								14.7965	0.027252		12.8041	0.039764
									10.2	0.046058		12.65	0.032865					13.9175	-0.00383		12.1595	0.044616								14.8258	0.012018		12.8334	0.028959
									10.225	0.052258		12.675	0.027434					13.9468	0.011428		12.1888	0.024646								14.8551	0.008562		12.8627	0.018143
									10.25	0.061486		12.7	0.052455					13.9761	0.012826		12.2181	0.036072								14.8844	0.01185		12.892	0.019834
									10.275	0.08532		12.725	0.037299					14.0054	0.011415		12.2474	0.028058								14.9137	0.009779		12.9213	0.03778
									10.3	0.076196		12.75	0.017355					14.0347	-0.00455		12.2767	0.044795								14.943	0.013578		12.9506	0.003843
									10.325	0.057249		12.775	0.021264					14.064	-0.00455		12.306	0.016059								14.9723	0.003663		12.9799	0.013389
									10.35	0.079089		12.8	0.047195					14.0933	-0.00455		12.3353	0.032154								15.0016	0.017616		13.0092	0.01657
									10.375	0.085989		12.825	0.048319					14.1226	-0.00455		12.3646	0.012283								15.0309	0.014147		13.0385	0.033634
									10.4	0.075059		12.85	0.017456					14.1519	-0.00455		12.3939	-0.00328								15.0602	0.017402		13.0678	0.028689
									10.425	0.073096		12.875	0.012561					14.1812	0.011068		12.4232	-0.00145								15.0895	0.011953		13.0971	0.046287
									10.45	0.094177		12.9	0.015732					14.2105	0.012929		12.4525	0.012042								15.1188	0.005604		13.1264	0.039421
									10.475	0.112261		12.925	0.010484					14.2398	-0.00425		12.4818	0.011031								15.1481	0.004504		13.1557	0.035274
									10.5	0.079861		12.95	0.028495					14.2691	-0.00408		12.5111	-0.00044								15.1774	0.014167		13.185	0.00976
									10.525	0.083594		12.975	0.018782					14.2984	0.012889		12.5404	0.011376								15.2067	0.015526		13.2143	0.016485
									10.55	0.09617		13	0.00533					14.3277	0.027634		12.5697	0.048046											13.2436	0.044506
									10.575	0.093751		13.025	0.019376					14.357	-0.00355		12.599	-0.0007											13.2729	0.032667
									10.6	0.077071		13.05	0.044965					14.3863	0.012316		12.6283	0.005663											13.3022	0.009389
									10.625	0.095538		13.075	0.03769					14.4156	0.007304		12.6576	0.004923											13.3315	0.007917
									10.65	0.104048		13.1	0.016022					14.4449	-0.00328		12.6869	-0.00328											13.3608	0.001669
									10.675	0.121901		13.125	0.018428					14.4742	0.010879		12.7162	-0.00328											13.3901	0.047445
									10.7	0.098468		13.15	0.032663					14.5035	-0.00328		12.7455	0.015251											13.4194	0.018424
									10.725	0.087593		13.175	0.014273					14.5328	0.010875		12.7748	0.012474											13.4487	0.025251
									10.75	0.108158		13.2	0.013382					14.5621	-0.00455		12.8041	-0.00328											13.478	-5.1e-05
									10.775	0.097398		13.225	0.015845					14.5914	-0.00455		12.8334	0.028866											13.5073	0.017002
									10.8	0.06596		13.25	0.031665					14.6207	-0.00455		12.8627	0.003621											13.5366	0.009653
									10.825	0.059157		13.275	0.02151					14.65	0.011816		12.892	0.009161											13.5659	0.014659
									10.85	0.057079		13.3	0.027851					14.6793	0.012483		12.9213	-0.00328											13.5952	0.001658
									10.875	0.044295		13.325	0.030888					14.7086	-0.00455		12.9506	-0.00328											13.6245	0.033853
									10.9	0.047128		13.35	0.010521					14.7379	-0.00455		12.9799	0.003387											13.6538	0.016699
									10.925	0.048739		13.375	0.038025					14.7672	-0.00455		13.0092	0.013943											13.6831	0.016828
									10.95	0.066932		13.4	0.04153					14.7965	0.011062		13.0385	0.007126											13.7124	0.000843
									10.975	0.099495		13.425	0.041688					14.8258	0.012943		13.0678	-0.00328											13.7417	0.026891
									11	0.118224		13.45	0.03104					14.8551	-0.00426		13.0971	-0.00225											13.771	0.027071
									11.025	0.074901		13.475	0.017165					14.8844	-0.0045		13.1264	-0.00328											13.8003	0.015558
									11.05	0.091745		13.5	0.023765					14.9137	0.012018		13.1557	-0.00328											13.8296	0.00831
									11.075	0.098231		13.525	0.016041					14.943	0.011142		13.185	-0.00328											13.8589	0.016485
									11.1	0.096225		13.55	0.044599					14.9723	-0.00346		13.2143	-0.00328											13.8882	0.012912
									11.125	0.089229		13.575	0.03008					15.0016	0.027207		13.2436	0.014047											13.9175	0.017553
									11.15	0.072385		13.6	0.027257					15.0309	-0.00291		13.2729	0.035184											13.9468	0.030712
									11.175	0.103617		13.625	0.041252					15.0602	0.004227		13.3022	0.009501											13.9761	0.027993
									11.2	0.11003		13.65	0.041258					15.0895	0.014462		13.3315	-0.00328											14.0054	0.022424
									11.225	0.08949		13.675	0.031387					15.1188	0.030592		13.3608	-0.00328											14.0347	0.0173
									11.25	0.067795		13.7	0.047106					15.1481	0.011662		13.3901	0.0029											14.064	0.028262
									11.275	0.067546		13.725	0.04919					15.1774	-0.00455		13.4194	0.020198											14.0933	0.008821
									11.3	0.087575		13.75	0.053276					15.2067	0.011865		13.4487	0.018465											14.1226	0.000152
									11.325	0.071686		13.775	0.020746					15.236	0.011617		13.478	-0.00312											14.1519	0.024284
									11.35	0.058586		13.8	0.025445					15.2653	-0.00373		13.5073	0.013381											14.1812	0.000461
									11.375	0.04466		13.825	0.038366					15.2946	-0.00455		13.5366	-0.00297											14.2105	0.023441
									11.4	0.045675		13.85	0.04201					15.3239	-0.00455		13.5659	-0.00328											14.2398	0.034684
									11.425	0.062385		13.875	0.050687					15.3532	0.008189		13.5952	0.001845											14.2691	0.012974
									11.45	0.063261		13.9	0.034652					15.3825	0.037212		13.6245	0.008742											14.2984	0.014395
									11.475	0.05097		13.925	0.032751					15.4118	-0.00088		13.6538	-0.00328											14.3277	0.000152
									11.5	0.045414		13.95	0.025072					15.4411	-0.0043		13.6831	-0.00328											14.357	0.025638
									11.525	0.062993		13.975	0.022893					15.4704	0.028319		13.7124	0.007952											14.3863	0.031633
									11.55	0.052896		14	0.018795					15.4997	-0.00348		13.7417	0.006527											14.4156	0.001343
									11.575	0.027336		14.025	0.018315					15.529	0.026981		13.771	0.009957											14.4449	0.007619
									11.6	0.033038		14.05	0.010092					15.5583	0.012953		13.8003	-0.00328											14.4742	0.016924
									11.625	0.025579		14.075	0.023948					15.5876	-0.00428		13.8296	-0.00328											14.5035	0.006748
									11.65	0.03212		14.1	0.027807					15.6169	-0.00455		13.8589	-0.00328											14.5328	0.015367
									11.675	0.058841		14.125	0.01767					15.6462	-0.00455		13.8882	-0.00328											14.5621	0.001225
									11.7	0.046745		14.15	0.030206					15.6755	0.011361		13.9175	-0.00328											14.5914	-2.2e-05
									11.725	0.050957		14.175	0.035518					15.7048	0.014255		13.9468	-0.00328											14.6207	0.007906
									11.75	0.063388		14.2	0.045471					15.7341	0.010846		13.9761	0.004547											14.65	0.008451
									11.775	0.062537		14.225	0.03673					15.7634	0.028558		14.0054	0.00604											14.6793	0.008147
									11.8	0.03536		14.25	0.027699					15.7927	0.012964		14.0347	0.012129											14.7086	-0.00015
									11.825	0.039025		14.275	0.025249					15.822	0.011616		14.064	-0.00152											14.7379	0.025149
									11.85	0.039688		14.3	0.02259					15.8513	-0.00402		14.0933	0.013622											14.7672	-0.00011
									11.875	0.020965		14.325	0.021876								14.1226	0.003615											14.7965	5.06e-05
									11.9	0.033822		14.35	0.028646								14.1519	0.036066											14.8258	0.015305
									11.925	0.050191		14.375	0.015454								14.1812	0.035079											14.8551	0.001658
									11.95	0.027512		14.4	0.004509								14.2105	-0.00196											14.8844	0.007462
									11.975	0.028898		14.425	0.036035								14.2398	-0.00265											14.9137	0.01485
									12	0.050429		14.45	0.036913								14.2691	0.013067											14.943	0.0114
									12.025	0.025859		14.475	0.023739								14.2984	0.001271											14.9723	0.016182
									12.05	0.034612		14.5	0.020386								14.3277	0.037059											15.0016	0.02438
									12.075	0.067029		14.525	0.025653								14.357	0.003424											15.0309	0.016435
									12.1	0.049505		14.55	0.019312								14.3863	-0.00328											15.0602	0.018581
									12.125	0.051432		14.575	0.022508								14.4156	0.004158											15.0895	0.000506
									12.15	0.065388		14.6	0.036541								14.4449	0.006435											15.1188	0.007613
									12.175	0.055796		14.625	0.025704								14.4742	-0.00328											15.1481	0.008057
									12.2	0.05917		14.65	0.01378								14.5035	-0.00328											15.1774	-0.00042
									12.225	0.054526		14.675	0.018011								14.5328	-0.00328											15.2067	0.00754
									12.25	0.038502		14.7	0.02043								14.5621	-0.00328											15.236	0.016216
									12.275	0.050751		14.725	0.014917								14.5914	0.00628											15.2653	0.009855
									12.3	0.077266		14.75	0.021251								14.6207	0.04709											15.2946	0.008569
									12.325	0.060823		14.775	0.03313								14.65	0.036831											15.3239	0.008024
									12.35	0.046763		14.8	0.017683								14.6793	0.025041											15.3532	0.007597
									12.375	0.050027		14.825	0.009037																				15.3825	0.004933
									12.4	0.045098		14.85	-0.00019																				15.4118	0.016935
									12.425	0.054714		14.875	0.016944
									12.45	0.045		14.9	0.008437
									12.475	0.025208		14.925	0.011172
									12.5	0.047468		14.95	0.012808
									12.525	0.048435		14.975	0.015706
									12.55	0.033712		15	0.010818
									12.575	0.037669		15.025	0.027257
									12.6	0.046508		15.05	0.009505
									12.625	0.021002		15.075	-0.00069
									12.65	0.002036		15.1	0.003316
									12.675	-0.00182		15.125	0.005444
									12.7	0.024777		15.15	0.014298
									12.725	0.044739		15.175	0.026594
									12.75	0.030108		15.2	0.020443
									12.775	0.016449		15.225	0.007275
									12.8	0.021512		15.25	0.008254
									12.825	0.017871		15.275	0.016963
									12.85	0.013489		15.3	0.010345
									12.875	0.028764		15.325	0.003941
									12.9	0.025506		15.35	0.006328
									12.925	0.031226		15.375	0.011488
									12.95	0.032679		15.4	0.007275
									12.975	0.044538		15.425	0.006126
									13	0.055693		15.45	0.019641
									13.025	0.046411		15.475	0.00665
									13.05	0.035062		15.5	0.017809
									13.075	0.045511		15.525	0.003019
									13.1	0.068537		15.55	0.002507
									13.125	0.068914		15.575	0.021977
									13.15	0.034581		15.6	0.016054
									13.175	0.041979		15.625	0.011601
									13.2	0.040484		15.65	0.012852
									13.225	0.023871		15.675	0.005785
									13.25	0.051425		15.7	0.015744
									13.275	0.066294		15.725	0.009334
									13.3	0.056604		15.75	0.017108
									13.325	0.046556		15.775	0.008867
									13.35	0.037317		15.8	0.020531
									13.375	0.023822		15.825	0.01534
									13.4	0.027056		15.85	0.01078
									13.425	0.039384		15.875	0.01282
									13.45	0.035189		15.9	0.015094
									13.475	0.050125		15.925	0.00089
									13.5	0.053638		15.95	0.007275
									13.525	0.053328		15.975	0.012454
									13.55	0.046939		16	0.022565
									13.575	0.04652		16.025	0.016704
									13.6	0.066628		16.05	0.026872
									13.625	0.065388		16.075	0.02259
									13.65	0.0663		16.1	0.004408
									13.675	0.063218		16.125	0.001503
									13.7	0.057425		16.15	0.010951
									13.725	0.067279		16.175	0.009606
									13.75	0.076378		16.2	0.013906
									13.775	0.078974		16.225	0.011835
									13.8	0.088621		16.25	0.013951
									13.825	0.039572		16.275	0.013799
									13.85	0.033244		16.3	0.028577
									13.875	0.053091		16.325	0.016186
									13.9	0.046599		16.35	0.00636
									13.925	0.043651		16.375	0.002141
									13.95	0.042076		16.4	0.009637
									13.975	0.041134		16.425	0.017879
									14	0.031633		16.45	-0.00013
									14.025	0.030649		16.475	0.014633
									14.05	0.033889		16.5	0.006202
									14.075	0.05345		16.525	0.008418
									14.1	0.057936		16.55	0.009637
									14.125	0.040934		16.575	0.007768
									14.15	0.025494		16.6	0.02804
									14.175	0.021178		16.625	0.015694
									14.2	0.024728		16.65	0.019786
									14.225	0.021652		16.675	0.021055
									14.25	0.023251		16.7	0.001478
									14.275	0.039815		16.725	0.017197
									14.3	0.042794		16.75	0.014127
									14.325	0.030314		16.775	0.004838
									14.35	0.017306		16.8	0.006619
									14.375	0.01564		16.825	0.004174
									14.4	0.026922		16.85	0.003139
									14.425	0.032515		16.875	0.012587
									14.45	0.045371		16.9	0.020796
									14.475	0.042715		16.925	0.003132
									14.5	0.036843		16.95	-0.00069
									14.525	0.030138		16.975	-0.00069
									14.55	0.026223		17	0.001067
									14.575	0.042022		17.025	0.009227
									14.6	0.032782		17.05	0.008254
									14.625	0.021202		17.075	0.004838
									14.65	0.020108		17.1	0.00497
									14.675	0.020783		17.125	-0.00069
									14.7	0.029287		17.15	-0.00069
									14.725	0.019081		17.175	-0.00069
									14.75	0.022904		17.2	0.000215
									14.775	0.041797		17.225	0.00874
									14.8	0.023415		17.25	0.008658
									14.825	0.026995		17.275	0.027308
									14.85	0.021962		17.3	0.007294
									14.875	0.017051		17.325	-0.00069
									14.9	0.021877		17.35	0.001333
									14.925	0.029007		17.375	0.002141
									14.95	0.025366		17.4	0.014355
									14.975	0.030174		17.425	0.001194
									15	0.030886		17.45	0.006707
									15.025	0.023537		17.475	0.004377
									15.05	0.030424		17.5	0.01318
									15.075	0.022746		17.525	0.004414
									15.1	0.032946		17.55	0.008639
									15.125	0.035378		17.575	0.005696
									15.15	0.031171		17.6	0.00665
									15.175	0.033585		17.625	0.015826
												17.65	-0.00049
												17.675	0.017822
												17.7	0.005305
												17.725	0.016944
												17.75	0.0036
												17.775	0.008324
												17.8	0.008797
												17.825	0.00689
												17.85	0.010572
												17.875	0.012738
												17.9	0.003233
												17.925	0.004351
												17.95	0.006416
												17.975	0.010029
												18	0.015915
												18.025	0.023057
												18.05	0.014721
												18.075	0.004395
												18.1	0.008728
												18.125	0.019799
												18.15	0.001213
												18.175	0.00276
												18.2	0.013704
												18.225	0.000417
												18.25	0.009025
												18.275	0.001573
												18.3	0.002349
												18.325	0.01241
												18.35	0.01498
												18.375	-0.00069
												18.4	0.00192
												18.425	0.011342
												18.45	0.014361
												18.475	0.001314
												18.5	0.006075
												18.525	0.023455
												18.55	0.015864
												18.575	0.003252
												18.6	0.003568
												18.625	0.002375
												18.65	0.012151
												18.675	0.006543
												18.7	0.027049
												18.725	-0.00051
												18.75	0.022533
												18.775	0.013666
												18.8	0.000152
												18.825	0.016755
												18.85	0.027207
												18.875	0.000853
												18.9	-0.00065
												18.925	0.0157
												18.95	0.023613
												18.975	0.02535
												19	0.026423
												19.025	0.020291
												19.05	0.018845
												19.075	0.002286
												19.1	0.010458
												19.125	0.001977
												19.15	-0.00049
												19.175	0.026834
												19.2	0.016805
												19.225	0.001023
												19.25	-0.00069
												19.275	0.00605
												19.3	0.004067
												19.325	0.014986
												19.35	0.016445
												19.375	0.018371
												19.4	0.010389
												19.425	0.020487
												19.45	0.017361
												19.475	0.00797
												19.5	-7.6e-05
												19.525	0.000663
												19.55	0.007762
												19.575	0.009145
												19.6	0.017917
												19.625	0.000821
												19.65	0.005785
												19.675	0.00874
												19.7	0.015751
												19.725	0.015706
												19.75	0.023215
												19.775	0.006214
												19.8	0.00132
												19.825	0.008254
												19.85	0.004263
												19.875	0.000998
												19.9	0.003511
												19.925	0.011342
												19.95	0.001112
												19.975	0.006631
												20	0.02175
												20.025	0.002267
												20.05	0.028697
												20.075	0.003966
												20.1	0.003953
												20.125	-0.00069
												20.15	6.95e-05
												20.175	0.006499
												20.2	0.001585
												20.225	0.010231
												20.25	0.005381
												20.275	0.001396
												20.3	-0.00069
												20.325	-0.00069
												20.35	0.006606
												20.375	0.007919
												20.4	-0.00069
												20.425	0.003404
												20.45	0.002135
												20.475	0.013029
												20.5	0.001749
