# Supplementary material for: Tunnelling nanotube formation is driven by Eps8/IRSp53‐dependent linear actin polymerization
Source: EMBO J. 2023 Nov 27;42(24):e113761. doi: 10.15252/embj.2023113761 (PMC10711657; doi:10.15252/embj.2023113761)
Supplement: Supplementary file 25 — Source Data for Figure 3 [file EMBJ-42-e113761-s014.zip › Figure 3/3G/3G-Numerical data.xlsx]

## Sheet: Mock (DMSO)
	Averaged Curve				Double Exponential Fit
X (microns)	I_Mean curve	I_Upper Limit	I_Lower Limit		I_Fit
-0.04702	0.957399	1.89582	0.38358		1.02121
-0.02351	1	1.89582	0.399268		0.977745
0	0.934411	1.92196	0.439392		0.938552
0.023509	0.918605	1.90914	0.424807		0.903129
0.047019	0.896946	1.90914	0.386034		0.871032
0.070528	0.873554	1.89479	0.386034		0.841875
0.094037	0.832157	1.82052	0.322986		0.815313
0.117547	0.82308	1.77408	0.344766		0.791045
0.141056	0.801301	1.77408	0.355732		0.768807
0.164565	0.75139	1.54512	0.356814		0.748365
0.188075	0.709123	1.31262	0.356814		0.729513
0.211584	0.685962	1.09671	0.292271		0.712071
0.235094	0.68634	1.04068	0.252922		0.695878
0.258603	0.673459	1.05611	0.230363		0.680796
0.282112	0.65097	0.984917	0.327369		0.666701
0.305622	0.654484	0.962799	0.302438		0.653483
0.329131	0.629593	1.00561	0.302438		0.641047
0.35264	0.611221	1.12774	0.176446		0.62931
0.37615	0.60123	1.14879	0.198149		0.618195
0.399659	0.601874	1.14879	0.215081		0.607639
0.423168	0.593309	1.24367	0.264092		0.597583
0.446678	0.586042	1.31056	0.214901		0.587976
0.470187	0.562451	1.35654	0.179436		0.578773
0.493696	0.551216	1.21468	0.163116		0.569936
0.517206	0.554668	1.13931	0.15032		0.561428
0.540715	0.550724	1.13815	0.183516		0.553219
0.564224	0.522472	1.13815	0.183516		0.545283
0.587734	0.5097	0.991597	0.169471		0.537593
0.611243	0.532081	1.10377	0.0764556		0.530131
0.634752	0.525365	1.21329	0.135799		0.522876
0.658262	0.510457	1.12666	0.138408		0.515811
0.681771	0.513989	1.19748	0.112182		0.508924
0.705281	0.50845	1.23342	0.0422801		0.502199
0.72879	0.513412	1.23342	0.0422801		0.495626
0.752299	0.475297	1.20576	0.0701491		0.489194
0.775809	0.472729	1.0736	0.0589225		0.482894
0.799318	0.467838	1.11033	0.0589225		0.476718
0.822827	0.438653	1.16308	0.0281643		0.470659
0.846337	0.442621	1.04759	0.0527859		0.46471
0.869846	0.440559	1.07452	0.0368845		0.458865
0.893355	0.433744	1.07452	-0.00170769		0.45312
0.916865	0.446164	1.13522	-0.00233863		0.447469
0.940374	0.450295	1.19829	-0.00233863		0.441909
0.963883	0.429127	1.2117	0.0112859		0.436435
0.987393	0.430816	1.11895	0.00525785		0.431044
1.0109	0.412175	1.15006	0.00525785		0.425734
1.03441	0.406375	1.07136	0.00326234		0.420501
1.05792	0.382845	1.07136	0.00326234		0.415343
1.08143	0.400668	0.935488	-0.00233863		0.410257
1.10494	0.42764	0.992846	-0.00233863		0.405241
1.12845	0.428206	1.06167	-0.00233863		0.400295
1.15196	0.417733	1.07564	-0.00233863		0.395415
1.17547	0.425148	1.01382	-0.00331763		0.390599
1.19898	0.396072	1.01382	-0.00331763		0.385848
1.22249	0.372124	1.05261	-0.00331763		0.381158
1.246	0.375821	1.08478	-0.00331763		0.376529
1.26951	0.36613	1.1112	-0.00331763		0.37196
1.29301	0.372856	0.984216	0.00661206		0.367449
1.31652	0.36905	0.902776	-0.00233863		0.362996
1.34003	0.377294	0.964863	-0.00233863		0.358598
1.36354	0.350285	0.964863	-0.00142579		0.354256
1.38705	0.347612	1.06496	0.000933084		0.349968
1.41056	0.326138	1.09441	0.00263633		0.345734
1.43407	0.330981	0.992441	0.00729681		0.341552
1.45758	0.351312	1.05267	-0.00233863		0.337422
1.48109	0.325965	0.99095	-0.00331763		0.333343
1.5046	0.348399	0.970965	-0.00233863		0.329315
1.52811	0.324593	0.970965	-0.00233863		0.325335
1.55162	0.30776	0.976346	-0.00233863		0.321405
1.57513	0.311279	0.909372	-0.00233863		0.317522
1.59864	0.30999	0.949924	-0.00233863		0.313688
1.62214	0.325913	1.02375	-0.00233863		0.3099
1.64566	0.322979	1.09303	-0.00233863		0.306158
1.66916	0.318587	1.12068	-0.00233863		0.302461
1.69267	0.292407	1.12068	-0.00233863		0.29881
1.71618	0.290492	1.0571	-0.00233863		0.295203
1.73969	0.308536	0.996751	-0.00331763		0.29164
1.7632	0.301864	1.1234	-0.00331763		0.28812
1.78671	0.302172	1.06267	-0.00331763		0.284642
1.81022	0.309232	1.05778	-0.00331763		0.281207
1.83373	0.296304	1.23354	-0.00331763		0.277813
1.85724	0.284265	1.23354	-0.00331763		0.274461
1.88075	0.271268	1.23955	-0.00331763		0.271149
1.90426	0.285479	1.13298	-0.00331763		0.267877
1.92777	0.278738	1.29359	-0.00271039		0.264645
1.95128	0.259312	1.39373	-0.00271039		0.261452
1.97479	0.246612	1.11367	-0.00273507		0.258297
1.99829	0.246419	1.11367	-0.00273507		0.255181
2.0218	0.236887	1.07527	-0.00273507		0.252102
2.04531	0.248993	1.13431	-0.00273507		0.24906
2.06882	0.250663	1.04942	-0.00331763		0.246055
2.09233	0.245653	1.09416	-0.00331763		0.243087
2.11584	0.238313	1.06698	-0.00331763		0.240154
2.13935	0.244517	1.1017	-0.00331763		0.237257
2.16286	0.258038	1.1017	-0.00331763		0.234394
2.18637	0.246627	1.14781	-0.00273507		0.231567
2.20988	0.243697	1.06805	0.00129249		0.228773
2.23339	0.27487	1.19664	0.00181186		0.226013
2.2569	0.264813	1.35479	-0.00063193		0.223286
2.28041	0.255074	1.29959	-0.00063193		0.220593
2.30392	0.240645	1.09472	-0.00273507		0.217931
2.32743	0.2241	1.09472	-0.00273507		0.215302
2.35094	0.225319	1.08785	-0.00144653		0.212705
2.37444	0.221703	1.09768	-0.00331763		0.210139
2.39795	0.225076	0.99602	-0.00331763		0.207604
2.42146	0.224542	1.01048	-0.00331763		0.205099
2.44497	0.230046	0.957922	-0.00331763		0.202625
2.46848	0.232674	1.0452	-0.00331763		0.200181
2.49199	0.222124	1.0452	-0.00331763		0.197766
2.5155	0.219945	1.02663	-0.00273507		0.19538
2.53901	0.218109	0.922455	-0.00273507		0.193023
2.56252	0.202356	0.872305	-0.00273507		0.190695
2.58603	0.210982	0.795318	-0.00273507		0.188394
2.60954	0.204309	0.921112	-0.00273507		0.186121
2.63305	0.208527	0.934012	-0.00331763		0.183876
2.65656	0.204493	0.934012	-0.00331763		0.181658
2.68007	0.195213	0.854986	-0.00331763		0.179466
2.70357	0.191479	0.762038	-0.00331763		0.177302
2.72709	0.190681	0.876536	-0.00331763		0.175163
2.75059	0.19827	0.976524	-0.00331763		0.17305
2.7741	0.199116	0.984107	-0.00331763		0.170962
2.79761	0.184922	0.984107	-0.00331763		0.1689
2.82112	0.185439	0.82608	0.00261658		0.166862
2.84463	0.194494	0.80028	-0.00136803		0.164849
2.86814	0.170985	0.918703	-0.00233863		0.16286
2.89165	0.144537	0.713227	-0.00331763		0.160896
2.91516	0.158767	0.620817	-0.00331763		0.158955
2.93867	0.163367	0.718272	-0.00331763		0.157037
2.96218	0.176668	0.718272	-0.00331763		0.155143
2.98569	0.169965	0.829655	-0.00331763		0.153271
3.0092	0.184016	0.713044	-0.00331763		0.151422
3.03271	0.164321	0.648098	-0.00273507		0.149596
3.05622	0.169649	0.742063	-0.00273507		0.147791
3.07972	0.173731	0.723574	-0.00331763		0.146008
3.10323	0.164562	0.69967	-0.00331763		0.144247
3.12674	0.15693	0.69967	-0.00331763		0.142507
3.15025	0.148155	0.685436	-0.00331763		0.140787
3.17376	0.158924	0.754539	-0.00331763		0.139089
3.19727	0.162223	0.876714	-0.00273507		0.137411
3.22078	0.135105	0.739328	-0.00273507		0.135754
3.24429	0.132009	0.599045	-0.00273507		0.134116
3.2678	0.133953	0.611708	-0.00331763		0.132498
3.29131	0.137224	0.611708	-0.00331763		0.1309
3.31482	0.124828	0.563286	-0.00331763		0.12932
3.33833	0.100788	0.368815	-0.00331763		0.12776
3.36184	0.114167	0.347887	-0.00331763		0.126219
3.38535	0.119906	0.418831	-0.00331763		0.124697
3.40886	0.121418	0.481698	-0.00273507		0.123192
3.43236	0.116494	0.469815	-0.00273507		0.121706
3.45587	0.108506	0.469815	-0.00273507		0.120238
3.47938	0.10417	0.414872	-0.00331763		0.118787
3.50289	0.11369	0.383813	-0.00331763		0.117355
3.5264	0.0945769	0.422376	-0.00331763		0.115939
3.54991	0.0838066	0.327014	-0.00331763		0.11454
3.57342	0.0831204	0.262893	-0.00331763		0.113158
3.59693	0.0907376	0.262893	-0.00331763		0.111793
3.62044	0.099722	0.331319	-0.00331763		0.110445
3.64395	0.096328	0.369146	-0.00331763		0.109112
3.66746	0.0972725	0.297555	-0.00331763		0.107796
3.69097	0.0771119	0.346939	-0.00331763		0.106496
3.71448	0.0807938	0.282211	-0.00331763		0.105211
3.73799	0.091546	0.251898	-0.00273507		0.103942
3.7615	0.0896803	0.257995	-0.00273507		0.102688
3.78501	0.0810833	0.257995	-0.00273507		0.101449
3.80851	0.0703022	0.284926	-0.00331763		0.100225
3.83202	0.0699759	0.235399	-0.00331763		0.0990162
3.85553	0.0853576	0.235399	-0.00331763		0.0978217
3.87904	0.083795	0.282147	-0.00273507		0.0966417
3.90255	0.0757478	0.257995	-0.00273507		0.0954758
3.92606	0.0767954	0.257995	-0.00273507		0.094324
3.94957	0.0718383	0.227001	-0.00273507		0.0931862
3.97308	0.0775953	0.223619	-0.00273507		0.0920621
3.99659	0.0804347	0.223619	-0.00273507		0.0909514
4.0201	0.069897	0.278528	-0.00331763		0.0898543
4.04361	0.0765539	0.278528	-0.00331763		0.0887703
4.06712	0.0701529	0.278854	-0.00331763		0.0876994
4.09063	0.0694253	0.211277	-0.00331763		0.0866415
4.11414	0.0660072	0.211277	-0.00331763		0.0855963
4.13765	0.0681171	0.185323	-0.00331763		0.0845637
4.16115	0.0538252	0.175435	-0.00331763		0.0835436
4.18466	0.0579218	0.175435	-0.00331763		0.0825357
4.20817	0.0662926	0.201062	-0.00331763		0.0815401
4.23168	0.0646311	0.211005	-0.00331763		0.0805564
4.25519	0.0569941	0.211005	-0.00331763		0.0795846
4.2787	0.0527384	0.217542	-0.00331763		0.0786245
4.30221	0.0484038	0.180451	-0.00331763		0.0776761
4.32572	0.0606833	0.180451	-0.00331763		0.076739
4.34923	0.0538977	0.199438	-0.00331763		0.0758133
4.37274	0.0517416	0.199438	-0.00331763		0.0748987
4.39625	0.0573648	0.178653	-0.00331763		0.0739952
4.41976	0.056793	0.197088	-0.00233863		0.0731025
4.44327	0.0563815	0.197088	-0.00273507		0.0722207
4.46678	0.0442922	0.190033	-0.00273507		0.0713494
4.49029	0.0487884	0.179113	-0.00331763		0.0704887
4.5138	0.0583044	0.179113	-0.00331763		0.0696384
4.5373	0.0580166	0.169742	-0.00331763		0.0687983
4.56081	0.0532066	0.189934	-0.00273507		0.0679684
4.58432	0.0474568	0.189934	-0.00273507		0.0671484
4.60783	0.0445558	0.186034	-0.00273507		0.0663384
4.63134	0.0449499	0.148824	-0.00331763		0.0655381
4.65485	0.0482763	0.148824	-0.00331763		0.0647475
4.67836	0.0552846	0.156032	-0.00331763		0.0639664
4.70187	0.0450942	0.156032	-0.00273507		0.0631948
4.72538	0.052387	0.128242	-0.00273507		0.0624324
4.74889	0.0421424	0.1934	-0.00273507		0.0616793
4.7724	0.0424032	0.1934	-0.00331763		0.0609352
4.79591	0.0504513	0.162885	-0.00331763		0.0602001
4.81942	0.0532591	0.166049	-0.00233863		0.0594739
4.84293	0.050406	0.166049	-0.00233863		0.0587564
4.86644	0.0491345	0.15819	-0.00233863		0.0580476
4.88994	0.0384666	0.156334	-0.00273507		0.0573474
4.91345	0.0463231	0.156334	-0.00331763		0.0566556
4.93696	0.0517093	0.164475	-0.00273507		0.0559721
4.96047	0.0358837	0.16245	-0.00273507		0.0552969
4.98398	0.0359452	0.16245	-0.00476416		0.0546298
5.00749	0.0450296	0.114063	-0.00476416		0.0539708
5.031	0.0475704	0.114063	-0.00273507		0.0533197
5.05451	0.0473217	0.135939	-0.00273507		0.0526765
5.07802	0.0431998	0.134507	-0.00273507		0.052041
5.10153	0.0422295	0.134507	-0.00273507		0.0514132
5.12504	0.0418345	0.159937	-0.00273507		0.050793
5.14855	0.0403806	0.135529	-0.00267089		0.0501803
5.17206	0.0422608	0.135529	-0.00267089		0.0495749
5.19557	0.0348357	0.148711	0.000434452		0.0489769
5.21908	0.0327047	0.119203	0.000434452		0.048386
5.24259	0.0345187	0.119203	-0.00233863		0.0478023
5.26609	0.0487175	0.116695	-0.00139765		0.0472257
5.2896	0.0461954	0.125497	-0.00273507		0.046656
5.31311	0.0357952	0.111654	-0.00273507		0.0460931
5.33662	0.0370321	0.0950067	-0.00331763		0.0455371
5.36013	0.039629	0.0950067	-0.00331763		0.0449878
5.38364	0.0364178	0.0863325	-0.00331763		0.0444451
5.40715	0.0320225	0.107458	-0.00331763		0.0439089
5.43066	0.0350776	0.0824224	-0.00331763		0.0433792
5.45417	0.0333905	0.107008	-0.00331763		0.0428559
5.47768	0.0366449	0.0873347	-0.00331763		0.0423389
5.50119	0.03288	0.101064	-0.00331763		0.0418281
5.5247	0.032179	0.101064	-0.00273507		0.0413235
5.54821	0.0279749	0.0974702	-0.00273507		0.040825
5.57172	0.0285655	0.0974702	-0.00273507		0.0403326
5.59523	0.0287086	0.0830445	-0.00331763		0.039846
5.61874	0.022614	0.0830445	-0.00331763		0.0393653
5.64224	0.0260851	0.0633806	-0.00273507		0.0388904
5.66575	0.022374	0.111817	-0.00273507		0.0384213
5.68926	0.026403	0.111817	-0.00273507		0.0379578
5.71277	0.0350969	0.0908597	-0.00403349		0.0374999
5.73628	0.0304099	0.0801909	-0.00403349		0.0370475
5.75979	0.0302321	0.0801909	-0.00331763		0.0366006
5.7833	0.0265044	0.076656	-0.00331763		0.0361591
5.80681	0.0214216	0.0898821	-0.00331763		0.0357228
5.83032	0.0237074	0.0898821	-0.00476416		0.0352919
5.85383	0.0317833	0.123893	-0.00476416		0.0348662
5.87734	0.0323125	0.106643	-0.00331763		0.0344456
5.90085	0.0287081	0.106643	-0.00233863		0.03403
5.92436	0.0285001	0.086994	0.00140209		0.0336195
5.94787	0.032205	0.0734223	-0.00220188		0.0332139
5.97138	0.0318336	0.119005	-0.00220188		0.0328133
5.99489	0.0332308	0.119005	-0.00233863		0.0324174
6.01839	0.0280344	0.102229	-0.00233863		0.0320264
6.0419	0.0309604	0.0968975	-0.00470491		0.03164
6.06541	0.0342336	0.124278	-0.00470491		0.0312583
6.08892	0.0327655	0.124278	-0.00273507		0.0308812
6.11243	0.0242688	0.0919803	0.0029523		0.0305087
6.13594	0.0229094	0.0720202	-0.00476416		0.0301407
6.15945	0.0217842	0.0606653	-0.00233863		0.0297771
6.18296	0.0276803	0.0606653	-0.00233863		0.0294179
6.20647	0.0301425	0.0765425	-0.00273507		0.029063
6.22998	0.0220248	0.0832321	-0.00273507		0.0287124
6.25349	0.0238636	0.0626499	-0.00331763		0.028366
6.277	0.0279395	0.0875173	-0.00273507		0.0280238
6.30051	0.0282456	0.0875173	-0.00424578		0.0276857
6.32402	0.028796	0.0791739	-0.00273507		0.0273518
6.34753	0.0249295	0.0791739	-0.00273507		0.0270218
6.37103	0.0227844	0.0941082	-0.00476416		0.0266958
6.39454	0.0252344	0.0746516	-0.00476416		0.0263738
6.41805	0.0294	0.0746516	-0.00476416		0.0260556
6.44156	0.0269661	0.0670734	-0.00476416		0.0257413
6.46507	0.0248857	0.0878136	-0.000197478		0.0254308
6.48858	0.0165443	0.0878136	0.000439389		0.025124
6.51209	0.025929	0.0500163	-0.00306585		0.0248209
6.5356	0.0213812	0.0617613	-0.00233863		0.0245215
6.55911	0.0243932	0.0617613	-0.00331763		0.0242257
6.58262	0.0213228	0.07439	-0.00331763		0.0239334
6.60613	0.0215773	0.0520157	-0.00256721		0.0236447
6.62964	0.0243649	0.04855	-0.00476416		0.0233595
6.65315	0.0165901	0.0686681	-0.00476416		0.0230777
6.67666	0.0195492	0.0449904	-0.00476416		0.0227993
6.70017	0.0183186	0.0575846	-0.00476416		0.0225242
6.72367	0.0155376	0.0543953	-0.00216732		0.0222525
6.74718	0.0312228	0.0339514	-0.00233863		0.0219841
6.77069	0.0336082	0.0680312	-0.00233863		0.0217189
6.7942	0.0359254	0.0773028	-0.00476416		0.0214568
6.81771	0.0251921	0.0782754	-0.00233863		0.021198
6.84122	0.0192834	0.0717339	-0.00331763		0.0209423
6.86473	0.0173746	0.0536548	-0.00331763		0.0206896
6.88824	0.0165757	0.060063	-0.00331763		0.0204401
6.91175	0.0247964	0.0476515	-0.00322383		0.0201935
6.93526	0.0229845	0.0588238	-0.00273507		0.0199499
6.95877	0.0215193	0.0484414	-0.00168844		0.0197092
6.98228	0.0289162	0.0603444	-0.00107626		0.0194715
7.00579	0.0258935	0.0652418	-0.00107626		0.0192366
7.0293	0.0183309	0.0608627	-0.000528254		0.0190045
7.05281	0.0144513	0.0555111	0.00154971		0.0187752
7.07632	0.0125106	0.0404583	-0.00331763		0.0185487
7.09982	0.0165852	0.0653406	-0.00331763		0.018325
7.12333	0.0173477	0.0653406	-0.00331763		0.0181039
7.14684	0.0136836	0.034144	-0.00331763		0.0178855
7.17035	0.0154434	0.0334232	-0.00331763		0.0176698
7.19386	0.0161916	0.0402559	-0.00476416		0.0174566
7.21737	0.0197021	0.0479181	-0.00434452		0.017246
7.24088	0.0190667	0.0505001	-0.00250797		0.017038
7.26439	0.0143368	0.0505001	-0.00250797		0.0168324
7.2879	0.0166607	0.0452916	-0.00103676		0.0166294
7.31141	0.0163437	0.0452916	-0.00220188		0.0164288
7.33492	0.013912	0.0483426	-0.00233863		0.0162306
7.35843	0.0222653	0.0356399	-0.00476416		0.0160348
7.38194	0.027696	0.0425368	-0.00476416		0.0158414
7.40545	0.0188611	0.0602901	-0.00233863		0.0156502
7.42896	0.0166453	0.0602901	-0.00233863		0.0154615
7.45246	0.0108798	0.0566713	-0.00233863		0.0152749
7.47597	0.0172534	0.0222311	-0.00233863		0.0150907
7.49948	0.0184423	0.0612774	-0.00273507		0.0149086
7.52299	0.021286	0.0583103	-0.00273507		0.0147288
7.5465	0.0228084	0.059979	-0.00476416		0.0145511
7.57001	0.0220652	0.100309	-0.00233863		0.0143756
7.59352	0.0216832	0.100309	-0.00233863		0.0142021
7.61703	0.0176111	0.0872014	-0.00233863		0.0140308
7.64054	0.0183625	0.0377874	-0.00233863		0.0138615
7.66405	0.0193279	0.0476663	-0.00233863		0.0136943
7.68756	0.0138779	0.0515862	-0.00476416		0.0135291
7.71107	0.0132971	0.033122	-0.00476416		0.0133659
7.73458	0.0114682	0.050663	-0.00476416		0.0132047
7.75809	0.00784405	0.0323074	-0.00476416		0.0130454
7.7816	0.00895666	0.0238553	-0.00476416		0.012888
7.80511	0.0122308	0.0291675	-0.00476416		0.0127325
7.82861	0.0131419	0.0377035	-0.0032337		0.0125789
7.85212	0.0187286	0.0377035	-0.00233863		0.0124272
7.87563	0.0114359	0.0376887	-0.00147072		0.0122773
7.89914	0.010611	0.0462049	-0.0032732		0.0121292
7.92265	0.0109175	0.0462049	-0.0032732		0.0119829
7.94616	0.0163352	0.0380441	-0.00331763		0.0118383
7.96967	0.0178548	0.0339465	-0.00331763		0.0116955
7.99318	0.0237469	0.0499422	-0.00331763		0.0115544
8.01669	0.0208394	0.0586954	-0.00233863		0.011415
8.0402	0.0158181	0.0586954	-0.00107626		0.0112773
8.06371	0.0143143	0.0570958	0.00472071		0.0111413
8.08722	0.0153693	0.0396487	-0.00331763		0.0110069
8.11073	0.0207834	0.0499965	-0.00233863		0.0108741
8.13424	0.0164145	0.0499965	-0.00131668		0.0107429
8.15775	0.0154446	0.057555	-0.00476416		0.0106133
8.18125	0.016384	0.0563306	-0.00314978		0.0104853
8.20476	0.0184833	0.056222	-0.00107626		0.0103588
8.22827	0.0218172	0.067577	-0.00107626		0.0102338
8.25178	0.0276927	0.0593915	0.00129348		0.0101104
8.27529	0.0198434	0.0611985	-0.000390019		0.0099884
8.2988	0.0120281	0.058335	-0.000849156		0.00986791
8.32231	0.0116544	0.0391007	-0.00314978		0.00974887
8.34582	0.0161849	0.0357929	-0.00331763		0.00963126
8.36933	0.0148569	0.0659547	-0.00331763		0.00951507
8.39284	0.0211546	0.0327221	-0.00331763		0.00940029
8.41635	0.0233281	0.0529241	-0.00331763		0.00928689
8.43986	0.0186494	0.066713	-0.00331763		0.00917486
8.46337	0.025132	0.066713	-0.00265608		0.00906418
8.48688	0.0213106	0.0796232	-0.00476416		0.00895483
8.51038	0.0171892	0.0796232	-0.00273507		0.0088468
8.53389	0.0181591	0.0553037	-0.00290293		0.00874008
8.5574	0.013697	0.0710131	-0.00476416		0.00863464
8.58091	0.00984814	0.0453558	-0.00273507		0.00853048
8.60442	0.00978374	0.0453558	0.00102689		0.00842757
8.62793	0.00976466	0.0458396	-0.00331763		0.00832591
8.65144	0.0113167	0.031478	-0.00331763		0.00822547
8.67495	0.0144491	0.0376294	-0.00331763		0.00812624
8.69846	0.012049	0.0376294	-0.00331763		0.00802821
8.72197	0.0159032	0.0340255	-0.00220188		0.00793136
8.74548	0.0162229	0.0452126	-0.00220188		0.00783568
8.76899	0.0184553	0.0467184	-0.00220188		0.00774116
8.7925	0.0172015	0.0467184	-0.00476416		0.00764777
8.81601	0.0190936	0.0436821	-0.00476416		0.00755551
8.83952	0.0118953	0.0708818	-0.00314978		0.00746437
8.86303	0.0115575	0.0305054	-0.00195503		0.00737432
8.88654	0.0120804	0.0305054	-0.00233863		0.00728536
8.91004	0.00657436	0.0438154	-0.00476416		0.00719748
8.93355	0.00766363	0.0219991	-0.00314978		0.00711065
8.95706	0.0100466	0.0223496	-0.00314978		0.00702487
8.98057	0.0106681	0.0347117	-0.00314978		0.00694013
9.00408	0.0165471	0.0306066	-0.00314978		0.0068564
9.02759	0.0163886	0.0467579	-0.00314978		0.00677369
9.0511	0.0165902	0.0632177	-0.00476416		0.00669198
9.07461	0.0159173	0.0632177	-0.00351511		0.00661125
9.09812	0.0151759	0.0367112	-0.00233863		0.00653149
9.12163	0.0229963	0.0367112	-0.00233863		0.0064527
9.14514	0.0222688	0.0530821	0.00374221		0.00637486
9.16865	0.0216845	0.0530821	-0.00220188		0.00629796
9.19216	0.0155753	0.0477304	-0.00220188		0.00622198
9.21567	0.0165681	0.0473849	-0.00331763		0.00614692
9.23917	0.0115449	0.0473849	-0.00457162		0.00607277
9.26268	0.00836997	0.0495028	-0.00476416		0.00599951
9.28619	0.0178225	0.0225964	-0.00331763		0.00592714
9.3097	0.0172567	0.0605863	-0.00233863		0.00585563
9.33321	0.0149405	0.0515714	-0.00220188		0.005785
9.35672	0.0120679	0.041737	-0.00273507		0.00571521
9.38023	0.0150674	0.045731	-0.00314978		0.00564626
9.40374	0.0151433	0.0927406	-0.00314978		0.00557815
9.42725	0.0201253	0.0753329	-0.00314978		0.00551086
9.45076	0.0125237	0.0586312	-0.00273507		0.00544438
9.47427	0.0155763	0.0361286	-0.00476416		0.0053787
9.49778	0.0172719	0.0703466	-0.00476416		0.00531381
9.52129	0.0133369	0.0484364	-0.00331763		0.00524971
9.5448	0.0217033	0.0297056	0.00354473		0.00518638
9.56831	0.0119039	0.0852118	-0.00314978		0.00512381
9.59182	0.0102214	0.0242404	-0.00222607		0.005062
9.61533	0.0156471	0.0365236	-0.00331763		0.00500094
9.63883	0.0152122	0.0620229	-0.00331763		0.00494061
9.66234	0.0127255	0.045963	-0.00331763		0.00488101
9.68585	0.013935	0.0422652	-0.00331763		0.00482213
9.70936	0.00887408	0.0479477	-0.00331763		0.00476396
9.73287	0.0104098	0.0324901	-0.000335713		0.00470649
9.75638	0.0121561	0.0397721	-0.00167856		0.00464971
9.77989	0.0116739	0.0448473	-0.00314978		0.00459362
9.8034	0.00999203	0.0316952	-0.00314978		0.0045382
9.82691	0.00914516	0.0413272	-0.00314978		0.00448346
9.85042	0.00730817	0.0417222	-0.00314978		0.00442937
9.87393	0.0129964	0.0475478	-0.00331763		0.00437594
9.89744	0.00737859	0.0483673	-0.00331763		0.00432315
9.92095	0.00599516	0.0228383	-0.00331763		0.004271
9.94446	0.0116549	0.019027	-0.00331763		0.00421947
9.96796	0.00651691	0.0358126	-0.00331763		0.00416857
9.99147	0.0062171	0.0324506	-0.00331763		0.00411828
10.015	0.0113915	0.0223348	-0.00331763		0.00406861
10.0385	0.0104193	0.0320063	-0.00331763		0.00401953
10.062	0.0062614	0.0374172	-0.00331763		0.00397104
10.0855	0.00376182	0.0378368	-0.00331763		0.00392313
10.109	0.0091817	0.0256425	-0.00331763		0.0038758
10.1325	0.0154652	0.0331269	-0.00331763		0.00382905
10.156	0.013034	0.0447782	-0.00331763		0.00378285
10.1796	0.0076542	0.051211	0.000538128		0.00373722
10.2031	0.00800473	0.0274198	-0.00314978		0.00369213
10.2266	0.0121491	0.0205032	-0.00314978		0.00364759
10.2501	0.0118057	0.0458544	-0.00331763		0.00360359
10.2736	0.0127563	0.050974	-0.00476416		0.00356012
10.2971	0.0169971	0.050974	-0.00476416		0.00351717
10.3206	0.0131336	0.0653899	-0.00148109		0.00347474
10.3441	0.0114296	0.0537782	-0.00294736		0.00343284
10.3676	0.0142679	0.0358225	-0.00403843		0.00339142
10.3911	0.0121352	0.0397918	-0.00476416		0.00335051
10.4146	0.0173423	0.0360003	-0.00233863		0.00331009
10.4382	0.0193539	0.0519071	-0.00287331		0.00327016
10.4617	0.0199575	0.0550125	-0.00233863		0.00323071
10.4852	0.0132119	0.0507222	-0.00233863		0.00319173
10.5087	0.0117891	0.0591052	-0.00314978		0.00315323
10.5322	0.0123609	0.0352646	-0.00314978		0.00311519
10.5557	0.01396	0.0477403	-0.00353979		0.00307761
10.5792	0.0203802	0.0477403	-0.00331763		0.00304048
10.6027	0.0185262	0.0745529	-0.00331763		0.0030038
10.6262	0.0226464	0.0745529	-0.00288812		0.00296756
10.6497	0.016685	0.0564689	-0.00141691		0.00293176
10.6732	0.0133456	0.05481	-0.00217818		0.00289639
10.6967	0.0133155	0.041031	-0.00331763		0.00286147
10.7203	0.00513277	0.0474935	-0.00331763		0.00282695
10.7438	0.00688853	0.0279135	-0.00331763		0.00279284
10.7673	0.00887139	0.0305894	-0.00331763		0.00275915
10.7908	0.00252112	0.0338872	-0.00314978		0.00272586
10.8143	0.00513008	0.0188987	-0.00314978		0.00269298
10.8378	0.00916222	0.0341736	-0.00314978		0.00266049
10.8613	0.00999028	0.0561085	-0.00314978		0.0026284
10.8848	0.00703664	0.0454989	-0.00314978		0.00259669
10.9083	0.00951633	0.0218608	-0.00331763		0.00256536
10.9319	0.00732074	0.0532796	-0.00331763		0.00253441
10.9554	0.00467453	0.0535561	-0.00331763		0.00250384
10.9789	0.00534371	0.0220435	-0.00331763		0.00247363
11.0024	0.00581676	0.0391204	-0.00331763		0.00244379
11.0259	0.00798049	0.0228038	-0.00331763		0.00241431
11.0494	0.017942	0.0228038	-0.00331763		0.00238519
11.0729	0.0169258	0.0338231	-0.00331763		0.00235642
11.0964	0.0101608	0.034218	-0.00331763		0.002328
11.1199	0.0104668	0.0354967	-0.00331763		0.00229991
11.1434	0.0119027	0.0312756	-0.00331763		0.00227217
11.1669	0.00762185	0.0360792	-0.00331763		0.00224476
11.1905	0.0111033	0.0242454	-0.00331763		0.00221767
11.214	0.0078835	0.0242454	-0.00140209		0.00219092
11.2375	0.00594916	0.0282937	-0.00228087		0.00216449
11.261	0.00512469	0.022863	-0.00233863		0.00213838
11.2845	0.00397573	0.022863	-0.00331763		0.00211258
11.308	0.0110671	0.0174028	-0.00360891		0.0020871
11.3315	0.00482901	0.0280172	-0.00476416		0.00206192
11.355	0.00281294	0.0132804	-0.00331763		0.00203704
11.3785	0.00342054	0.0111131	-0.00331763		0.00201247
11.402	0.00170468	0.0174126	-0.00331763		0.00198819
11.4255	0.00712954	0.0174126	-0.00429515		0.00196422
11.449	0.00531701	0.0283134	-0.00476416		0.00194052
11.4726	0.00408501	0.0176299	-0.00220188		0.00191711
11.4961	0.00946472	0.0237319	-0.00314978		0.00189398
11.5196	0.0160532	0.0237319	-0.00233863		0.00187113
11.5431	0.00831787	0.0483426	-0.00182667		0.00184856
11.5666	0.00697793	0.0307572	-0.00182667		0.00182626
11.5901	0.0115648	0.0307572	-0.00476416		0.00180423
11.6136	0.0122505	0.0610503	-0.00314978		0.00178246
11.6371	0.00648329	0.0610503	-0.00314978		0.00176096
11.6606	0.00984307	0.0188443	-0.00220188		0.00173972
11.6842	0.0115828	0.0360595	-0.00233863		0.00171873
11.7077	0.00940961	0.0360595	-0.00220188		0.00169799
11.7312	0.00953137	0.045731	-0.00314978		0.00167751
11.7547	0.0118538	0.045731	-0.00476416		0.00165727
11.7782	0.0151585	0.0603147	-0.00314978		0.00163729
11.8017	0.00878387	0.0603147	-0.00220188		0.00161754
11.8252	0.0120786	0.0485796	-0.00233863		0.00159802
11.8487	0.00774576	0.0485796	-0.00331763		0.00157874
11.8722	0.00632123	0.0249217	-0.00331763		0.0015597
11.8957	0.00837365	0.0253512	-0.00331763		0.00154088
11.9192	0.0104914	0.0532746	-0.00331763		0.00152229
11.9428	0.00949807	0.0489746	-0.00331763		0.00150393
11.9663	0.00536539	0.0337293	-0.00331763		0.00148579
11.9898	0.00790846	0.0213474	-0.00331763		0.00146786
12.0133	0.00417994	0.0280518	-0.00331763		0.00145015
12.0368	0.00579342	0.0198959	-0.00331763		0.00143266
12.0603	0.00629295	0.0183408	-0.00331763		0.00141538
12.0838	0.0114974	0.0196392	-0.00331763		0.0013983
12.1073	0.00702811	0.0441166	-0.00476416		0.00138143
12.1308	0.00499633	0.0441166	-0.00331763		0.00136477
12.1543	0.005385	0.0316409	-0.00331763		0.00134831
12.1778	0.0098489	0.0216485	-0.00476416		0.00133204
12.2013	0.00915459	0.0618008	-0.00476416		0.00131597
12.2249	0.00839565	0.0618008	-0.00476416		0.0013001
12.2484	0.00695002	0.0362718	-0.00476416		0.00128441
12.2719	0.00807744	0.0343612	-0.00476416		0.00126892
12.2954	0.0110782	0.0532796	-0.00476416		0.00125361
12.3189	0.00546898	0.0346771	-0.00331763		0.00123849
12.3424	0.00716688	0.0245366	-0.00432477		0.00122355
12.3659	0.00774307	0.0273754	-0.00459136		0.00120879
12.3894	0.00647338	0.0273754	-0.00459136		0.0011942
12.4129	0.00620768	0.0253315	-0.00331763		0.0011798
12.4365	0.00569244	0.0277012	-0.00314978		0.00116556
12.46	0.00528671	0.0298192	-0.00430008		0.0011515
12.4835	0.00579028	0.0278691	-0.00390513		0.00113761
12.507	0.0103399	0.0278691	-0.00314978		0.00112389
12.5305	0.00725162	0.0458742	-0.00314978		0.00111034
12.554	0.00549855	0.0344846	-0.00331763		0.00109694
12.5775	0.00477955	0.0320211	-0.00331763		0.00108371
12.601	0.00211943	0.0393179	-0.00331763		0.00107063
12.6245	0.00231916	0.0199502	-0.00384589		0.00105772
12.648	0.00607752	0.0378319	-0.00358423		0.00104496
12.6715	0.00606496	0.0284862	-0.00331763		0.00103235
12.6951	0.0052517	0.0284862	-0.00314978		0.0010199
12.7186	0.00580419	0.0256129	-0.00476416		0.00100759
12.7421	0.000604687	0.0256129	-0.00476416		0.000995438
12.7656	0.00158175	0.0246255	-0.00476416		0.000983429
12.7891	0.0053289	0.0157489	-0.00331763		0.000971565
12.8126	0.00406863	0.0178323	-0.00331763		0.000959845
12.8361	0.00605086	0.0193035	-0.00476416		0.000948265
12.8596	0.00302469	0.03132	-0.00476416		0.000936826
12.8831	0.00513052	0.03132	-0.00476416		0.000925529
12.9066	0.00393475	0.0270644	-0.00476416		0.000914363
12.9301	0.00198649	0.0172645	-0.00476416		0.000903333
12.9536	0.00436655	0.0142234	-0.00476416		0.000892435
12.9772	0.00538994	0.012688	-0.00331763		0.000881669
13.0007	0.00517002	0.0247391	-0.00331763		0.000871033
13.0242	0.00277134	0.0205293	-0.00476416		0.000860525
13.0477	0.00306553	0.0168439	-0.00314978		0.000850143
13.0712	0.00239994	0.0276074	-0.00314978		0.000839887
13.0947	0.00288695	0.014253	-0.00328307		0.000829755
13.1182	0.00553194	0.0223644	-0.00428034		0.000819745
13.1417	0.00347925	0.0174309	-0.00331763		0.000809856
13.1652	0.00494472	0.014564	-0.00353486		0.000800086
13.1888	0.00237346	0.0248329	-0.00331763		0.000790434
13.2123	0.00181738	0.00894576	-0.00331763		0.000780898
13.2358	0.000602443	0.0106539	-0.00331763		0.000771482
13.2593	0.000846014	0.00894082	-0.00331763		0.000762175
13.2828	0.00263418	0.0113994	-0.00331763		0.00075298
13.3063	0.00142956	0.0204044	-0.00476416		0.000743896
13.3298	0.00105929	0.0175173	-0.00476416		0.000734922
13.3533	0.00460088	0.0165092	-0.00331763		0.000726056
13.3768	0.00450551	0.0160263	-0.00331763		0.000717297
13.4003	0.00512236	0.0205328	-0.00331763		0.000708644
13.4238	0.00333338	0.0205328	-0.00331763		0.000700095
13.4474	0.0053982	0.0118837	-0.00331763		0.000691649
13.4709	0.0082531	0.0261545	-0.00273507		0.000683305
13.4944	0.00648886	0.0259634	-0.00476416		0.000675062
13.5179	0.00660048	0.0466739	-0.00476416		0.000666918
13.5414	0.00199798	0.0247761	-0.00476416		0.000658872
13.5649	0.00385473	0.0135865	-0.00476416		0.000650924
13.5884	0.00463459	0.0218707	-0.00476416		0.000643071
13.6119	0.00268225	0.0178323	-0.00273507		0.000635317
13.6354	0.0019145	0.0114685	-0.00273507		0.000627652
13.6589	0.00320754	0.0108366	-0.00476416		0.000620081
13.6824	0.00230452	0.0141197	-0.00331763		0.0006126
13.7059	0.00590231	0.0196787	-0.00331763		0.00060521
13.7295	0.00230434	0.0340349	-0.00476416		0.000597909
13.753	0.00238378	0.0105947	-0.00476416		0.000590696
13.7765	0.00151219	0.0116216	-0.00314978		0.000583569
13.8	0.00280702	0.0116216	-0.00273507		0.000576529
13.8235	0.0036629	0.0123671	-0.00331763		0.000569574
13.847	0.00190041	0.0181927	-0.00476416		0.000562703
13.8705	0.00411172	0.0207994	-0.00476416		0.000555915
13.894	0.00622653	0.0272273	-0.00331763		0.000549208
13.9175	0.00671349	0.0349635	-0.00331763		0.000542583
13.9411	0.00427266	0.0325839	-0.00331763		0.000536037
13.9645	0.0034924	0.0223841	-0.00476416		0.000529573
13.9881	0.00371393	0.0183408	-0.003367		0.000523185
14.0116	0.00415705	0.0107774	-0.00331763		0.000516873
14.0351	0.00237346	0.013779	-0.00331763		0.000510638
14.0586	-0.000796061	0.0179162	-0.00331763		0.000504477
14.0821	0.000712402	0.011508	-0.00331763		0.000498391
14.1056	0.00532414	0.0154477	-0.00331763		0.000492379
14.1291	0.00347534	0.0165422	-0.00331763		0.000486439
14.1526	0.00228235	0.0142826	-0.00331763		0.000480571
14.1761	0.00450533	0.0123572	-0.00331763		0.000474773
14.1997	0.00343984	0.0269953	-0.00476416		0.000469046
14.2232	0.00278592	0.0131027	-0.00331763		0.000463387
14.2467	0.00339339	0.0174092	-0.00331763		0.000457797
14.2702	0.00468458	0.0250303	-0.00331763		0.000452274
14.2937	0.00520027	0.0153095	-0.00331763		0.000446818
14.3172	0.00153544	0.0228433	-0.00331763		0.00044143
14.3407	0.000777435	0.0131718	-0.00315965		0.000436105
14.3642	0.00304417	0.0086604	-0.00314978		0.000430844
14.3877	0.00217809	0.0190468	-0.00314978		0.000425646
14.4112	0.00229164	0.0173583	-0.00476416		0.000420511
14.4347	0.00534605	0.0153984	-0.00476416		0.000415438
14.4582	0.00480424	0.0227322	-0.00309547		0.000410426
14.4818	0.00311939	0.0132903	-0.00273507		0.000405475
14.5053	0.00276734	0.0162228	-0.00331763		0.000400583
14.5288	0.00199673	0.0107571	-0.00331763		0.000395751
14.5523	0.00401069	0.0107571	-0.00338675		0.000390977
14.5758	0.00588543	0.018637	-0.00444819		0.00038626
14.5993	0.00857427	0.0239097	-0.00273507		0.0003816
14.6228	0.0101689	0.0344649	-0.00273507		0.000376997
14.6463	0.00749474	0.046358	-0.00331763		0.000372449
14.6698	0.00748576	0.0440524	-0.00331763		0.000367955
14.6933	0.00524232	0.0360546	-0.00331763		0.000363518
14.7169	0.00736562	0.0231395	-0.00451731		0.000359133
14.7404	0.0102367	0.029365	-0.00314978		0.0003548
14.7639	0.0103121	0.0421566	-0.00233863		0.00035052
14.7874	0.0152769	0.0536449	-0.00233863		0.000346292
14.8109	0.0149115	0.0477304	-0.00233863		0.000342114
14.8344	0.014166	0.0349388	-0.0015897		0.000337987
14.8579	0.0286939	0.0418999	-0.00121449		0.000333909
					0.000683524

## Sheet: CK-666
	Averaged Curve				Double Exponential Fit
X (microns)	I_Mean curve	I_Upper Limit	I_Lower Limit		I_Fit
-0.11566	0.80129	1.39813	0		1.12356
-0.09914	0.881195	1.38145	0.392887		1.1018
-0.08262	0.877856	1.38145	0.4281		1.08065
-0.06609	0.882341	1.35869	0.4281		1.06007
-0.04957	0.888287	1.35869	0.385729		1.04006
-0.03305	0.926279	1.44935	0.431164		1.02059
-0.01652	0.948906	1.44935	0.431164		1.00166
0	1	1.50584	0.537395		0.983238
0.016524	0.946068	1.4614	0.469798		0.96532
0.033047	0.92813	1.4614	0.469798		0.947888
0.049571	0.919177	1.43269	0.465059		0.930929
0.066094	0.915959	1.43269	0.526211		0.914429
0.082618	0.896427	1.39216	0.526211		0.898375
0.099141	0.890699	1.39216	0.463174		0.882754
0.115665	0.858832	1.29924	0.436474		0.867553
0.132188	0.830373	1.29924	0.436474		0.85276
0.148712	0.831054	1.35352	0.385258		0.838364
0.165235	0.843916	1.35352	0.420019		0.824354
0.181759	0.820832	1.34074	0.37979		0.810717
0.198282	0.791329	1.34074	0.37979		0.797444
0.214806	0.795855	1.26151	0.399453		0.784524
0.23133	0.779478	1.26151	0.399453		0.771946
0.247853	0.76477	1.26251	0.302199		0.759702
0.264377	0.73637	1.26251	0.322192		0.747781
0.2809	0.737651	1.16881	0.322192		0.736174
0.297424	0.719592	1.16881	0.277675		0.724873
0.313947	0.734577	1.26478	0.277675		0.713867
0.330471	0.742363	1.26478	0.322497		0.70315
0.346994	0.717644	1.11411	0.322497		0.692712
0.363518	0.70156	1.11411	0.322497		0.682546
0.380041	0.674844	1.16595	0.30541		0.672644
0.396565	0.661123	1.16595	0.30541		0.662998
0.413088	0.654028	1.10227	0.239883		0.653601
0.429612	0.610846	1.10227	0.239883		0.644446
0.446135	0.613802	1.15688	0.172633		0.635525
0.462659	0.627339	1.15688	0.172633		0.626833
0.479183	0.652611	1.18547	0.172633		0.618363
0.495706	0.64463	1.18547	0.152479		0.610108
0.51223	0.626081	1.11937	0.152479		0.602062
0.528753	0.590919	1.11937	0.202941		0.594219
0.545277	0.578783	1.14751	0.202941		0.586574
0.5618	0.575663	1.14751	0.195887		0.57912
0.578324	0.569511	1.05134	0.195887		0.571853
0.594847	0.555834	1.05134	0.195887		0.564767
0.611371	0.542532	1.07951	0.12484		0.557857
0.627894	0.549717	1.07951	0.12484		0.551117
0.644418	0.52169	0.992292	0.110195		0.544544
0.660941	0.515829	0.992292	0.110195		0.538131
0.677465	0.52635	0.987103	0.147881		0.531876
0.693989	0.526207	0.987103	0.147881		0.525772
0.710512	0.523213	0.970975	0.147881		0.519817
0.727036	0.511609	0.970975	0.161708		0.514005
0.743559	0.49573	0.95541	0.161708		0.508333
0.760083	0.501707	0.95541	0.213009		0.502797
0.776606	0.509247	0.872575	0.213009		0.497392
0.79313	0.498933	0.872575	0.213009		0.492116
0.809653	0.513701	0.999082	0.283961		0.486963
0.826177	0.505981	0.999082	0.283961		0.481932
0.8427	0.449263	0.782961	0.165803		0.477019
0.859224	0.457122	0.782961	0.165803		0.472219
0.875747	0.464235	0.818021	0.178058		0.467531
0.892271	0.457538	0.818021	0.178058		0.46295
0.908795	0.442908	0.77042	0.178058		0.458474
0.925318	0.448918	0.77042	0.139239		0.454101
0.941842	0.440438	0.762485	0.139239		0.449826
0.958365	0.429561	0.762485	0.182382		0.445647
0.974889	0.42056	0.690918	0.182382		0.441562
0.991412	0.415568	0.690918	0.149371		0.437567
1.00794	0.415138	0.781869	0.149371		0.433661
1.02446	0.406776	0.690757	0.149371		0.429841
1.04098	0.434445	0.791109	0.110517		0.426105
1.05751	0.431669	0.791109	0.110517		0.422449
1.07403	0.456262	0.733008	0.163144		0.418872
1.09055	0.449542	0.724253	0.163144		0.415372
1.10708	0.408906	0.689665	0.150094		0.411946
1.1236	0.410333	0.678047	0.150094		0.408593
1.14012	0.414583	0.713527	0.150094		0.405311
1.15665	0.398263	0.713527	0.102689		0.402096
1.17317	0.393661	0.698343	0.102689		0.398949
1.18969	0.38085	0.698343	0.116103		0.395866
1.20622	0.388079	0.744703	0.116103		0.392845
1.22274	0.376171	0.744703	0.185937		0.389886
1.23927	0.39328	0.73934	0.185937		0.386987
1.25579	0.396912	0.716874	0.185937		0.384145
1.27231	0.393311	0.716874	0.180779		0.38136
1.28884	0.397061	0.700197	0.180779		0.378629
1.30536	0.373918	0.774225	0.104817		0.375952
1.32188	0.360895	0.774225	0.104817		0.373326
1.33841	0.361297	0.773941	0.179088		0.370751
1.35493	0.371668	0.798307	0.179088		0.368224
1.37145	0.368251	0.798307	0.179088		0.365745
1.38798	0.376581	0.846593	0.126158		0.363312
1.4045	0.358706	0.731658	0.126158		0.360925
1.42102	0.352305	0.731658	0.11373		0.358581
1.43755	0.359434	0.76969	0.11373		0.35628
1.45407	0.352186	0.76969	0.146617		0.35402
1.4706	0.349705	0.781495	0.146617		0.351801
1.48712	0.33441	0.74513	0.146617		0.34962
1.50364	0.339287	0.74513	0.15798		0.347478
1.52016	0.33732	0.741117	0.15798		0.345374
1.53669	0.326875	0.798294	0.03285		0.343305
1.55321	0.33212	0.798294	0.03285		0.341271
1.56974	0.3389	0.805014	0.107467		0.339272
1.58626	0.32552	0.735644	0.107467		0.337306
1.60278	0.319945	0.735644	0.107467		0.335373
1.61931	0.341896	0.835105	0.161108		0.333471
1.63583	0.335993	0.721003	0.108784		0.331599
1.65235	0.325593	0.721003	0.108784		0.329758
1.66888	0.330874	0.734055	0.059942		0.327946
1.6854	0.335253	0.734055	0.059942		0.326162
1.70192	0.309378	0.766821	0.118084		0.324406
1.71845	0.324329	0.699105	0.118084		0.322677
1.73497	0.326223	0.699105	0.146918		0.320973
1.7515	0.31927	0.730359	0.146918		0.319296
1.76802	0.312057	0.711097	0.139607		0.317643
1.78454	0.318934	0.711097	0.139607		0.316014
1.80106	0.301716	0.663916	0.096785		0.314409
1.81759	0.290902	0.674713	0.096785		0.312827
1.83411	0.291149	0.674713	0.096785		0.311267
1.85064	0.294717	0.651569	0.144337		0.309729
1.86716	0.307843	0.651569	0.144337		0.308212
1.88368	0.30125	0.716583	0.173176		0.306716
1.90021	0.29819	0.625703	0.15415		0.30524
1.91673	0.302638	0.625703	0.104365		0.303784
1.93325	0.314389	0.700229	0.104365		0.302347
1.94978	0.328155	0.714218	0.104365		0.300928
1.9663	0.323875	0.714218	0.134094		0.299528
1.98282	0.312393	0.673253	0.134094		0.298145
1.99935	0.330487	0.710354	0.106207		0.29678
2.01587	0.333158	0.710354	0.106207		0.295432
2.0324	0.313263	0.699861	0.106207		0.2941
2.04892	0.308137	0.643117	0.080543		0.292784
2.06544	0.307473	0.643117	0.080543		0.291484
2.08197	0.330319	0.716564	0.098341		0.290199
2.09849	0.316148	0.716564	0.098341		0.288928
2.11501	0.300096	0.72959	0.133918		0.287673
2.13154	0.284431	0.622092	0.133918		0.286431
2.14806	0.302645	0.622092	0.133918		0.285204
2.16458	0.321013	0.687946	0.162442		0.28399
2.18111	0.290024	0.642755	0.162442		0.282789
2.19763	0.298682	0.642755	0.166857		0.281601
2.21415	0.290752	0.666171	0.144852		0.280425
2.23068	0.273285	0.598475	0.071284		0.279262
2.2472	0.28031	0.598475	0.071284		0.278111
2.26372	0.280759	0.62277	0.071284		0.276971
2.28025	0.290096	0.677162	0.064705		0.275843
2.29677	0.290465	0.677162	0.064705		0.274726
2.3133	0.29376	0.560753	0.135624		0.27362
2.32982	0.293417	0.560753	0.134785		0.272524
2.34634	0.274239	0.6021	0.134785		0.271439
2.36287	0.278903	0.616373	0.150735		0.270364
2.37939	0.271556	0.616373	0.150735		0.2693
2.39591	0.270775	0.535315	0.121228		0.268244
2.41244	0.271204	0.57639	0.121228		0.267199
2.42896	0.281382	0.57639	0.167144		0.266162
2.44548	0.276588	0.577921	0.166414		0.265135
2.46201	0.282616	0.525455	0.166414		0.264117
2.47853	0.273553	0.525455	0.11953		0.263107
2.49505	0.266737	0.477408	0.11953		0.262106
2.51158	0.246085	0.458379	0.11194		0.261113
2.5281	0.242208	0.458379	0.08111		0.260129
2.54462	0.227779	0.438071	0.08111		0.259152
2.56115	0.247026	0.438071	0.123232		0.258183
2.57767	0.252498	0.455413	0.114557		0.257222
2.5942	0.236634	0.405369	0.114557		0.256268
2.61072	0.231873	0.458502	0.114557		0.255322
2.62724	0.23997	0.588544	0.117029		0.254383
2.64377	0.237908	0.430046	0.120815		0.253451
2.66029	0.236689	0.430046	0.109114		0.252526
2.67681	0.234441	0.460246	0.109114		0.251607
2.69334	0.230409	0.487655	0.078106		0.250696
2.70986	0.242538	0.487655	0.12561		0.24979
2.72638	0.214287	0.437573	0.121069		0.248891
2.74291	0.215847	0.400439	0.080251		0.247999
2.75943	0.230454	0.450257	0.080251		0.247112
2.77595	0.236301	0.450257	0.128636		0.246232
2.79248	0.2545	0.482958	0.128636		0.245357
2.809	0.242449	0.441521	0.108819		0.244489
2.82552	0.231368	0.397629	0.135638		0.243626
2.84205	0.210037	0.397629	0.115776		0.242768
2.85857	0.226892	0.404116	0.116635		0.241916
2.87509	0.221513	0.390295	0.116635		0.24107
2.89162	0.22173	0.441431	0.158407		0.240228
2.90814	0.226784	0.441431	0.153886		0.239392
2.92467	0.234467	0.494763	0.146041		0.238561
2.94119	0.225731	0.494169	0.146041		0.237735
2.95771	0.220171	0.525338	0.099305		0.236914
2.97424	0.205591	0.525338	0.099305		0.236098
2.99076	0.210328	0.489226	0.119756		0.235287
3.00728	0.211682	0.472717	0.101659		0.23448
3.02381	0.221547	0.472717	0.101659		0.233678
3.04033	0.232496	0.468756	0.149484		0.23288
3.05685	0.223852	0.485749	0.121565		0.232087
3.07338	0.235682	0.525855	0.121565		0.231298
3.0899	0.225031	0.525855	0.121565		0.230514
3.10643	0.238323	0.49685	0.143656		0.229734
3.12295	0.24105	0.497438	0.118387		0.228958
3.13947	0.241506	0.47881	0.118387		0.228186
3.15599	0.220012	0.47881	0.077456		0.227418
3.17252	0.217657	0.467916	0.077456		0.226654
3.18904	0.204604	0.386108	0.077456		0.225895
3.20557	0.211713	0.442639	0.084793		0.225139
3.22209	0.207917	0.442639	0.088974		0.224387
3.23861	0.222308	0.450108	0.088974		0.223638
3.25514	0.219509	0.412219	0.115094		0.222894
3.27166	0.220842	0.431603	0.084057		0.222153
3.28818	0.230587	0.431603	0.084057		0.221415
3.30471	0.217425	0.36863	0.084057		0.220682
3.32123	0.215387	0.361561	0.108017		0.219951
3.33775	0.208427	0.402009	0.057494		0.219225
3.35428	0.210044	0.402009	0.057494		0.218501
3.3708	0.217701	0.430911	0.035596		0.217781
3.38733	0.199062	0.352496	0.035596		0.217065
3.40385	0.201686	0.352496	0.062501		0.216351
3.42037	0.214083	0.419171	0.062501		0.215641
3.4369	0.219787	0.398029	0.061758		0.214935
3.45342	0.2263	0.471844	0.061758		0.214231
3.46994	0.217239	0.448105	0.085444		0.21353
3.48647	0.21625	0.448105	0.081291		0.212833
3.50299	0.216501	0.360644	0.084179		0.212139
3.51951	0.214932	0.366782	0.036383		0.211447
3.53604	0.207333	0.366782	0.036383		0.210759
3.55256	0.19685	0.319387	0.05707		0.210074
3.56908	0.219527	0.432624	0.05707		0.209392
3.58561	0.229231	0.432624	0.112719		0.208712
3.60213	0.213064	0.388163	0.112719		0.208035
3.61865	0.198327	0.369179	0.10083		0.207362
3.63518	0.188848	0.377773	0.040293		0.206691
3.6517	0.187607	0.361813	0.040293		0.206022
3.66823	0.196035	0.361813	0.044337		0.205357
3.68475	0.196223	0.366439	0.044337		0.204694
3.70127	0.201393	0.429748	0.053896		0.204034
3.7178	0.194543	0.417859	0.053896		0.203377
3.73432	0.190476	0.417859	0.053896		0.202722
3.75084	0.204864	0.411088	0.075547		0.20207
3.76737	0.20599	0.375162	0.075547		0.201421
3.78389	0.194051	0.342112	0.087203		0.200774
3.80041	0.191066	0.342112	0.072762		0.200129
3.81694	0.190824	0.346745	0.076685		0.199487
3.83346	0.196522	0.339159	0.076685		0.198848
3.84998	0.198564	0.339159	0.076685		0.198211
3.86651	0.200249	0.353077	0.098427		0.197577
3.88303	0.203215	0.332129	0.107725		0.196945
3.89955	0.200427	0.329706	0.107033		0.196315
3.91608	0.201476	0.329706	0.095138		0.195688
3.9326	0.187566	0.346978	0.076795		0.195063
3.94912	0.185965	0.271605	0.076795		0.194441
3.96565	0.202694	0.289374	0.076795		0.19382
3.98217	0.198261	0.341634	0.050679		0.193203
3.9987	0.204814	0.345317	0.050679		0.192587
4.01522	0.203207	0.351811	0.051586		0.191974
4.03174	0.204327	0.363797	0.051586		0.191363
4.04827	0.196482	0.363797	0.064595		0.190754
4.06479	0.182125	0.337977	0.060537		0.190148
4.08131	0.186948	0.337977	0.064595		0.189543
4.09784	0.195787	0.32486	0.080812		0.188941
4.11436	0.186107	0.299267	0.080812		0.188341
4.13088	0.187935	0.345504	0.106744		0.187743
4.14741	0.190707	0.400711	0.105922		0.187148
4.16393	0.167999	0.336633	0.051444		0.186554
4.18046	0.175232	0.336633	0.051444		0.185963
4.19698	0.184551	0.399341	0.051444		0.185374
4.2135	0.180206	0.332737	0.07817		0.184787
4.23003	0.16207	0.332737	0.069447		0.184202
4.24655	0.179528	0.301244	0.049042		0.183619
4.26307	0.172448	0.301244	0.027603		0.183038
4.2796	0.194636	0.299112	0.064375		0.182459
4.29612	0.185334	0.292947	0.101089		0.181882
4.31264	0.182302	0.31867	0.099202		0.181307
4.32917	0.189328	0.346099	0.099202		0.180734
4.34569	0.180932	0.259723	0.108705		0.180163
4.36221	0.175808	0.259723	0.104817		0.179594
4.37874	0.196392	0.325894	0.122295		0.179027
4.39526	0.182825	0.326728	0.04857		0.178462
4.41178	0.182449	0.326728	0.050541		0.177899
4.42831	0.189928	0.345763	0.050541		0.177338
4.44483	0.193837	0.364294	0.059968		0.176779
4.46136	0.194558	0.364294	0.059968		0.176221
4.47788	0.19451	0.28383	0.108914		0.175666
4.4944	0.189804	0.284955	0.076658		0.175112
4.51093	0.200462	0.312564	0.062346		0.174561
4.52745	0.2048	0.329945	0.085452		0.174011
4.54397	0.198621	0.329945	0.118192		0.173463
4.5605	0.191675	0.349601	0.121914		0.172917
4.57702	0.18432	0.317656	0.054101		0.172373
4.59354	0.192205	0.317656	0.047336		0.17183
4.61007	0.183386	0.318612	0.047336		0.17129
4.62659	0.175144	0.281414	0.059587		0.170751
4.64311	0.173239	0.257313	0.059587		0.170214
4.65964	0.172508	0.2808	0.064472		0.169679
4.67616	0.168121	0.298149	0.063354		0.169145
4.69268	0.166007	0.309831	0.012244		0.168613
4.70921	0.178446	0.325093	0.012244		0.168084
4.72573	0.181731	0.325093	0.040849		0.167555
4.74226	0.173559	0.299784	0.042251		0.167029
4.75878	0.171031	0.336219	0.046212		0.166504
4.7753	0.169063	0.336219	0.053303		0.165981
4.79183	0.169745	0.290834	0.053303		0.16546
4.80835	0.1708	0.277854	0.04817		0.164941
4.82487	0.182812	0.314936	0.048958		0.164423
4.8414	0.177948	0.307531	0.053978		0.163907
4.85792	0.183152	0.338474	0.064175		0.163392
4.87444	0.178942	0.338474	0.056796		0.16288
4.89097	0.158357	0.265247	0.022111		0.162369
4.90749	0.166544	0.273731	0.022111		0.161859
4.92401	0.167858	0.273731	0.022854		0.161352
4.94054	0.161038	0.263774	0.022854		0.160846
4.95706	0.154754	0.275579	0.036087		0.160341
4.97358	0.148505	0.263483	0.02661		0.159838
4.99011	0.150353	0.263483	0.020276		0.159337
5.00663	0.162193	0.286208	0.020276		0.158838
5.02316	0.1542	0.286208	0.028863		0.15834
5.03968	0.158703	0.260434	0.028863		0.157844
5.0562	0.156512	0.260434	0.054183		0.157349
5.07273	0.155459	0.25993	0.051452		0.156856
5.08925	0.145396	0.241082	0.06486		0.156364
5.10577	0.143708	0.241082	0.021717		0.155875
5.1223	0.141098	0.240248	0.021717		0.155386
5.13882	0.13636	0.255633	-0.00171		0.154899
5.15534	0.144853	0.255633	-0.00171		0.154414
5.17187	0.157126	0.281084	0.021891		0.153931
5.18839	0.163587	0.289684	0.021891		0.153449
5.20491	0.160612	0.289684	0.000827		0.152968
5.22144	0.162608	0.27965	0.040423		0.152489
5.23796	0.161795	0.271657	0.040423		0.152012
5.25448	0.160908	0.271657	0.033657		0.151536
5.27101	0.146499	0.259458	0.033657		0.151061
5.28753	0.144789	0.248318	0.016373		0.150589
5.30405	0.148867	0.251646	0.016373		0.150117
5.32058	0.151826	0.294873	0.037573		0.149647
5.3371	0.14849	0.294873	0.051413		0.149179
5.35363	0.154329	0.247517	0.057861		0.148712
5.37015	0.154802	0.237121	0.057861		0.148247
5.38667	0.152208	0.2317	0.049947		0.147783
5.4032	0.13117	0.209615	0.052829		0.147321
5.41972	0.134408	0.222479	0.052829		0.14686
5.43624	0.138005	0.222479	0.041612		0.1464
5.45277	0.153448	0.283462	0.043664		0.145942
5.46929	0.147343	0.283462	0.043664		0.145486
5.48581	0.143453	0.272503	0.05341		0.145031
5.50234	0.137112	0.257423	0.042342		0.144577
5.51886	0.151434	0.257423	0.042342		0.144125
5.53538	0.146654	0.259658	0.043207		0.143674
5.55191	0.151585	0.259658	0.060188		0.143225
5.56843	0.156145	0.259658	0.060188		0.142777
5.58495	0.158729	0.26035	0.050179		0.14233
5.60148	0.173108	0.26035	0.062559		0.141885
5.618	0.15778	0.253332	0.038329		0.141442
5.63453	0.15049	0.253332	0.031441		0.140999
5.65105	0.149724	0.273533	0.03148		0.140558
5.66757	0.146515	0.231318	0.039718		0.140119
5.6841	0.144676	0.213847	0.067237		0.139681
5.70062	0.151959	0.233504	0.070063		0.139244
5.71714	0.146919	0.233504	0.052389		0.138809
5.73367	0.140854	0.241928	0.025762		0.138375
5.75019	0.152861	0.241928	0.077479		0.137942
5.76671	0.14972	0.252415	0.049133		0.137511
5.78324	0.147771	0.252415	0.036972		0.137081
5.79976	0.141409	0.252415	0.043126		0.136653
5.81628	0.135436	0.227106	0.043126		0.136226
5.83281	0.135557	0.227106	0.046554		0.1358
5.84933	0.143938	0.227694	0.051963		0.135376
5.86585	0.139526	0.227694	0.035867		0.134953
5.88238	0.137943	0.257513	0.04364		0.134531
5.8989	0.135374	0.257513	0.025309		0.13411
5.91543	0.126072	0.229744	0.025309		0.133691
5.93195	0.131357	0.225939	0.045322		0.133274
5.94847	0.136084	0.199328	0.028715		0.132857
5.965	0.130087	0.199328	0.024088		0.132442
5.98152	0.1193	0.217271	0.003618		0.132028
5.99804	0.135096	0.229774	0.033315		0.131615
6.01457	0.140429	0.229774	0.033315		0.131204
6.03109	0.136502	0.21647	0.025626		0.130794
6.04761	0.142997	0.227588	0.051368		0.130386
6.06414	0.13606	0.227588	0.041124		0.129978
6.08066	0.130245	0.255982	0.045424		0.129572
6.09718	0.128448	0.255982	0.055135		0.129167
6.11371	0.13117	0.255982	0.052066		0.128764
6.13023	0.137803	0.23758	0.032029		0.128362
6.14676	0.136319	0.23758	0.037405		0.12796
6.16328	0.135368	0.23758	0.037405		0.127561
6.1798	0.133389	0.215436	0.028327		0.127162
6.19633	0.141235	0.212212	0.028327		0.126765
6.21285	0.13904	0.212212	0.061396		0.126369
6.22937	0.128721	0.209014	0.059036		0.125974
6.2459	0.129937	0.196349	0.059036		0.125581
6.26242	0.132531	0.218803	0.031142		0.125188
6.27894	0.138916	0.218803	0.05982		0.124797
6.29547	0.140177	0.239311	0.054489		0.124408
6.31199	0.132437	0.239311	0.011667		0.124019
6.32852	0.12833	0.25361	0.05122		0.123632
6.34504	0.123145	0.25361	0.05122		0.123245
6.36156	0.114566	0.199735	0.027054		0.12286
6.37808	0.109989	0.199735	0.027054		0.122477
6.39461	0.117799	0.189552	0.027428		0.122094
6.41113	0.131376	0.204271	0.043817		0.121713
6.42766	0.120996	0.204271	0.031952		0.121333
6.44418	0.117676	0.206087	0.031952		0.120954
6.4607	0.115406	0.206087	0.021148		0.120576
6.47723	0.117213	0.203353	0.042417		0.120199
6.49375	0.117912	0.203353	0.042417		0.119824
6.51027	0.115987	0.217833	0.041659		0.11945
6.5268	0.107948	0.211075	0.025775		0.119077
6.54332	0.114253	0.211075	0.025775		0.118705
6.55984	0.108177	0.211075	0.025891		0.118334
6.57637	0.114856	0.235751	0.014255		0.117964
6.59289	0.113272	0.235751	0.014255		0.117596
6.60942	0.117297	0.240481	0.019358		0.117229
6.62594	0.117668	0.240481	0.042303		0.116863
6.64246	0.114161	0.21742	0.034633		0.116498
6.65899	0.115625	0.176422	0.047537		0.116134
6.67551	0.109758	0.176422	0.007706		0.115771
6.69203	0.108155	0.166969	0.007706		0.11541
6.70856	0.114793	0.190263	0.034406		0.115049
6.72508	0.103609	0.190263	6.46e-06		0.11469
6.7416	0.108096	0.194669	6.46e-06		0.114332
6.75813	0.10474	0.194669	0.026001		0.113975
6.77465	0.106948	0.182838	0.033875		0.113619
6.79117	0.103079	0.182838	0.033875		0.113264
6.8077	0.109281	0.157652	0.05635		0.11291
6.82422	0.113561	0.162207	0.032901		0.112558
6.84074	0.0991016	0.175576	0.016796		0.112206
6.85727	0.0964169	0.184971	0.025768		0.111856
6.87379	0.111691	0.24963	0.025768		0.111507
6.89032	0.124333	0.24963	8.4e-05		0.111158
6.90684	0.115116	0.239848	8.4e-05		0.110811
6.92336	0.112705	0.239848	0.027687		0.110465
6.93989	0.109575	0.206371	0.023886		0.11012
6.95641	0.108195	0.215533	0.006529		0.109776
6.97293	0.108782	0.213614	0.006529		0.109434
6.98946	0.105897	0.228715	0.006397		0.109092
7.00598	0.105708	0.228715	0.004856		0.108751
7.0225	0.103085	0.228715	0.004856		0.108412
7.03903	0.102572	0.233108	0.007204		0.108073
7.05555	0.103783	0.233108	0.024161		0.107736
7.07207	0.105758	0.22613	0.024161		0.107399
7.0886	0.0998219	0.22613	0.014908		0.107064
7.10512	0.0994865	0.22613	-0.00183		0.10673
7.12164	0.0987812	0.206623	-0.00183		0.106396
7.13817	0.0951094	0.206623	0.021051		0.106064
7.15469	0.0915393	0.206623	0.007038		0.105733
7.17122	0.0965941	0.243001	0.007038		0.105403
7.18774	0.103323	0.243001	0.016472		0.105074
7.20426	0.105954	0.222596	0.04173		0.104746
7.22079	0.109059	0.222596	0.04173		0.104419
7.23731	0.0952855	0.222596	0.023434		0.104093
7.25383	0.087986	0.188673	-0.00162		0.103768
7.27036	0.0866962	0.172268	-0.00162		0.103444
7.28688	0.088258	0.172268	0.015628		0.103121
7.3034	0.0829701	0.158505	0.018783		0.102799
7.31993	0.0781068	0.176836	-0.00318		0.102478
7.33645	0.0756034	0.176836	-0.00318		0.102158
7.35297	0.0837022	0.172875	-0.00318		0.101839
7.3695	0.0857951	0.172875	-0.00318		0.101521
7.38602	0.0880507	0.213453	-0.00274		0.101204
7.40254	0.0899071	0.213453	-0.00274		0.100888
7.41907	0.0891384	0.184247	0.015209		0.100573
7.43559	0.084472	0.176674	0.006335		0.100259
7.45212	0.0838744	0.176674	-0.00185		0.0999457
7.46864	0.0834711	0.180622	-0.00185		0.0996336
7.48516	0.0806431	0.180622	0.006166		0.0993225
7.50169	0.087601	0.138953	0.006293		0.0990124
7.51821	0.0937807	0.164889	0.006293		0.0987033
7.53473	0.0883926	0.201628	-0.00203		0.0983951
7.55126	0.0892737	0.201628	0.015489		0.0980879
7.56778	0.0820148	0.177249	0.015489		0.0977816
7.5843	0.0774181	0.17995	0.006134		0.0974763
7.60083	0.078516	0.167745	-0.00343		0.097172
7.61735	0.0916636	0.177818	-0.00149		0.0968686
7.63387	0.0876693	0.177818	0.012619		0.0965662
7.6504	0.105531	0.188628	0.015447		0.0962647
7.66692	0.11025	0.217517	0.014596		0.0959641
7.68344	0.103854	0.217517	-0.00199		0.0956645
7.69997	0.101722	0.217517	-0.00199		0.0953658
7.71649	0.0970044	0.187051	0.007223		0.095068
7.73301	0.0943213	0.187051	0.015719		0.0947712
7.74954	0.0819148	0.170626	0.015719		0.0944753
7.76606	0.0893807	0.167163	0.023439		0.0941804
7.78259	0.0935191	0.167163	0.006405		0.0938863
7.79911	0.0976016	0.178148	0.006405		0.0935932
7.81563	0.10258	0.178148	0.00678		0.093301
7.83216	0.0887666	0.178148	0.007531		0.0930097
7.84868	0.0935614	0.16306	0.007531		0.0927193
7.8652	0.0893058	0.16306	0.007334		0.0924298
7.88173	0.0978789	0.206565	0.015968		0.0921412
7.89825	0.0946864	0.206565	0.015968		0.0918535
7.91477	0.0962166	0.206565	0.023351		0.0915668
7.9313	0.0892617	0.160204	-0.00205		0.0912809
7.94782	0.0840841	0.155487	-0.00205		0.0909959
7.96434	0.0864122	0.155487	0.006264		0.0907118
7.98087	0.0934157	0.160094	-0.00126		0.0904286
7.99739	0.0909484	0.160094	-0.00126		0.0901462
8.01392	0.0927816	0.160094	0.031713		0.0898648
8.03044	0.101491	0.220211	-0.00199		0.0895842
8.04696	0.0895723	0.220211	-0.00199		0.0893045
8.06349	0.0929173	0.231532	0.024476		0.0890257
8.08001	0.0840532	0.231532	-0.00097		0.0887478
8.09653	0.0828197	0.231532	-0.00097		0.0884707
8.11306	0.0904622	0.296346	0.013763		0.0881945
8.12958	0.105662	0.296346	0.011831		0.0879191
8.1461	0.100458	0.296346	0.011831		0.0876446
8.16263	0.0827643	0.207876	0.00776		0.087371
8.17915	0.0814037	0.207876	0.006125		0.0870982
8.19567	0.0814444	0.207876	0.006125		0.0868263
8.2122	0.0790097	0.164811	-0.00227		0.0865552
8.22872	0.0755017	0.164811	0.008402		0.0862849
8.24525	0.0814758	0.195038	0.003618		0.0860156
8.26177	0.079749	0.195038	0.003618		0.085747
8.27829	0.077727	0.195038	-0.00027		0.0854793
8.29481	0.0787879	0.161083	-0.00027		0.0852124
8.31134	0.084576	0.161083	0.016328		0.0849464
8.32786	0.0868357	0.161083	0.005886		0.0846812
8.34439	0.0842958	0.282538	0.005667		0.0844168
8.36091	0.0814329	0.282538	-9.2e-05		0.0841532
8.37743	0.0802591	0.282538	-9.2e-05		0.0838905
8.39396	0.0947379	0.211443	0.010261		0.0836286
8.41048	0.0884968	0.211443	0.004389		0.0833675
8.427	0.0868398	0.183517	0.004389		0.0831072
8.44353	0.0920209	0.183517	-0.00027		0.0828477
8.46005	0.0896641	0.183517	0.015361		0.0825891
8.47657	0.0855954	0.142739	0.015361		0.0823312
8.4931	0.0860618	0.142739	0.007887		0.0820742
8.50962	0.0803378	0.142739	-0.00112		0.081818
8.52614	0.0806744	0.177547	-0.00112		0.0815625
8.54267	0.0820844	0.177547	0.001932		0.0813079
8.55919	0.0844888	0.177068	0.001932		0.081054
8.57572	0.0795914	0.177068	0.007383		0.080801
8.59224	0.0746621	0.17062	0.005453		0.0805487
8.60876	0.0760353	0.157497	0.017952		0.0802972
8.62529	0.0798897	0.157497	0.007734		0.0800465
8.64181	0.0909501	0.157497	0.024825		0.0797966
8.65833	0.09118	0.180189	0.014589		0.0795475
8.67486	0.090297	0.180189	0.014589		0.0792991
8.69138	0.0931683	0.180189	-0.00237		0.0790516
8.7079	0.0936324	0.246677	0.014603		0.0788048
8.72443	0.0923008	0.246677	0.013692		0.0785587
8.74095	0.0835002	0.197881	0.015576		0.0783135
8.75747	0.0783009	0.197881	0.006529		0.078069
8.774	0.07728	0.197881	0.006529		0.0778252
8.79052	0.0763628	0.176448	0.020956		0.0775822
8.80705	0.0771231	0.176448	0.031312		0.07734
8.82357	0.0819641	0.176448	0.010765		0.0770986
8.84009	0.0820305	0.204038	-0.0018		0.0768579
8.85662	0.0756507	0.204038	0.007181		0.0766179
8.87314	0.0769338	0.204038	0.007181		0.0763787
8.88966	0.0767326	0.157219	0.023827		0.0761402
8.90619	0.0702547	0.157219	0.006436		0.0759025
8.92271	0.0793719	0.241734	0.006436		0.0756656
8.93923	0.0772485	0.241734	0.0019		0.0754293
8.95576	0.0803463	0.241734	0.0019		0.0751938
8.97228	0.073018	0.208128	-0.00343		0.0749591
8.9888	0.0773242	0.208128	-0.00343		0.0747251
9.00533	0.0782646	0.208128	-0.00343		0.0744918
9.02185	0.0781708	0.238245	6.46e-05		0.0742592
9.03838	0.0791879	0.238245	6.46e-05		0.0740273
9.0549	0.0887314	0.238245	0.006808		0.0737962
9.07142	0.0919233	0.21406	0.006808		0.0735658
9.08794	0.0961972	0.21406	0.011103		0.0733362
9.10447	0.0873217	0.226356	-0.00241		0.0731072
9.12099	0.0782053	0.226356	-0.00241		0.072879
9.13752	0.0831818	0.226356	0.006332		0.0726514
9.15404	0.0839055	0.235893	-0.00182		0.0724246
9.17056	0.0905556	0.235893	-0.00055		0.0721985
9.18709	0.0849506	0.235893	-0.00205		0.0719731
9.20361	0.083121	0.294666	-0.00205		0.0717484
9.22013	0.0819237	0.294666	-0.00343		0.0715244
9.23666	0.0773668	0.264465	-0.00318		0.0713011
9.25318	0.0817676	0.264465	-0.00318		0.0710785
9.2697	0.0856395	0.264465	-0.00318		0.0708566
9.28623	0.0885036	0.288457	-0.00318		0.0706354
9.30275	0.0888323	0.288457	-0.00318		0.0704148
9.31927	0.0866002	0.288457	-0.00318		0.070195
9.3358	0.0842812	0.269783	-0.00318		0.0699758
9.35232	0.0880684	0.269783	-0.00215		0.0697574
9.36885	0.0767635	0.269783	-0.00245		0.0695396
9.38537	0.0847331	0.252202	-0.0017		0.0693225
9.40189	0.0846134	0.252202	-0.0017		0.0691061
9.41842	0.0743496	0.22078	0.006544		0.0688903
9.43494	0.0724928	0.22078	0.008897		0.0686752
9.45146	0.0789345	0.22078	0.008897		0.0684608
9.46799	0.0732876	0.260136	0.001157		0.0682471
9.48451	0.0775461	0.260136	0.006741		0.068034
9.50103	0.0857613	0.260136	0.006741		0.0678216
9.51756	0.0782911	0.173457	0.004613		0.0676099
9.53408	0.0778545	0.173457	-0.00318		0.0673988
9.5506	0.0790949	0.173457	-0.00318		0.0671884
9.56713	0.0786134	0.197487	0.013143		0.0669786
9.58365	0.0789405	0.197487	0.01751		0.0667695
9.60018	0.072967	0.188331	0.004672		0.066561
9.6167	0.0696724	0.188331	-0.00189		0.0663532
9.63322	0.072972	0.188331	0.012076		0.0661461
9.64974	0.0705619	0.155436	0.014976		0.0659396
9.66627	0.0700121	0.192854	0.006705		0.0657337
9.68279	0.0619443	0.192854	0.003263		0.0655285
9.69932	0.0696329	0.212367	0.003263		0.0653239
9.71584	0.0684881	0.212367	-0.00245		0.0651199
9.73236	0.0661454	0.192957	-0.00245		0.0649166
9.74889	0.0645327	0.209182	-0.00318		0.064714
9.76541	0.0614938	0.209182	-0.00318		0.0645119
9.78193	0.0651874	0.155707	-0.00234		0.0643105
9.79846	0.0675786	0.155707	-0.00234		0.0641097
9.81498	0.0720314	0.184648	-0.00019		0.0639096
9.8315	0.0722761	0.184648	0.009963		0.0637101
9.84803	0.0715196	0.216683	0.008632		0.0635112
9.86455	0.0701179	0.216683	0.006226		0.0633129
9.88107	0.0721408	0.212567	0.0063		0.0631152
9.8976	0.0761961	0.212567	0.006499		0.0629182
9.91412	0.0761123	0.22383	-0.00187		0.0627217
9.93065	0.0788016	0.241443	0.020011		0.0625259
9.94717	0.066248	0.241443	-0.00318		0.0623307
9.96369	0.0730693	0.249055	-0.00318		0.0621361
9.98022	0.0834145	0.249055	-0.00343		0.0619421
9.99674	0.0884198	0.268278	0.00557		0.0617487
10.0133	0.0741683	0.268278	-0.00202		0.0615559
10.0298	0.0770587	0.294317	-0.00202		0.0613638
10.0463	0.0752552	0.298595	-0.00245		0.0611722
10.0628	0.0708943	0.298595	-0.00282		0.0609812
10.0794	0.0718148	0.300514	-0.00245		0.0607908
10.0959	0.0728934	0.300514	-0.00127		0.060601
10.1124	0.0715053	0.274888	0.010584		0.0604118
10.1289	0.0681902	0.274888	0.004032		0.0602232
10.1455	0.0700103	0.285853	0.006474		0.0600352
10.162	0.0637696	0.275114	-0.00308		0.0598478
10.1785	0.0600931	0.275114	-0.00308		0.0596609
10.195	0.0575773	0.283087	-0.00318		0.0594747
10.2116	0.0594468	0.283087	-0.00318		0.059289
10.2281	0.0675441	0.327568	-0.00187		0.0591039
10.2446	0.0708552	0.327568	-0.0021		0.0589194
10.2611	0.0730666	0.347004	0.002507		0.0587354
10.2776	0.0769973	0.347004	0.002565		0.058552
10.2942	0.0734916	0.339618	0.007211		0.0583692
10.3107	0.0687577	0.310316	0.014079		0.058187
10.3272	0.0611886	0.310316	0.006384		0.0580053
10.3437	0.0597837	0.272794	0.006384		0.0578243
10.3603	0.0667891	0.272794	0.005906		0.0576437
10.3768	0.0725645	0.247621	-0.00318		0.0574638
10.3933	0.064329	0.247621	-0.00318		0.0572844
10.4098	0.0630355	0.247621	-0.00198		0.0571055
10.4263	0.0628024	0.182276	-0.00198		0.0569272
10.4429	0.0619956	0.182276	0.00606		0.0567495
10.4594	0.0661999	0.198359	-0.00318		0.0565723
10.4759	0.0618164	0.198359	-0.00318		0.0563957
10.4924	0.0652703	0.228572	-0.00318		0.0562196
10.509	0.062054	0.228572	-0.00318		0.0560441
10.5255	0.0569968	0.215992	-0.00318		0.0558691
10.542	0.0589143	0.215992	-0.00318		0.0556947
10.5585	0.0568976	0.21238	-0.00318		0.0555208
10.5751	0.0598041	0.218925	-0.00242		0.0553475
10.5916	0.0646357	0.218925	-0.00242		0.0551747
10.6081	0.0638455	0.203593	0.005744		0.0550024
10.6246	0.0645665	0.203593	0.005744		0.0548307
10.6412	0.0581319	0.18868	-0.00318		0.0546595
10.6577	0.0567461	0.18868	-0.00318		0.0544889
10.6742	0.0540412	0.182535	-0.00288		0.0543188
10.6907	0.0586659	0.211605	-0.00222		0.0541492
10.7073	0.0599106	0.211605	-0.00222		0.0539801
10.7238	0.0593188	0.211605	-0.00318		0.0538116
10.7403	0.0498601	0.210144	-0.00318		0.0536436
10.7568	0.0542579	0.157969	0.003722		0.0534761
10.7734	0.0646796	0.18667	0.003722		0.0533092
10.7899	0.0584248	0.18667	-0.00245		0.0531428
10.8064	0.0554267	0.18667	-0.00245		0.0529768
10.8229	0.0528573	0.180338	-0.00318		0.0528114
10.8394	0.0560234	0.180338	-0.00318		0.0526466
10.856	0.057288	0.180338	-0.00318		0.0524822
10.8725	0.0540602	0.158628	-0.00318		0.0523183
10.889	0.0548824	0.158628	-0.00318		0.052155
10.9055	0.0512418	0.158628	-0.00318		0.0519922
10.9221	0.0493093	0.132601	-0.00318		0.0518299
10.9386	0.0451282	0.134184	-0.00318		0.051668
10.9551	0.0447065	0.128763	-0.00318		0.0515067
10.9716	0.04715	0.128763	-0.00288		0.0513459
10.9881	0.0493018	0.123109	-0.00288		0.0511856
11.0047	0.0631976	0.260789	-0.00288		0.0510258
11.0212	0.0707196	0.260789	-0.00288		0.0508665
11.0377	0.0635995	0.260789	-0.00288		0.0507077
11.0542	0.0563189	0.178393	0.000433		0.0505494
11.0708	0.0620629	0.178393	0.000433		0.0503916
11.0873	0.0613519	0.178393	-0.00166		0.0502343
11.1038	0.0555176	0.139411	-0.00166		0.0500774
11.1203	0.0545775	0.139411	0.002681		0.0499211
11.1369	0.0452411	0.144529	-0.00208		0.0497652
11.1534	0.047137	0.144529	-0.00208		0.0496099
11.1699	0.0504288	0.133105	0.006661		0.049455
11.1864	0.0488751	0.133105	0.003205		0.0493006
11.203	0.0477393	0.130799	-0.00318		0.0491467
11.2195	0.0540554	0.148793	-0.00318		0.0489932
11.236	0.0528453	0.148793	-0.00318		0.0488403
11.2525	0.050188	0.144703	-0.00318		0.0486878
11.2691	0.0470841	0.144703	-0.00318		0.0485358
11.2856	0.0404398	0.130159	-0.00318		0.0483843
11.3021	0.0415155	0.136517	-0.00288		0.0482332
11.3186	0.0522239	0.162433	-0.00285		0.0480826
11.3352	0.0535932	0.162433	-0.00285		0.0479325
11.3517	0.0506194	0.162433	-0.00318		0.0477829
11.3682	0.0469906	0.129409	-0.00318		0.0476337
11.3847	0.0456921	0.129409	-0.00245		0.047485
11.4012	0.0474936	0.15278	-0.00245		0.0473367
11.4178	0.0467979	0.15278	-0.00288		0.0471889
11.4343	0.0417795	0.12446	-0.00343		0.0470416
11.4508	0.0402977	0.12446	-0.00343		0.0468947
11.4673	0.0388509	0.11351	-0.00284		0.0467483
11.4839	0.0372052	0.112346	0.00219		0.0466024
11.5004	0.0435799	0.112346	0.006218		0.0464569
11.5169	0.045272	0.133099	-0.00264		0.0463118
11.5334	0.0406037	0.133099	-0.00264		0.0461673
11.55	0.0424875	0.153688	-0.00225		0.0460231
11.5665	0.0491474	0.153688	-0.00216		0.0458794
11.583	0.045571	0.169667	-0.0018		0.0457362
11.5995	0.0540049	0.213813	0.004071		0.0455934
11.616	0.0471636	0.213813	-0.00245		0.0454511
11.6326	0.0460985	0.133252	-0.00245		0.0453092
11.6491	0.0430798	0.133252	0.005932		0.0451677
11.6656	0.0408888	0.125978	-0.00318		0.0450267
11.6821	0.0466623	0.146758	-0.00288		0.0448861
11.6987	0.0457354	0.146758	-0.00343		0.044746
11.7152	0.0560289	0.146758	-0.00343		0.0446063
11.7317	0.0436576	0.104308	-0.00343		0.044467
11.7482	0.040497	0.104308	-0.00343		0.0443282
11.7648	0.0456066	0.126691	-0.00288		0.0441898
11.7813	0.0497344	0.173192	-0.00288		0.0440518
11.7978	0.0429046	0.173192	-0.00288		0.0439143
11.8143	0.0432718	0.161309	-0.00343		0.0437772
11.8308	0.0423653	0.161309	-0.00343		0.0436405
11.8474	0.0424692	0.161309	-0.00245		0.0435043
11.8639	0.0412928	0.109897	-0.00245		0.0433685
11.8804	0.0385536	0.108687	-0.00245		0.0432331
11.897	0.0415974	0.108687	-0.00206		0.0430981
11.9135	0.0447641	0.106258	-0.00343		0.0429635
11.93	0.0440226	0.106258	-0.00343		0.0428294
11.9465	0.0391933	0.128575	-0.00343		0.0426957
11.963	0.036348	0.128575	-0.00343		0.0425624
11.9796	0.0416939	0.104942	-0.00288		0.0424295
11.9961	0.037342	0.104942	-0.00288		0.0422971
12.0126	0.0375103	0.104635	-0.00288		0.042165
12.0291	0.0386794	0.104635	-0.00253		0.0420334
12.0457	0.0439561	0.143867	-0.00253		0.0419021
12.0622	0.0424522	0.143867	-0.00343		0.0417713
12.0787	0.041146	0.10985	-0.00245		0.0416409
12.0952	0.040103	0.0889671	-0.00245		0.0415109
12.1118	0.0363421	0.0889671	-0.00343		0.0413813
12.1283	0.0324512	0.0664627	-0.00343		0.0412521
12.1448	0.0317108	0.0708235	-0.00343		0.0411233
12.1613	0.0342424	0.101336	-0.00343		0.0409949
12.1778	0.0351007	0.101336	-0.00343		0.0408669
12.1944	0.0294818	0.0797015	-0.00343		0.0407394
12.2109	0.0283032	0.0797015	0.001344		0.0406122
12.2274	0.0279341	0.10143	-0.00148		0.0404854
12.2439	0.037208	0.10143	-0.00148		0.040359
12.2605	0.032022	0.0715149	-0.00191		0.040233
12.277	0.0281894	0.0811876	-0.00191		0.0401074
12.2935	0.0278184	0.0839466	-0.00343		0.0399822
12.31	0.0374934	0.0839466	-0.00343		0.0398573
12.3266	0.0374236	0.0942009	-0.00343		0.0397329
12.3431	0.0231666	0.0628456	-0.00343		0.0396088
12.3596	0.0256153	0.061616	-0.00176		0.0394852
12.3761	0.0239595	0.061616	-0.00318		0.0393619
12.3926	0.0263717	0.0842206	-0.00318		0.039239
12.4092	0.0228079	0.0842206	-0.00288		0.0391165
12.4257	0.026172	0.0928253	-0.00288		0.0389944
12.4422	0.024391	0.0735179	-0.00326		0.0388727
12.4588	0.0283885	0.0557943	-0.00245		0.0387513
12.4753	0.024919	0.0535974	-0.00245		0.0386303
12.4918	0.0245185	0.0534682	-0.00311		0.0385097
12.5083	0.0296072	0.0691539	-0.00343		0.0383895
12.5248	0.0314799	0.0691539	-0.00343		0.0382696
12.5414	0.0246485	0.05383	-0.0014		0.0381501
12.5579	0.020378	0.0568152	-0.00318		0.038031
12.5744	0.021134	0.0568152	-0.00318		0.0379123
12.5909	0.0208637	0.0615837	-0.00343		0.0377939
12.6075	0.0206614	0.07828	-0.00343		0.0376759
12.624	0.0306066	0.129461	-0.00343		0.0375583
12.6405	0.0313968	0.129461	-0.00343		0.0374411
12.657	0.0295359	0.129461	-0.00318		0.0373242
12.6736	0.0216302	0.0756663	-0.00318		0.0372076
12.6901	0.0227936	0.0756663	-0.00318		0.0370915
12.7066	0.0216485	0.0776132	-0.00318		0.0369757
12.7231	0.0206731	0.0652738	-0.00318		0.0368602
12.7396	0.0203973	0.0652738	-0.00343		0.0367452
12.7562	0.0230445	0.069329	-0.00343		0.0366304
12.7727	0.0283758	0.069329	-0.00343		0.0365161
12.7892	0.0257249	0.0623914	-0.00343		0.0364021
12.8057	0.0158028	0.0458967	-0.00343		0.0362884
12.8223	0.0198717	0.0438988	-0.00343		0.0361751
12.8388	0.0196171	0.0438988	-0.00343		0.0360622
12.8553	0.0166428	0.0606222	-0.00343		0.0359496
12.8718	0.0160572	0.0606222	-0.00343		0.0358374
12.8884	0.0146817	0.0441114	-7.8e-05		0.0357255
12.9049	0.0175075	0.048228	0.000678		0.035614
12.9214	0.0208295	0.0557878	-0.00031		0.0355028
12.9379	0.0198536	0.0557878	-0.00031		0.0353919
12.9544	0.0230991	0.0642975	0.002205		0.0352814
12.971	0.0175388	0.0642975	-0.00245		0.0351713
12.9875	0.0133093	0.0374348	-0.0016		0.0350615
13.004	0.0172695	0.0507802	5.82e-05		0.034952
13.0206	0.0202667	0.0507802	5.82e-05		0.0348429
13.0371	0.0211844	0.0762311	-0.00318		0.0347341
13.0536	0.0234539	0.0762311	-0.00318		0.0346257
13.0701	0.0178706	0.0638652	-0.00318		0.0345176
13.0866	0.0225428	0.0690014	-0.00245		0.0344098
13.1032	0.0203548	0.0690014	-0.00245		0.0343024
13.1197	0.0235964	0.0690014	-0.00205		0.0341953
13.1362	0.0206012	0.0521319	-0.00277		0.0340885
13.1527	0.0198432	0.0521319	-0.00288		0.0339821
13.1693	0.0186192	0.0421542	-0.00288		0.033876
13.1858	0.0181742	0.0444287	-0.00096		0.0337702
13.2023	0.0194093	0.0666372	-0.00231		0.0336648
13.2188	0.0214558	0.0666372	-0.00318		0.0335597
13.2354	0.0239696	0.0904513	-0.00313		0.0334549
13.2519	0.0224711	0.0904513	-0.00313		0.0333505
13.2684	0.0215995	0.0760572	-0.00343		0.0332464
13.2849	0.0213763	0.0760572	-0.00343		0.0331426
13.3015	0.0143749	0.0588479	-0.00116		0.0330391
13.318	0.0148068	0.0649869	-0.0023		0.032936
13.3345	0.0136975	0.0649869	-0.00318		0.0328331
13.351	0.0113598	0.0682745	-0.00343		0.0327306
13.3675	0.0145038	0.0682745	-0.00343		0.0326284
13.3841	0.0123314	0.0407108	-0.00343		0.0325266
13.4006	0.0145808	0.0407108	-0.00343		0.032425
13.4171	0.0183617	0.0778865	-0.00343		0.0323238
13.4336	0.0186842	0.0778865	-0.00343		0.0322229
13.4502	0.0171724	0.0973793	-0.00343		0.0321223
13.4667	0.0172356	0.0973793	-0.00237		0.032022
13.4832	0.0215498	0.113999	-0.00276		0.031922
13.4997	0.0219744	0.113999	-0.00276		0.0318224
13.5162	0.0250564	0.123845	-0.00066		0.031723
13.5328	0.0297036	0.123845	0.005673		0.031624
13.5493	0.0276395	0.146697	-0.00228		0.0315252
13.5658					0.0314268
13.5823					0.0313287
13.5989					0.0312309
13.6154					0.0311334
13.6319					0.0310362
13.6484					0.0309393
13.665					0.0308427
13.6815					0.0307464
13.698					0.0306504
13.7145					0.0305547
13.7311					0.0304593
13.7476					0.0303642
13.7641					0.0302694
13.7806					0.0301749
13.7972					0.0300807
13.8137					0.0299868
13.8302					0.0298932
13.8467					0.0297999
13.8633					0.0297068
13.8798					0.0296141
13.8963					0.0295216
13.9128					0.0294295
13.9293					0.0293376
13.9459					0.029246
13.9624					0.0291547
13.9789					0.0290637
13.9954					0.0289729
14.012					0.0288825
14.0285					0.0287923
14.045					0.0287024
14.0615					0.0286128
14.078					0.0285235
14.0946					0.0284344
14.1111					0.0283456
14.1276					0.0282571
14.1441					0.0281689
14.1607					0.028081
14.1772					0.0279933
14.1937					0.0279059
14.2102					0.0278188
14.2268					0.0277319
14.2433					0.0276454
14.2598					0.0275591
14.2763					0.027473
14.2929					0.0273872
14.3094					0.0273017
14.3259					0.0272165
14.3424					0.0271315
14.359					0.0270468
14.3755					0.0269624
14.392					0.0268782
14.4085					0.0267943
14.4251					0.0267106
14.4416					0.0266273
14.4581					0.0265441
14.4746					0.0264612
14.4911					0.0263786
14.5077					0.0262963
14.5242					0.0262142
14.5407					0.0261323
14.5572					0.0260508
14.5738					0.0259694
14.5903					0.0258883
14.6068					0.0258075
14.6233					0.025727
14.6398					0.0256466
14.6564					0.0255666
14.6729					0.0254867
14.6894					0.0254072
14.7059					0.0253279
14.7225					0.0252488
14.739					0.02517
14.7555					0.0250914
14.772					0.025013
14.7886					0.0249349
14.8051					0.0248571
14.8216					0.0247795
14.8381					0.0247021
14.8547					0.024625
14.8712					0.0245481
14.8877					0.0244715
14.9042					0.0243951
14.9207					0.0243189
14.9373					0.024243
14.9538					0.0241673
14.9703					0.0240919
14.9869					0.0240166
15.0034					0.0239417
15.0199					0.0238669
15.0364					0.0237924
15.0529					0.0237181
15.0695					0.0236441
15.086					0.0235703
15.1025					0.0234967
15.119					0.0234233
15.1356					0.0233502
15.1521					0.0232773
15.1686					0.0232046
15.1851					0.0231322
15.2017					0.02306
15.2182					0.022988
15.2347					0.0229162
15.2512					0.0228446
15.2677					0.0227733
15.2843					0.0227022
15.3008					0.0226313
15.3173					0.0225607
15.3338					0.0224903
15.3504					0.02242
15.3669					0.02235
15.3834					0.0222803
15.3999					0.0222107
15.4165					0.0221414
15.433					0.0220722
15.4495					0.0220033
15.466					0.0219346
15.4825					0.0218662
15.4991					0.0217979
15.5156					0.0217298
15.5321					0.021662
15.5487					0.0215944
15.5652					0.0215269
15.5817					0.0214597
15.5982					0.0213927
15.6147					0.021326
15.6313					0.0212594
15.6478					0.021193
15.6643					0.0211268
15.6808					0.0210609
15.6974					0.0209951
15.7139					0.0209296
15.7304					0.0208642
15.7469					0.0207991
15.7635					0.0207342
15.78					0.0206694
15.7965					0.0206049
15.813					0.0205406
15.8295					0.0204764
15.8461					0.0204125
15.8626					0.0203488
15.8791					0.0202853
15.8956					0.0202219
15.9122					0.0201588
15.9287					0.0200959
15.9452					0.0200331
15.9617					0.0199706
15.9783					0.0199082
15.9948					0.0198461
16.0113					0.0197841
16.0278					0.0197223
16.0444					0.0196608
16.0609					0.0195994
16.0774					0.0195382
16.0939					0.0194772
16.1105					0.0194164
16.127					0.0193558
16.1435					0.0192953
16.16					0.0192351
16.1765					0.0191751
16.1931					0.0191152
16.2096					0.0190555
16.2261					0.018996
16.2426					0.0189367
16.2592					0.0188776
16.2757					0.0188187
16.2922					0.0187599
16.3087					0.0187013
16.3253					0.0186429
16.3418					0.0185847
16.3583					0.0185267
16.3748					0.0184689
16.3913					0.0184112
16.4079					0.0183537
16.4244					0.0182964
16.4409					0.0182393
16.4574					0.0181824
16.474					0.0181256
16.4905					0.018069
16.507					0.0180126
16.5235					0.0179564
16.5401					0.0179003
16.5566					0.0178444
16.5731					0.0177887
16.5896					0.0177332
16.6061					0.0176778
16.6227					0.0176226
16.6392					0.0175676
16.6557					0.0175128
16.6722					0.0174581
16.6888					0.0174036
16.7053					0.0173492
16.7218					0.0172951
16.7383					0.0172411
16.7549					0.0171873
16.7714					0.0171336
16.7879					0.0170801
16.8044					0.0170268
16.821					0.0169736
16.8375					0.0169206
16.854					0.0168678
16.8705					0.0168151
16.887					0.0167626
16.9036					0.0167103
16.9201					0.0166581
16.9366					0.0166061
16.9532					0.0165543
16.9697					0.0165026
16.9862					0.0164511
17.0027					0.0163997
17.0192					0.0163485
17.0358					0.0162975
17.0523					0.0162466
17.0688					0.0161959
17.0853					0.0161453
17.1019					0.0160949
17.1184					0.0160447
17.1349					0.0159946
17.1514					0.0159446
17.168					0.0158949
17.1845					0.0158452
17.201					0.0157958
17.2175					0.0157464
17.234					0.0156973
17.2506					0.0156483
17.2671					0.0155994
17.2836					0.0155507
17.3001					0.0155022
17.3167					0.0154538
17.3332					0.0154055
17.3497					0.0153574
17.3662					0.0153095
17.3828					0.0152617
17.3993					0.015214
17.4158					0.0151665
17.4323					0.0151192
17.4489					0.015072
17.4654					0.0150249
17.4819					0.014978
17.4984					0.0149313
17.5149					0.0148847
17.5315					0.0148382
17.548					0.0147919
17.5645					0.0147457
17.581					0.0146996
17.5976					0.0146537
17.6141					0.014608
17.6306					0.0145624
17.6471					0.0145169
17.6637					0.0144716
17.6802					0.0144264
17.6967					0.0143814
17.7132					0.0143365
17.7297					0.0142917
17.7463					0.0142471
17.7628					0.0142026
17.7793					0.0141583
17.7959					0.0141141
17.8124					0.01407
17.8289					0.0140261
17.8454					0.0139823
17.8619					0.0139386
17.8785					0.0138951
17.895					0.0138518
17.9115					0.0138085
17.928					0.0137654
17.9446					0.0137224
17.9611					0.0136796
17.9776					0.0136369
17.9941					0.0135943
18.0106					0.0135519
18.0272					0.0135095
18.0437					0.0134674
18.0602					0.0134253
18.0768					0.0133834
18.0933					0.0133416
18.1098					0.0133
18.1263					0.0132584
18.1428					0.0132171
18.1594					0.0131758
18.1759					0.0131347
18.1924					0.0130937
18.2089					0.0130528
18.2255					0.013012
18.242					0.0129714
18.2585					0.0129309
18.275					0.0128905
18.2916					0.0128503
18.3081					0.0128102
18.3246					0.0127702
18.3411					0.0127303
18.3576					0.0126906
18.3742					0.0126509
18.3907					0.0126114
18.4072					0.0125721
18.4237					0.0125328
18.4403					0.0124937
18.4568					0.0124547
18.4733					0.0124158
18.4898					0.012377
18.5064					0.0123384
18.5229					0.0122999
18.5394					0.0122615
18.5559					0.0122232
18.5724					0.012185
18.589					0.012147
18.6055					0.0121091
18.622					0.0120713
18.6385					0.0120336
18.6551					0.011996
18.6716					0.0119586
18.6881					0.0119212
18.7046					0.011884
18.7212					0.0118469
18.7377					0.0118099
18.7542					0.011773
18.7707					0.0117363
18.7873					0.0116996
18.8038					0.0116631
18.8203					0.0116267
18.8368					0.0115904
18.8533					0.0115542
18.8699					0.0115182
18.8864					0.0114822
18.9029					0.0114463
18.9195					0.0114106
18.936					0.011375
18.9525					0.0113395
18.969					0.0113041
18.9855					0.0112688
19.0021					0.0112336
19.0186					0.0111985
19.0351					0.0111636
19.0516					0.0111287
19.0682					0.011094
19.0847					0.0110593
19.1012					0.0110248
19.1177					0.0109904
19.1343					0.0109561
19.1508					0.0109219
19.1673					0.0108878
19.1838					0.0108538
19.2004					0.0108199
19.2169					0.0107861
19.2334					0.0107524
19.2499					0.0107189
19.2664					0.0106854
19.283					0.010652
19.2995					0.0106188
19.316					0.0105856
19.3325					0.0105526
19.3491					0.0105196
19.3656					0.0104868
19.3821					0.0104541
19.3986					0.0104214
19.4152					0.0103889
19.4317					0.0103564
19.4482					0.0103241
19.4647					0.0102919
19.4812					0.0102598
19.4978					0.0102277
19.5143					0.0101958
19.5308					0.010164
19.5473					0.0101322
19.5639					0.0101006
19.5804					0.0100691
19.5969					0.0100376
19.6134					0.0100063
19.63					0.00997505
19.6465					0.0099439
19.663					0.00991286
19.6795					0.00988191
19.696					0.00985106
19.7126					0.0098203
19.7291					0.00978964
19.7456					0.00975908
19.7621					0.00972861
19.7787					0.00969824
19.7952					0.00966796
19.8117					0.00963778
19.8282					0.00960769
19.8448					0.00957769
19.8613					0.00954779
19.8778					0.00951798
19.8943					0.00948827
19.9109					0.00945864
19.9274					0.00942911
19.9439					0.00939968
19.9604					0.00937033
19.9769					0.00934108
19.9935					0.00931191
20.01					0.00928284
20.0265					0.00925386
20.0431					0.00922497
20.0596					0.00919617
20.0761					0.00916746
20.0926					0.00913884
20.1091					0.00911031
20.1257					0.00908186
20.1422					0.00905351
20.1587					0.00902524
20.1752					0.00899707
20.1918					0.00896898
20.2083					0.00894098
20.2248					0.00891306
20.2413					0.00888524
20.2579					0.0088575
20.2744					0.00882984
20.2909					0.00880228
20.3074					0.00877479
20.3239					0.0087474
20.3405					0.00872009
20.357					0.00869287
20.3735					0.00866573
20.39					0.00863867
20.4066					0.0086117
20.4231					0.00858482
20.4396					0.00855801
20.4561					0.0085313
20.4727					0.00850466
20.4892					0.00847811
20.5057					0.00845164
20.5222					0.00842525
20.5388					0.00839895
20.5553					0.00837273
20.5718					0.00834659
20.5883					0.00832053
20.6048					0.00829455
20.6214					0.00826866
20.6379					0.00824284
20.6544					0.00821711
20.6709					0.00819145
20.6875					0.00816588
20.704					0.00814039
20.7205					0.00811497
20.737					0.00808964
20.7536					0.00806438
20.7701					0.0080392
20.7866					0.0080141
20.8031					0.00798908
20.8196					0.00796414
20.8362					0.00793928
20.8527					0.00791449
20.8692					0.00788978
20.8858					0.00786515
20.9023					0.00784059
20.9188					0.00781612
20.9353					0.00779171
20.9518					0.00776739
20.9684					0.00774314
20.9849					0.00771896
21.0014					0.00769487
21.0179					0.00767084
21.0345					0.00764689
21.051					0.00762302
21.0675					0.00759922
21.084					0.0075755
21.1006					0.00755184
21.1171					0.00752827
21.1336					0.00750476
21.1501					0.00748133
21.1667					0.00745798
21.1832					0.00743469
21.1997					0.00741148
21.2162					0.00738834
21.2327					0.00736528
21.2493					0.00734228
21.2658					0.00731936
21.2823					0.00729651
21.2988					0.00727373
21.3154					0.00725102
21.3319					0.00722838
21.3484					0.00720581
21.3649					0.00718332
21.3815					0.00716089
21.398					0.00713853
21.4145					0.00711625
21.431					0.00709403
21.4475					0.00707188
21.4641					0.0070498
21.4806					0.00702779
21.4971					0.00700585
21.5136					0.00698398
21.5302					0.00696218
21.5467					0.00694044
21.5632					0.00691877
21.5797					0.00689717
21.5963					0.00687564
21.6128					0.00685417
21.6293					0.00683277
21.6458					0.00681144
21.6624					0.00679018
21.6789					0.00676898
21.6954					0.00674784
21.7119					0.00672678
21.7284					0.00670578
21.745					0.00668484
21.7615					0.00666397
21.778					0.00664317
21.7945					0.00662243
21.8111					0.00660175
21.8276					0.00658114
21.8441					0.00656059
21.8606					0.00654011
21.8772					0.00651969
21.8937					0.00649934
21.9102					0.00647905
21.9267					0.00645882
21.9433					0.00643865
21.9598					0.00641855
21.9763					0.00639851
21.9928					0.00637854
22.0094					0.00635862
22.0259					0.00633877
22.0424					0.00631898
22.0589					0.00629925
22.0754					0.00627959
22.092					0.00625998
22.1085					0.00624044
22.125					0.00622096
22.1415					0.00620153
22.1581					0.00618217
22.1746					0.00616287
22.1911					0.00614363
22.2076					0.00612445
22.2242					0.00610533
22.2407					0.00608627
22.2572					0.00606727
22.2737					0.00604833
22.2903					0.00602944
22.3068					0.00601062
22.3233					0.00599185
22.3398					0.00597315
22.3563					0.0059545
22.3729					0.00593591
22.3894					0.00591738
22.4059					0.0058989
22.4224					0.00588049
22.439					0.00586213
22.4555					0.00584382
22.472					0.00582558
22.4885					0.00580739
22.5051					0.00578926
22.5216					0.00577119
22.5381					0.00575317
22.5546					0.00573521
22.5711					0.0057173
22.5877					0.00569945
22.6042					0.00568166
22.6207					0.00566392
22.6372					0.00564624
22.6538					0.00562861
22.6703					0.00561104
22.6868					0.00559352
22.7033					0.00557606
22.7199					0.00555865
22.7364					0.00554129
22.7529					0.00552399
22.7694					0.00550675
22.786					0.00548956
22.8025					0.00547242
22.819					0.00545533
22.8355					0.0054383
22.852					0.00542132
22.8686					0.0054044
22.8851					0.00538752
22.9016					0.0053707
22.9181					0.00535394
22.9347					0.00533722
22.9512					0.00532056
22.9677					0.00530395
22.9842					0.00528739
23.0008					0.00527088
23.0173					0.00525443
23.0338					0.00523802
23.0503					0.00522167
23.0669					0.00520537
23.0834					0.00518911
23.0999					0.00517291
23.1164					0.00515676
23.133					0.00514066
23.1495					0.00512461
23.166					0.00510862
23.1825					0.00509267
23.199					0.00507677
23.2156					0.00506092
23.2321					0.00504512
23.2486					0.00502937
23.2651					0.00501366
23.2817					0.00499801
23.2982					0.00498241
23.3147					0.00496685
23.3312					0.00495135
23.3478					0.00493589
23.3643					0.00492048
23.3808					0.00490512
23.3973					0.0048898
23.4139					0.00487454
23.4304					0.00485932
23.4469					0.00484415
23.4634					0.00482902
23.4799					0.00481395
23.4965					0.00479892
23.513					0.00478394
23.5295					0.004769
23.546					0.00475411
23.5626					0.00473927
23.5791					0.00472447
23.5956					0.00470972
23.6121					0.00469502
23.6287					0.00468036
23.6452					0.00466575
23.6617					0.00465118
23.6782					0.00463666
23.6947					0.00462218
23.7113					0.00460775
23.7278					0.00459337
23.7443					0.00457903
23.7608					0.00456473
23.7774					0.00455048
23.7939					0.00453627
23.8104					0.00452211
23.8269					0.00450799
23.8435					0.00449392
23.86					0.00447989
23.8765					0.0044659
23.893					0.00445196
23.9096					0.00443806
23.9261					0.00442421
23.9426					0.00441039
23.9591					0.00439662
23.9757					0.0043829
23.9922					0.00436921
24.0087					0.00435557
24.0252					0.00434198
24.0417					0.00432842
24.0583					0.00431491
24.0748					0.00430143
24.0913					0.00428801
24.1078					0.00427462
24.1244					0.00426127
24.1409					0.00424797
24.1574					0.00423471
24.1739					0.00422149
24.1905					0.00420831
24.207					0.00419517
24.2235					0.00418207
24.24					0.00416901
24.2566					0.004156
24.2731					0.00414302
24.2896					0.00413009
24.3061					0.00411719
24.3226					0.00410434
24.3392					0.00409153
24.3557					0.00407875
24.3722					0.00406602
24.3887					0.00405332
24.4053					0.00404067
24.4218					0.00402805
24.4383					0.00401548
24.4548					0.00400294
24.4714					0.00399045
24.4879					0.00397799
24.5044					0.00396557
24.5209					0.00395319
24.5374					0.00394085
24.554					0.00392854
24.5705					0.00391628
24.587					0.00390405
24.6035					0.00389186
24.6201					0.00387971
24.6366					0.0038676
24.6531					0.00385552
24.6696					0.00384349
24.6862					0.00383149
24.7027					0.00381953
24.7192					0.0038076
24.7357					0.00379571
24.7523					0.00378386
24.7688					0.00377205
24.7853					0.00376027
24.8018					0.00374853
24.8183					0.00373683
24.8349					0.00372516
24.8514					0.00371353
24.8679					0.00370194
24.8844					0.00369038
24.901					0.00367886
24.9175					0.00366738
24.934					0.00365593
24.9505					0.00364451
24.9671					0.00363313
24.9836					0.00362179
25.0001					0.00361048
25.0166					0.00359921
25.0332					0.00358798
25.0497					0.00357677
25.0662					0.00356561
25.0827					0.00355447
25.0993					0.00354338
25.1158					0.00353232
25.1323					0.00352129
25.1488					0.00351029
25.1653					0.00349933
25.1819					0.00348841
25.1984					0.00347752
25.2149					0.00346666
25.2314					0.00345584
25.248					0.00344505
25.2645					0.00343429
25.281					0.00342357
25.2975					0.00341288
25.3141					0.00340223
25.3306					0.00339161
25.3471					0.00338102
25.3636					0.00337046
25.3802					0.00335994
25.3967					0.00334945
25.4132					0.00333899
25.4297					0.00332857
25.4462					0.00331818
25.4628					0.00330782
25.4793					0.00329749
25.4958					0.0032872
25.5123					0.00327693
25.5289					0.0032667
25.5454					0.0032565
25.5619					0.00324634
25.5784					0.0032362
25.595					0.0032261
25.6115					0.00321603
25.628					0.00320599
25.6445					0.00319598
25.661					0.003186
25.6776					0.00317605
25.6941					0.00316614
25.7106					0.00315625
25.7271					0.0031464
25.7437					0.00313657
25.7602					0.00312678
25.7767					0.00311702
25.7932					0.00310729
25.8098					0.00309759
25.8263					0.00308792
25.8428					0.00307828
25.8593					0.00306867
25.8759					0.00305908
25.8924					0.00304953
25.9089					0.00304001
25.9254					0.00303052
25.9419					0.00302106
25.9585					0.00301163
25.975					0.00300223
25.9915					0.00299285
26.008					0.00298351
26.0246					0.0029742
26.0411					0.00296491
26.0576					0.00295565
26.0741					0.00294643
26.0907					0.00293723
26.1072					0.00292806
26.1237					0.00291892
26.1402					0.0029098
26.1568					0.00290072
26.1733					0.00289166
26.1898					0.00288263
26.2063					0.00287363
26.2229					0.00286466
26.2394					0.00285572
26.2559					0.0028468
26.2724					0.00283792
26.2889					0.00282906
26.3055					0.00282022
26.322					0.00281142
26.3385					0.00280264
26.355					0.00279389
26.3716					0.00278517
26.3881					0.00277647
26.4046					0.00276781
26.4211					0.00275916
26.4377					0.00275055
26.4542					0.00274196
26.4707					0.0027334
26.4872					0.00272487
26.5038					0.00271636
26.5203					0.00270788
26.5368					0.00269943
26.5533					0.002691
26.5698					0.0026826
26.5864					0.00267422
26.6029					0.00266587
26.6194					0.00265755
26.6359					0.00264925
26.6525					0.00264098
26.669					0.00263274
26.6855					0.00262452
26.702					0.00261632
26.7186					0.00260816
26.7351					0.00260001
26.7516					0.0025919
26.7681					0.0025838
26.7846					0.00257574
26.8012					0.0025677
26.8177					0.00255968
26.8342					0.00255169
26.8507					0.00254372
26.8673					0.00253578
26.8838					0.00252786
26.9003					0.00251997
26.9168					0.0025121
26.9334					0.00250426
26.9499					0.00249644
26.9664					0.00248865
26.9829					0.00248088
26.9995					0.00247313
27.016					0.00246541
27.0325					0.00245772
27.049					0.00245004
27.0656					0.00244239
27.0821					0.00243477
27.0986					0.00242717
27.1151					0.00241959
27.1316					0.00241204
27.1482					0.0024045
27.1647					0.002397
27.1812					0.00238951
27.1977					0.00238205
27.2143					0.00237462
27.2308					0.0023672
27.2473					0.00235981
27.2638					0.00235245
27.2804					0.0023451
27.2969					0.00233778
27.3134					0.00233048
27.3299					0.00232321
27.3465					0.00231595
27.363					0.00230872
27.3795					0.00230151
27.396					0.00229433
27.4125					0.00228717
27.4291					0.00228003
27.4456					0.00227291
27.4621					0.00226581
27.4786					0.00225874
27.4952					0.00225169
27.5117					0.00224466
27.5282					0.00223765
27.5447					0.00223066
27.5613					0.0022237
27.5778					0.00221675
27.5943					0.00220983
27.6108					0.00220294
27.6273					0.00219606
27.6439					0.0021892
27.6604					0.00218237
27.6769					0.00217555
27.6934					0.00216876
27.71					0.00216199
27.7265					0.00215524
27.743					0.00214851
27.7595					0.0021418
27.7761					0.00213512
27.7926					0.00212845
27.8091					0.00212181
27.8256					0.00211518
27.8422					0.00210858
27.8587					0.002102
27.8752					0.00209543
27.8917					0.00208889
27.9082					0.00208237
27.9248					0.00207587
27.9413					0.00206939
27.9578					0.00206293
27.9744					0.00205649
27.9909					0.00205007
28.0074					0.00204367
28.0239					0.00203728
28.0404					0.00203092
28.057					0.00202458
28.0735					0.00201826
28.09					0.00201196
28.1065					0.00200568
28.1231					0.00199942
28.1396					0.00199318
28.1561					0.00198695
28.1726					0.00198075
28.1892					0.00197457
28.2057					0.0019684
28.2222					0.00196226
28.2387					0.00195613
28.2553					0.00195002
28.2718					0.00194394
28.2883					0.00193787
28.3048					0.00193182
28.3213					0.00192578
28.3379					0.00191977
28.3544					0.00191378
28.3709					0.0019078
28.3874					0.00190185
28.404					0.00189591
28.4205					0.00188999
28.437					0.00188409
28.4535					0.00187821
28.4701					0.00187234
28.4866					0.0018665
28.5031					0.00186067
28.5196					0.00185486
28.5361					0.00184907
28.5527					0.0018433
28.5692					0.00183754
28.5857					0.00183181
28.6022					0.00182609
28.6188					0.00182039
28.6353					0.0018147
28.6518					0.00180904
28.6683					0.00180339
28.6849					0.00179776
28.7014					0.00179215
28.7179					0.00178655
28.7344					0.00178097
28.7509					0.00177541
28.7675					0.00176987
28.784					0.00176435
28.8005					0.00175884
28.817					0.00175335
28.8336					0.00174787
28.8501					0.00174242
28.8666					0.00173698
28.8831					0.00173155
28.8997					0.00172615
28.9162					0.00172076
28.9327					0.00171539
28.9492					0.00171003
28.9658					0.00170469
28.9823					0.00169937
28.9988					0.00169406
29.0153					0.00168878
29.0318					0.0016835
29.0484					0.00167825
29.0649					0.00167301
29.0814					0.00166778
29.098					0.00166258
29.1145					0.00165739
29.131					0.00165221
29.1475					0.00164705
29.164					0.00164191
29.1806					0.00163679
29.1971					0.00163168
29.2136					0.00162658
29.2301					0.0016215
29.2467					0.00161644
29.2632					0.00161139
29.2797					0.00160636
29.2962					0.00160135
29.3128					0.00159635
29.3293					0.00159137
29.3458					0.0015864
29.3623					0.00158144
29.3788					0.00157651
29.3954					0.00157158
29.4119					0.00156668
29.4284					0.00156179
29.4449					0.00155691
29.4615					0.00155205
29.478					0.00154721
29.4945					0.00154237
29.511					0.00153756
29.5276					0.00153276
29.5441					0.00152797
29.5606					0.0015232
29.5771					0.00151845
29.5937					0.00151371
29.6102					0.00150898
29.6267					0.00150427
29.6432					0.00149957
29.6597					0.00149489
29.6763					0.00149023
29.6928					0.00148557
29.7093					0.00148093
29.7258					0.00147631
29.7424					0.0014717
29.7589					0.00146711
29.7754					0.00146253
29.7919					0.00145796
29.8085					0.00145341
29.825					0.00144887
29.8415					0.00144435
29.858					0.00143984
29.8745					0.00143534
29.8911					0.00143086
29.9076					0.0014264
29.9241					0.00142194
29.9407					0.0014175
29.9572					0.00141308
29.9737					0.00140867
29.9902					0.00140427
30.0067					0.00139988
30.0233					0.00139551
30.0398					0.00139116
30.0563					0.00138681
30.0728					0.00138248
30.0894					0.00137817
30.1059					0.00137386
30.1224					0.00136958
30.1389					0.0013653
30.1554					0.00136104
30.172					0.00135679
30.1885					0.00135255
30.205					0.00134833
30.2216					0.00134412
30.2381					0.00133992
30.2546					0.00133574
30.2711					0.00133157
30.2876					0.00132741
30.3042					0.00132327
30.3207					0.00131914
30.3372					0.00131502
30.3537					0.00131091
30.3703					0.00130682
30.3868					0.00130274
30.4033					0.00129867
30.4198					0.00129462
30.4364					0.00129058
30.4529					0.00128655
30.4694					0.00128253
30.4859					0.00127853
30.5024					0.00127454
30.519					0.00127056
30.5355					0.00126659
30.552					0.00126264
30.5685					0.00125869
30.5851					0.00125476
30.6016					0.00125085
30.6181					0.00124694
30.6346					0.00124305
30.6512					0.00123917
30.6677					0.0012353
30.6842					0.00123144
30.7007					0.0012276
30.7172					0.00122376
30.7338					0.00121994
30.7503					0.00121614
30.7668					0.00121234
30.7833					0.00120855
30.7999					0.00120478
30.8164					0.00120102
30.8329					0.00119727
30.8494					0.00119353
30.866					0.00118981
30.8825					0.00118609
30.899					0.00118239
30.9155					0.0011787
30.9321					0.00117502
30.9486					0.00117135
30.9651					0.00116769
30.9816					0.00116405
30.9981					0.00116041
31.0147					0.00115679
31.0312					0.00115318
31.0477					0.00114958
31.0643					0.00114599
31.0808					0.00114241
31.0973					0.00113884
31.1138					0.00113529
31.1303					0.00113174

## Sheet: Decay Length
Mock	CK-666
(microns)	(microns)
0.908282	2.95
1.02548	3.875
5.09831	8.275
4.36582	7.85
0.732523	5.625
4.36578	4.3364
4.71738	6.3874
2.81275	4.981
1.93386	2.10962
2.98869	11.105
1.64076	6.70983
	7.5009
