# Supplementary material for: Tunnelling nanotube formation is driven by Eps8/IRSp53‐dependent linear actin polymerization
Source: EMBO J. 2023 Nov 27;42(24):e113761. doi: 10.15252/embj.2023113761 (PMC10711657; doi:10.15252/embj.2023113761)
Supplement: Supplementary file 25 — Source Data for Figure 3 [file EMBJ-42-e113761-s014.zip › Figure 3/3H/3H-Numerical data.xlsx]

## Sheet: Un-smoothed
Time (sec)	Fx (pN)
-25.2	-0.864796
-25.15	0.723504
-25.1	1.27861
-25.05	3.55634
-25	3.40354
-24.95	2.22957
-24.9	2.16177
-24.85	0.889122
-24.8	2.90779
-24.75	-1.41541
-24.7	-1.91869
-24.65	0.287094
-24.6	-0.041132
-24.55	-0.308005
-24.5	-0.179689
-24.45	0.314534
-24.4	2.30707
-24.35	0.732166
-24.3	2.81685
-24.25	-0.417087
-24.2	-0.844549
-24.15	-1.76562
-24.1	-0.385935
-24.05	0.00840816
-24	-2.70102
-23.95	-1.49096
-23.9	-0.24563
-23.85	-3.8241
-23.8	0.0136191
-23.75	-1.47181
-23.7	-0.500202
-23.65	-0.649305
-23.6	-2.06016
-23.55	3.08287
-23.5	1.14768
-23.45	1.25176
-23.4	-0.51121
-23.35	-0.291085
-23.3	-1.55551
-23.25	1.56875
-23.2	-0.419848
-23.15	2.60084
-23.1	4.09293
-23.05	0.600928
-23	-2.04833
-22.95	2.01608
-22.9	0.0887623
-22.85	1.07268
-22.8	-0.386434
-22.75	-0.00349808
-22.7	0.973618
-22.65	-1.46382
-22.6	-1.10636
-22.55	1.86226
-22.5	-1.4184
-22.45	-0.856071
-22.4	-0.981143
-22.35	0.617126
-22.3	0.149056
-22.25	0.540431
-22.2	-0.65162
-22.15	0.646253
-22.1	0.21644
-22.05	-0.657059
-22	1.11046
-21.95	-2.32989
-21.9	-0.930814
-21.85	0.931775
-21.8	2.24997
-21.75	1.46837
-21.7	-0.612865
-21.65	-0.608619
-21.6	1.48821
-21.55	3.16535
-21.5	-0.204575
-21.45	0.674768
-21.4	-1.18326
-21.35	2.57388
-21.3	3.26141
-21.25	0.0920684
-21.2	1.51353
-21.15	0.754977
-21.1	-1.95216
-21.05	-1.82669
-21	-3.19152
-20.95	-1.12092
-20.9	0.205292
-20.85	1.41196
-20.8	-0.998183
-20.75	0.183156
-20.7	-0.981647
-20.65	1.68634
-20.6	0.00373182
-20.55	-2.03276
-20.5	-0.283788
-20.45	0.168447
-20.4	-1.6147
-20.35	-0.0480349
-20.3	-0.451326
-20.25	-0.342379
-20.2	-2.68718
-20.15	-0.769499
-20.1	1.97991
-20.05	-2.6066
-20	-1.11479
-19.95	-0.907246
-19.9	0.118357
-19.85	0.522987
-19.8	1.42834
-19.75	0.259306
-19.7	0.835092
-19.65	-1.11361
-19.6	0.763966
-19.55	-0.303656
-19.5	-2.3697
-19.45	-1.98954
-19.4	-1.02842
-19.35	-0.766727
-19.3	1.37149
-19.25	-1.43589
-19.2	-0.0822796
-19.15	0.881721
-19.1	-0.597097
-19.05	-0.235161
-19	0.532615
-18.95	1.40913
-18.9	1.74352
-18.85	1.50738
-18.8	3.16363
-18.75	0.906888
-18.7	-2.0854
-18.65	0.0409297
-18.6	-0.465516
-18.55	0.135941
-18.5	0.676559
-18.45	0.391998
-18.4	-0.39112
-18.35	-0.00366416
-18.3	-0.397297
-18.25	-0.899487
-18.2	-0.617972
-18.15	-2.15852
-18.1	-1.76658
-18.05	-1.99011
-18	-1.37457
-17.95	-1.89489
-17.9	1.52653
-17.85	0.143435
-17.8	0.343023
-17.75	-1.11094
-17.7	-1.07931
-17.65	-1.66905
-17.6	0.690583
-17.55	-0.349391
-17.5	-0.0254629
-17.45	-1.33697
-17.4	-0.345795
-17.35	-0.151257
-17.3	-0.942503
-17.25	1.28687
-17.2	-1.6963
-17.15	0.571121
-17.1	1.1211
-17.05	0.0633201
-17	-0.231959
-16.95	-1.81174
-16.9	-0.0997393
-16.85	-1.65962
-16.8	-0.306282
-16.75	1.0857
-16.7	0.385795
-16.65	-0.100025
-16.6	-2.31696
-16.55	-2.03043
-16.5	-3.5766
-16.45	-0.40161
-16.4	-0.541152
-16.35	1.48316
-16.3	-0.444325
-16.25	-1.15754
-16.2	0.856408
-16.15	1.29779
-16.1	-0.799649
-16.05	0.311462
-16	0.489012
-15.95	4.48589
-15.9	1.4415
-15.85	-0.599947
-15.8	-0.304611
-15.75	-0.948809
-15.7	0.178007
-15.65	-0.275489
-15.6	1.80936
-15.55	1.2009
-15.5	2.47677
-15.45	1.60426
-15.4	-0.492837
-15.35	-1.42246
-15.3	-1.67893
-15.25	1.04521
-15.2	0.894883
-15.15	-0.342027
-15.1	1.37809
-15.05	-1.06941
-15	-0.365138
-14.95	0.0508897
-14.9	1.83747
-14.85	0.158601
-14.8	0.522105
-14.75	1.70115
-14.7	2.57303
-14.65	-0.0950837
-14.6	-2.53217
-14.55	0.00815903
-14.5	-2.82805
-14.45	-1.46253
-14.4	-0.48527
-14.35	-0.775603
-14.3	0.0568791
-14.25	1.88561
-14.2	2.43659
-14.15	2.10114
-14.1	-2.11058
-14.05	-1.09902
-14	-1.03073
-13.95	0.0689878
-13.9	2.07031
-13.85	1.45235
-13.8	1.77841
-13.75	1.6497
-13.7	0.617381
-13.65	1.96404
-13.6	1.12248
-13.55	1.08743
-13.5	1.06585
-13.45	0.249611
-13.4	0.86191
-13.35	1.07475
-13.3	1.491
-13.25	0.320233
-13.2	1.60564
-13.15	-1.81359
-13.1	-0.657293
-13.05	1.2173
-13	0.872041
-12.95	1.58034
-12.9	0.706143
-12.85	0.245007
-12.8	-1.47477
-12.75	2.35007
-12.7	0.388686
-12.65	-2.45225
-12.6	0.218169
-12.55	-1.13038
-12.5	-0.258657
-12.45	1.29315
-12.4	1.51358
-12.35	1.68665
-12.3	-0.116929
-12.25	1.19634
-12.2	-0.57206
-12.15	2.35205
-12.1	3.61485
-12.05	3.42712
-12	0.749891
-11.95	2.2422
-11.9	2.97226
-11.85	3.90645
-11.8	3.64359
-11.75	5.74564
-11.7	3.82271
-11.65	4.07395
-11.6	3.82015
-11.55	3.64799
-11.5	1.59998
-11.45	-0.824338
-11.4	0.410963
-11.35	-0.162182
-11.3	2.8887
-11.25	2.66304
-11.2	4.44588
-11.15	2.54445
-11.1	0.760982
-11.05	4.84507
-11	4.62503
-10.95	2.97918
-10.9	0.884415
-10.85	4.34339
-10.8	4.43148
-10.75	2.07019
-10.7	4.21897
-10.65	4.57646
-10.6	3.45426
-10.55	2.18242
-10.5	2.41641
-10.45	2.54694
-10.4	3.65586
-10.35	1.82318
-10.3	2.93496
-10.25	1.70587
-10.2	1.46584
-10.15	3.11859
-10.1	3.55746
-10.05	1.35856
-10	3.04215
-9.95	0.824702
-9.9	1.16397
-9.85	1.81722
-9.8	2.7949
-9.75	3.86886
-9.7	2.87099
-9.65	2.4374
-9.6	3.55901
-9.55	2.94439
-9.5	1.42385
-9.45	3.24118
-9.4	2.56901
-9.35	2.32738
-9.3	4.7491
-9.25	3.99115
-9.2	3.74432
-9.15	1.77038
-9.1	1.9087
-9.05	2.27189
-9	3.42727
-8.95	3.59453
-8.9	2.83699
-8.85	2.99016
-8.8	3.37812
-8.75	3.25415
-8.7	2.48057
-8.65	3.58325
-8.6	-0.112066
-8.55	-0.733599
-8.5	0.350393
-8.45	0.244639
-8.4	-1.80803
-8.35	0.101188
-8.3	-1.47408
-8.25	-1.4875
-8.2	-2.70036
-8.15	-1.11686
-8.1	-1.71853
-8.05	0.422718
-8	0.121907
-7.95	-1.58426
-7.9	0.134379
-7.85	1.14416
-7.8	-0.592333
-7.75	1.13735
-7.7	-1.18406
-7.65	-0.595743
-7.6	0.381576
-7.55	-2.55972
-7.5	-0.329087
-7.45	-4.10729
-7.4	-2.1247
-7.35	-2.95504
-7.3	-2.28358
-7.25	-1.90869
-7.2	-1.28046
-7.15	-1.47787
-7.1	-0.787545
-7.05	-3.83775
-7	-2.94809
-6.95	-3.4251
-6.9	-5.64186
-6.85	-1.29297
-6.8	-3.01174
-6.75	-3.54629
-6.7	-4.25204
-6.65	-1.61473
-6.6	-3.72664
-6.55	-2.06034
-6.5	-2.89835
-6.45	-4.0166
-6.4	-5.90026
-6.35	-5.50849
-6.3	-7.63905
-6.25	-12.0381
-6.2	-18.4517
-6.15	-16.892
-6.1	-20.3719
-6.05	-21.1669
-6	-20.9607
-5.95	-24.7581
-5.9	-24.9647
-5.85	-24.7359
-5.8	-27.3625
-5.75	-30.3816
-5.7	-34.2632
-5.65	-34.5755
-5.6	-31.6579
-5.55	-32.4932
-5.5	-33.3932
-5.45	-29.4752
-5.4	-28.5703
-5.35	-25.4793
-5.3	-24.7253
-5.25	-28.9284
-5.2	-23.2242
-5.15	-23.3801
-5.1	-25.2207
-5.05	-21.952
-5	-22.7178
-4.95	-18.528
-4.9	-21.2355
-4.85	-20.0059
-4.8	-19.4504
-4.75	-20.5479
-4.7	-21.0258
-4.65	-21.6651
-4.6	-21.1576
-4.55	-21.1315
-4.5	-21.0948
-4.45	-20.2878
-4.4	-20.5102
-4.35	-22.2196
-4.3	-23.288
-4.25	-21.448
-4.2	-23.7471
-4.15	-24.3721
-4.1	-21.6503
-4.05	-20.7621
-4	-19.1385
-3.95	-21.5268
-3.9	-21.2498
-3.85	-20.6122
-3.8	-23.6913
-3.75	-23.0849
-3.7	-19.6084
-3.65	-22.2887
-3.6	-22.7237
-3.55	-23.7747
-3.5	-23.997
-3.45	-25.4938
-3.4	-24.0881
-3.35	-23.2645
-3.3	-24.3676
-3.25	-21.0527
-3.2	-25.0602
-3.15	-26.3738
-3.1	-25.5503
-3.05	-26.2537
-3	-24.643
-2.95	-25.8996
-2.9	-23.8893
-2.85	-25.1836
-2.8	-26.4304
-2.75	-26.0182
-2.7	-26.3305
-2.65	-24.4138
-2.6	-23.7747
-2.55	-26.0702
-2.5	-24.5704
-2.45	-24.8092
-2.4	-24.1319
-2.35	-22.3437
-2.3	-23.7433
-2.25	-26.2527
-2.2	-24.3027
-2.15	-24.7854
-2.1	-23.4725
-2.05	-22.9194
-2	-18.216
-1.95	-15.7885
-1.9	-12.5939
-1.85	-8.01816
-1.8	-4.58324
-1.75	-0.45797
-1.7	4.22878
-1.65	6.98556
-1.6	9.20831
-1.55	12.351
-1.5	15.9205
-1.45	20.8681
-1.4	23.9348
-1.35	33.13
-1.3	33.6997
-1.25	34.8621
-1.2	39.2145
-1.15	44.087
-1.1	46.8986
-1.05	49.3057
-1	52.0376
-0.95	57.7778
-0.9	65.9205
-0.85	66.0812
-0.8	69.5084
-0.75	72.4517
-0.7	74.2217
-0.65	73.3758
-0.6	77.1026
-0.55	74.8597
-0.5	72.3265
-0.45	77.3097
-0.4	77.8733
-0.35	82.1656
-0.3	83.6358
-0.25	85.9983
-0.2	87.1888
-0.15	88.8109
-0.1	93.0852
-0.05	97.5593
0	93.524
0.05	91.8081
0.1	97.6613
0.15	82.5536
0.2	80.5452
0.25	69.9122
0.3	62.9842
0.35	61.8293
0.4	60.4203
0.45	61.7507
0.5	61.7787
0.55	63.1918
0.6	34.779
0.65	34.6359
0.7	35.8482
0.75	34.4515
0.8	31.7585
0.85	31.1204
0.9	33.1156
0.95	36.7802
1	35.3742
1.05	36.2941
1.1	36.3771
1.15	35.6293
1.2	34.6908
1.25	34.4318
1.3	34.2726
1.35	34.4142
1.4	32.8239
1.45	33.9361
1.5	35.5137
1.55	35.6029
1.6	33.3878
1.65	36.9253
1.7	33.8561
1.75	33.0728
1.8	36.303
1.85	32.842
1.9	35.253
1.95	37.5627
2	38.39
2.05	36.7055
2.1	37.4186
2.15	36.1733
2.2	35.4514
2.25	36.9272
2.3	36.1638
2.35	33.7728
2.4	33.8646
2.45	35.0316
2.5	34.4494
2.55	35.0532
2.6	36.5703
2.65	35.5004
2.7	34.9405
2.75	35.0084
2.8	34.4638
2.85	34.8185
2.9	35.3162
2.95	34.7028
3	37.2548
3.05	34.6023
3.1	36.0214
3.15	33.6852
3.2	35.2304
3.25	35.7603
3.3	35.6384
3.35	33.9099
3.4	34.5633
3.45	37.1267
3.5	33.8985
3.55	34.9522
3.6	33.4652
3.65	35.401
3.7	34.7152
3.75	35.9721
3.8	36.2609
3.85	36.4302
3.9	37.214
3.95	36.7199
4	35.1195
4.05	36.1033
4.1	35.114
4.15	33.5624
4.2	32.9385
4.25	33.6607
4.3	34.9515
4.35	33.8948
4.4	32.2811
4.45	34.6512
4.5	34.731
4.55	35.6178
4.6	33.891
4.65	33.6926
4.7	33.0521
4.75	33.0458
4.8	34.3719
4.85	32.6362
4.9	34.9302
4.95	32.8444
5	34.3569
5.05	36.3361
5.1	34.5345
5.15	35.0868
5.2	35.2
5.25	34.0186
5.3	35.2793
5.35	34.403
5.4	36.0275
5.45	35.1326
5.5	34.8301
5.55	34.5251
5.6	35.2978
5.65	34.7494
5.7	36.1865
5.75	32.672
5.8	34.8425
5.85	33.8281
5.9	33.1093
5.95	33.3419
6	33.5899
6.05	34.3995
6.1	35.392
6.15	34.4392
6.2	34.5372
6.25	35.3391
6.3	35.8424
6.35	35.8712
6.4	35.6307
6.45	35.6347
6.5	34.0128
6.55	36.2792
6.6	33.652
6.65	34.5295
6.7	36.098
6.75	35.1536
6.8	34.0691
6.85	33.3189
6.9	34.4734
6.95	34.6351
7	35.0379
7.05	36.611
7.1	32.5499
7.15	30.9795
7.2	32.6393
7.25	30.6757
7.3	31.2481
7.35	32.8271
7.4	34.7067
7.45	35.4532
7.5	37.1998
7.55	37.2197
7.6	36.9789
7.65	36.9789
7.7	36.2695
7.75	36.2663
7.8	33.5693
7.85	34.5424
7.9	33.5635
7.95	35.2621
8	37.0741
8.05	35.3405
8.1	34.3333
8.15	34.3105
8.2	36.4188
8.25	34.8868
8.3	34.4966
8.35	34.8306
8.4	34.0913
8.45	34.6176
8.5	35.4765
8.55	34.7881
8.6	36.4878
8.65	36.4577
8.7	34.8434
8.75	32.1237
8.8	38.0656
8.85	39.9452
8.9	39.2685
8.95	38.9542
9	40.67
9.05	38.8621
9.1	38.1562
9.15	37.0339
9.2	33.974
9.25	34.6742
9.3	33.6429
9.35	35.0348
9.4	33.8981
9.45	33.2691
9.5	33.7459
9.55	34.3911
9.6	36.4977
9.65	37.0027
9.7	34.1552
9.75	33.8151
9.8	37.9457
9.85	37.8755
9.9	37.1958
9.95	36.2983
10	35.1526
10.05	36.6321
10.1	34.1262
10.15	36.6561
10.2	37.0088
10.25	38.018
10.3	39.2968
10.35	37.3961
10.4	36.7654
10.45	35.3579
10.5	36.0975
10.55	34.7643
10.6	34.1122
10.65	35.0585
10.7	34.7596
10.75	32.7381
10.8	34.6283
10.85	35.6234
10.9	36.7303
10.95	39.5387
11	37.9279
11.05	36.2621
11.1	35.7905
11.15	36.151
11.2	36.5658
11.25	34.8271
11.3	34.5813
11.35	35.7548
11.4	36.933
11.45	37.2908
11.5	36.414
11.55	33.9904
11.6	34.9195
11.65	36.5558
11.7	37.7232
11.75	36.5738
11.8	36.7238
11.85	37.677
11.9	37.5059
11.95	35.0488
12	33.601
12.05	33.9716
12.1	35.8977
12.15	36.2282
12.2	36.5965
12.25	35.5249
12.3	33.9049
12.35	35.4429
12.4	33.5424
12.45	31.7522
12.5	32.8924
12.55	32.9365
12.6	34.8131
12.65	34.9506
12.7	33.1246
12.75	32.3234
12.8	30.4742
12.85	31.0091
12.9	30.8352
12.95	33.5759
13	34.3226
13.05	31.8871
13.1	33.7609
13.15	30.7872
13.2	34.9743
13.25	31.7827
13.3	31.3968
13.35	32.7861
13.4	34.2451
13.45	32.3344
13.5	33.2349
13.55	31.0307
13.6	31.3743
13.65	30.0291
13.7	29.9272
13.75	33.3475
13.8	34.8561
13.85	33.6405
13.9	33.3825
13.95	35.0769
14	35.2109
14.05	33.8769
14.1	34.8567
14.15	30.8928
14.2	30.7158
14.25	31.2523
14.3	30.1793
14.35	31.6233
14.4	29.0285
14.45	31.4342
14.5	31.6798
14.55	35.3035
14.6	33.5829
14.65	32.9494
14.7	32.7407
14.75	31.0844
14.8	32.4853
14.85	31.9372
14.9	32.2278
14.95	30.2539
15	26.7024
15.05	29.5039
15.1	28.3251
15.15	31.6537
15.2	29.8708
15.25	28.036
15.3	30.8811
15.35	30.6376
15.4	35.1992
15.45	29.5263
15.5	32.995
15.55	30.0866
15.6	29.2273
15.65	31.1661
15.7	32.3382
15.75	30.6984
15.8	30.2248
15.85	30.2401
15.9	32.1309
15.95	30.1848
16	32.77
16.05	32.0096
16.1	29.923
16.15	32.487
16.2	31.3589
16.25	31.9851
16.3	30.6796
16.35	31.1941
16.4	29.5226
16.45	29.2045
16.5	30.6174
16.55	29.404
16.6	31.6478
16.65	30.5087
16.7	32.2638
16.75	31.7304
16.8	31.2418
16.85	28.5721
16.9	30.1645
16.95	29.3241
17	27.6281
17.05	27.8484
17.1	31.6041
17.15	29.3717
17.2	29.5704
17.25	29.8478
17.3	30.3229
17.35	28.6817
17.4	28.1123
17.45	27.9036
17.5	30.0704
17.55	29.4226
17.6	30.0532
17.65	31.078
17.7	32.8812
17.75	31.3076
17.8	27.5535
17.85	28.1097
17.9	28.9612
17.95	28.9372
18	29.9324
18.05	29.5969
18.1	31.2899
18.15	27.5587
18.2	28.0459
18.25	28.1838
18.3	30.4704
18.35	31.9058
18.4	33.487
18.45	32.2553
18.5	30.1626
18.55	30.5792
18.6	30.3688
18.65	30.8416
18.7	27.2059
18.75	28.3968
18.8	30.6331
18.85	32.1264
18.9	31.7991
18.95	29.995
19	29.4809
19.05	29.0824
19.1	29.3925
19.15	27.4819
19.2	27.5467
19.25	30.7199
19.3	29.7901
19.35	31.1374
19.4	29.7449
19.45	26.8598
19.5	25.0943
19.55	29.5766
19.6	28.5391
19.65	28.34
19.7	26.4457
19.75	26.2524
19.8	30.8555
19.85	28.4981
19.9	29.9561
19.95	30.24
20	30.3349
20.05	28.6568
20.1	27.7154
20.15	28.2508
20.2	29.4588
20.25	28.8628
20.3	30.0086
20.35	30.6564
20.4	31.6851
20.45	30.6632
20.5	32.4268
20.55	31.1464
20.6	29.5145
20.65	30.7051
20.7	30.6568
20.75	30.3539
20.8	27.7816
20.85	28.6794
20.9	30.2281
20.95	31.8584
21	28.6086
21.05	27.7522
21.1	29.5299
21.15	30.105
21.2	31.9174
21.25	29.3282
21.3	29.3875
21.35	30.9464
21.4	27.672
21.45	29.4142
21.5	29.3143
21.55	31.1938
21.6	30.4754
21.65	29.0376
21.7	30.9124
21.75	29.0251
21.8	29.8041
21.85	28.1404
21.9	28.6473
21.95	27.457
22	30.4616
22.05	29.9217
22.1	29.5684
22.15	28.6921
22.2	27.4678
22.25	26.8007
22.3	29.1017
22.35	30.8564
22.4	31.688
22.45	30.0427
22.5	31.2831
22.55	32.0635
22.6	28.3464
22.65	27.2772
22.7	27.1249
22.75	27.5758
22.8	30.5561
22.85	28.6491
22.9	29.1851
22.95	27.5966
23	30.6592
23.05	29.8237
23.1	30.6843
23.15	30.6021
23.2	31.3204
23.25	31.1375
23.3	29.6296
23.35	29.2914
23.4	28.0259
23.45	27.3581
23.5	29.8454
23.55	30.4093
23.6	29.3592
23.65	30.4844
23.7	27.1799
23.75	28.3271
23.8	28.9651
23.85	27.9832
23.9	27.9432
23.95	27.7747
24	27.1095
24.05	28.0402
24.1	27.4038
24.15	26.8286
24.2	27.2532
24.25	26.5397
24.3	28.6131
24.35	29.1193
24.4	29.3473
24.45	30.1218
24.5	30.1589
24.55	29.5387
24.6	30.0734
24.65	32.1426
24.7	27.7702
24.75	30.101
24.8	25.7432
24.85	28.8586
24.9	28.4259
24.95	31.4095
25	31.0497
25.05	30.4223
25.1	28.2711
25.15	28.4421
25.2	31.1831
25.25	28.5007
25.3	28.9538
25.35	27.2662
25.4	29.1598
25.45	30.0497
25.5	28.7549
25.55	28.202
25.6	29.8486
25.65	30.112
25.7	30.2946
25.75	27.3194
25.8	28.297
25.85	30.1247
25.9	28.4893
25.95	27.5579
26	26.6906
26.05	26.036
26.1	28.7465
26.15	29.4686
26.2	30.0787
26.25	27.539
26.3	30.565
26.35	30.9389
26.4	29.9405
26.45	30.525
26.5	27.8498
26.55	29.5208
26.6	27.5324
26.65	28.3206
26.7	27.9077
26.75	28.7412
26.8	28.1457
26.85	30.4279
26.9	29.2621
26.95	27.3217
27	26.8607
27.05	28.8945
27.1	28.7825
27.15	31.6905
27.2	29.7657
27.25	28.1333
27.3	28.2429
27.35	28.6809
27.4	31.7697
27.45	27.8059
27.5	28.7313
27.55	27.0905
27.6	25.6433
27.65	27.4102
27.7	28.0519
27.75	30.3746
27.8	29.7404
27.85	28.2749
27.9	29.1256
27.95	27.1564
28	30.0842
28.05	28.7434
28.1	27.6563
28.15	26.8944
28.2	26.2427
28.25	28.3855
28.3	27.8398
28.35	30.0076
28.4	31.1925
28.45	30.6243
28.5	29.4656
28.55	27.9022
28.6	28.252
28.65	27.9555
28.7	27.2542
28.75	28.4278
28.8	27.8115
28.85	28.3842
28.9	29.9206
28.95	29.8455
29	29.6303
29.05	29.1925
29.1	29.7738
29.15	29.2547
29.2	29.4252
29.25	27.2065
29.3	30.0672
29.35	27.4269
29.4	28.6865
29.45	29.3484
29.5	30.3991
29.55	29.3641
29.6	31.3857
29.65	32.3598
29.7	30.3781
29.8	23.3551
29.85	27.7519
29.9	29.4226
30
30.05
30.1
30.15
30.2
30.25
30.3	-166.064
30.35
30.4
30.45	32.8766
30.5	28.342
30.55	32.367
30.6
30.7
30.75
30.8	26.4355
30.85	25.7066
30.9	28.0832
30.95	28.258
31	25.2493
31.05	26.8468
31.1	26.7891
31.15	24.3611
31.2	26.374
31.25	27.2593
31.3	26.8209
31.35	28.4466
31.4	29.1405
31.45	28.6612
31.5	28.9093
31.55	27.3575
31.6	27.7249
31.65	28.9523
31.7	31.1707
31.75	28.394
31.8	26.6577
31.85	29.2924
31.9	26.9719
31.95	28.749
32	28.1004
32.05	27.8207
32.1	27.2382
32.15	29.0099
32.2	27.4101
32.25	27.6207
32.3	29.5898
32.35	27.8773
32.4	28.0286
32.45	24.5437
32.5	27.43
32.55	29.0596
32.6	26.751
32.65	27.1452
32.7	28.8717
32.75	27.0409
32.8	26.2159
32.85	27.8971
32.9	29.877
32.95	28.9144
33	28.3253
33.05	26.6068
33.1	24.1609
33.15	26.3689
33.2	26.2425
33.25	25.3542
33.3	24.625
33.35	24.529
33.4	24.5477
33.45	26.3608
33.5	24.6109
33.55	24.0723
33.6	23.2417
33.65	26.4725
33.7	24.901
33.75	26.0182
33.8	26.088
33.85	26.2391
33.9	25.6517
33.95	25.4562
34	25.8051
34.05	26.954
34.1	27.9488
34.15	25.8061
34.2	27.3924
34.25	25.2007
34.3	26.8763
34.35	25.7565
34.4	26.9704
34.45	24.5437
34.5	26.3488
34.55	26.2546
34.6	28.2781
34.65	27.8125
34.7	27.983
34.75	24.608
34.8	27.2645
34.85	23.6195
34.9	25.2984
34.95	28.3385
35	26.1618
35.05	25.8954
35.1	27.0626
35.15	26.4639
35.2	27.5367
35.25	28.588
35.3	28.0877
35.35	26.5146
35.4	25.6012
35.45	25.9043
35.5	27.4272
35.55	29.4606
35.6	25.6984
35.65	28.139
35.7	28.0378
35.75	27.2737
35.85	24.0009
35.9	25.0108
35.95	27.244
36	26.3328
36.05	26.8396
36.1	28.2958
36.15	25.9283
36.2	27.5691
36.25	25.8628
36.3	29.7031
36.35	30.3648
36.4	28.9007
36.45	28.9822
36.5	28.0107
36.55	27.2445
36.6	25.2174
36.65	26.5041
36.7	25.6939
36.75	26.0856
36.8	29.8259
36.85	30.7653
36.9	28.4317
36.95	28.8931
37	26.6481
37.05	27.0921
37.1	28.112
37.15	28.4548
37.2	30.7579
37.25	29.9877
37.3	24.9425
37.35	28.4944
37.4	27.4486
37.45	26.8056
37.5	27.3235
37.55	27.6243
37.6	29.1256
37.65	29.671
37.7	29.4378
37.75	31.3019
37.8	28.6726
37.85	28.3378
37.9	28.3984
37.95	30.3933
38	28.2749
38.05	28.1764
38.1	28.3417
38.15	27.4837
38.2	31.5808
38.25	26.9033
38.3	28.2667
38.35	26.3694
38.4	24.7439
38.5
38.55
38.6
38.65
38.7
38.75
38.8
38.85
38.9
38.95
39
39.1	27.6979
39.15
39.25
39.3
39.35
39.4	28.1239
39.45	27.5313
39.5	27.521
39.55	26.9125
39.6	28.0301
39.65	26.2856
39.7	26.6806
39.75	27.6293
39.8	27.828
39.85	28.7781
39.9	29.439
39.95	27.9646
40	29.1179
40.05	29.1708
40.1	30.5995
40.15	29.2773
40.2	30.2825
40.25	29.3862
40.3	28.4729
40.35	27.7277
40.4	29.8122
40.45	31.6687
40.5	29.6678
40.55	28.5124
40.6	32.0777
40.65	30.0894
40.7	28.1885
40.75	29.8261
40.8	29.6217
40.85	29.877
40.9	26.3566
40.95	27.9888
41	25.7248
41.05	27.2289
41.1	28.0305
41.15	27.5254
41.2	27.9927
41.25	27.6843
41.3	28.4429
41.35	30.3679
41.4	29.9659
41.45	29.5895
41.5	30.4274
41.55	28.2857
41.6	28.3656
41.65	26.8317
41.7	30.1918
41.75	29.0656
41.8	29.2212
41.85	29.0412
41.9	29.5117
41.95	31.0662
42	29.3339
42.05	28.8899
42.1	28.0838
42.15	29.8095
42.2	31.1012
42.25	30.2928
42.3	31.0515
42.35	30.9341
42.4	29.8798
42.45	28.9381
42.5	28.1383
42.55	29.6559
42.6	27.9689
42.65	29.612
42.7	25.9763
42.75	28.2129
42.8	29.6627
42.85	27.0937
42.9	30.6129
42.95	29.4668
43	30.3807
43.05	29.0326
43.1	29.2338
43.15	29.8718
43.2	29.2369
43.25	28.6829
43.3	31.0627
43.35	26.8633
43.4
43.45	27.982
43.5
43.55
43.6
43.65
43.7
43.75
43.8
43.85
43.9
43.95
44
44.1
44.15
44.2
44.25
44.3
44.35
44.4	27.3068
44.45	27.3554
44.5	27.7662
44.55	27.3845
44.6	29.4608
44.65	29.7025
44.7	30.2514
44.75	28.5871
44.8	28.0567
44.85	27.4514
44.9	29.1119
44.95	29.0332
45	25.8716
45.05	26.6262
45.1	27.4022
45.15	28.0503
45.2	28.9509
45.25	28.4529
45.3	26.9683
45.35	27.1898
45.4	28.3302
45.45	29.0308
45.5	28.725
45.55	26.6352
45.6	27.8047
45.65	26.7377
45.7	26.8814
45.75	27.6848
45.8	25.3561
45.85	26.8022
45.9	27.1629
45.95	29.0765
46	28.3154
46.05	30.0151
46.1	28.8925
46.15	25.9899
46.2	27.28
46.25	27.0634
46.3	27.2805
46.35	28.5627
46.4	27.9548
46.45	27.2335
46.5	28.7508
46.55	25.9913
46.6	27.6258
46.65	28.3129
46.7	27.4019
46.75	26.8316
46.8	29.3475
46.85	29.2758
46.9	28.9043
46.95	27.6444
47	29.487
47.05	27.1972
47.1	29.8335
47.15	29.1352
47.2	30.062
47.25	29.4375
47.3	29.4565
47.35	29.9997
47.4	28.618
47.45	28.5929
47.5	28.3889
47.55	27.033
47.6	28.4988
47.65	28.6803
47.7	30.1435
47.75	30.1824
47.8	27.2976
47.85	28.9547
47.9	29.6681
47.95	28.1128
48	27.6245
48.05	28.6936
48.1	27.8556
48.15	27.3482
48.2	28.0327
48.25	23.2646
48.3	28.4377
48.35	26.4766
48.4	24.9197
48.45	26.48
48.55
48.6
48.65
48.7
48.75
48.8
48.85
48.9
48.95
49
49.05
49.15
49.25
49.3
49.35
49.4	27.8031
49.45	28.988
49.5	29.6892
49.55	29.7594
49.6	26.5069
49.65	24.7208
49.7	26.1591
49.75	27.426
49.8	29.4249
49.85	27.7606
49.9	28.2606
49.95	28.6646
50	28.0773
50.05	28.9472
50.1	28.9127
50.15	27.662
50.2	29.7415
50.25	30.1127
50.3	30.1592
50.35	29.9253
50.4	28.6243
50.45	29.9456
50.5	30.4038
50.55	30.019
50.6	30.436
50.65	27.6231
50.7	29.0247
50.75	28.8525
50.8	29.8729
50.85	29.6471
50.9	28.3448
50.95	29.9142
51	28.6168
51.05	27.9098
51.1	29.3727
51.15	28.2081
51.2	28.847
51.25	28.7437
51.3	29.2155
51.35	29.3483
51.4	30.8672
51.45	29.5189
51.5	29.1417
51.55	29.3195
51.6	28.9379
51.65	28.9244
51.7	27.8686
51.75	26.663
51.8	29.3995
51.85	28.3442
51.9	28.4229
51.95	28.6009
52	29.8249
52.05	27.9348
52.1	30.8339
52.15	28.4237
52.2	28.7802
52.25	28.8167
52.3	30.3785
52.35	28.7488
52.4	31.3784
52.45	27.8547
52.5	28.9328
52.55	29.2285
52.6	29.0196
52.65	30.1776
52.7	30.6238
52.75	30.0179
52.8	29.7204
52.85	31.0045
52.9	31.1505
52.95	29.2006
53	28.4023
53.05	30.0427
53.1	29.008
53.15	30.4875
53.2	32.2796
53.25	30.0228
53.3	31.1186
53.35	28.9727
53.4	27.4614
53.45	28.4803
53.5	27.6526
53.55	27.2817
53.6	28.5454
53.65	32.1442
53.7	30.0138
53.75	27.929
53.8	31.8446
53.85	30.9695
53.9	28.5737
53.95	28.6258
54	30.0572
54.05	29.2112
54.1	30.7684
54.15	31.4268
54.2	31.5632
54.25	31.8447
54.3	28.8185
54.35	29.3521
54.4	28.6556
54.45	28.3807
54.5	28.8292
54.55
54.6
54.65
54.7
54.75
54.8
54.85
54.9
54.95
55
55.05
55.1
55.15
55.2
55.25
55.3
55.35
55.4
55.45
55.5
55.55
55.6
55.65
55.7
55.75	29.1144
55.8	28.2699
55.85	28.0704
55.9	29.8049
55.95	29.8585
56	27.7221
56.05	29.1742
56.1	31.4918
56.15	28.0406
56.2	28.853
56.25	29.0937
56.3	29.3747
56.35	30.1211
56.4	29.4712
56.45	29.7983
56.5	28.0066
56.55	28.3803
56.6	29.6069
56.65	27.4552
56.7	27.3806
56.75	30.5416
56.8	30.4444
56.85	29.2509
56.9	27.3276
56.95	27.345
57	29.1283
57.05	28.3398
57.1	29.3792
57.15	29.7164
57.2	30.2243
57.25	27.4645
57.3	28.9682
57.35	26.8974
57.4	29.7784
57.45	31.037
57.5	28.9736
57.55	28.0064
57.6	28.2951
57.65	29.0995
57.7	30.0745
57.75	29.4686
57.8	29.1815
57.85	27.4285
57.9	28.7783
57.95	29.9822
58	28.0928
58.05	26.8394
58.1	29.3173
58.15	28.4198
58.2	29.6041
58.25	26.4376
58.3	26.1185
58.35	29.6786
58.4	28.9707
58.45	28.8552
58.5	30.7635
58.55	29.3461
58.6	28.4958
58.65	30.2283
58.7	28.7966
58.75	29.2055
58.8	28.6624
58.85	28.9684
58.9	29.3889
58.95	30.8966
59	30.9003
59.05	29.7874
59.1	27.9475
59.15	26.5982
59.2	28.545
59.25	28.8781
59.3	28.371
59.35	28.9728
59.4	29.6598
59.45	29.8228
59.5	29.043
59.55	29.1666
59.6	29.9426
59.65	27.7085
59.7	28.6951
59.75	30.8133
59.8	30.5977
59.85	28.6886
59.9	30.4811
59.95	30.6062
60	30.3197
60.05	28.802
60.1	31.1492
60.15	29.6638
60.2	30.2911
60.25	31.7057
60.3	29.346
60.35	29.1165
60.4	29.7545
60.45	30.7384
60.5	29.537
60.55	27.0938
60.6	29.5393
60.65	27.8443
60.7	26.9773
60.75	27.6965
60.8	30.5892
60.85	27.8439
60.9	29.0969
60.95	29.1932
61	29.2514
61.05	27.4832
61.1	27.4328
61.15	30.5893
61.2	31.2432
61.25	30.1273
61.3	29.1472
61.35	30.071
61.4	28.7539
61.45	27.2791
61.5	28.5275
61.55	28.2374
61.6	27.4214
61.65	28.8885
61.7	27.0356
61.75	27.0481
61.8	28.2031
61.85	29.4507
61.9	27.4235
61.95	27.7938
62	28.9697
62.05	30.7014
62.1	27.5112
62.15	29.2297
62.2	29.093
62.25	29.3475
62.3	29.7994
62.35	30.0229
62.4	29.1999
62.45	28.8514
62.5	29.2664
62.55	28.7421
62.6	29.7169
62.65	28.2283
62.7	30.1633
62.75	29.7212
62.8	27.9607
62.85	26.7849
62.9	29.3144
62.95	27.3946
63	27.9703
63.05	27.1462
63.1	27.6474
63.15	30.4358
63.2	29.7234
63.25	30.2879
63.3	29.7264
63.35	30.787
63.4	27.5127
63.45	28.4558
63.5	26.9345
63.55	28.6531
63.6	27.2911
63.65	28.0823
63.7	29.0832
63.75	28.5098
63.8	29.1999
63.85	27.6246
63.9	29.9322
63.95	29.3492
64	27.4019
64.05	27.8209
64.1	29.02
64.15	28.5652
64.2	27.5662
64.25	28.1793
64.3	28.6445
64.35	27.5395
64.4	26.557
64.45	29.1259
64.5	30.7737
64.55	29.2966
64.6	29.6379
64.65	28.8485
64.7	28.9373
64.75	27.7255
64.8	26.6871
64.85	28.9843
64.9	27.6938
64.95	28.6074
65	29.9323
65.05	30.2482
65.1	27.9408
65.15	28.3453
65.2	28.0935
65.25	26.9996
65.3	26.9388
65.35	29.2072
65.4	28.2771
65.45
65.5
65.55
65.6
65.65
65.7
65.75
65.8
65.85
65.9
65.95
66
66.05
66.1
66.15
66.2
66.25
66.3
66.35
66.4
66.45
66.5
66.55
66.6
66.65	26.4382
66.7	27.1107
66.75	26.7047
66.8	28.4117
66.85	28.7046
66.9	28.5967
66.95	28.0982
67	29.0227
67.05	30.0641
67.1	30.7211
67.15	28.8542
67.2	29.2513
67.25	27.8596
67.3	29.2169
67.35	29.9258
67.4	27.4154
67.45	30.0835
67.5	28.4171
67.55	29.0042
67.6	29.0539
67.65	30.0303
67.7	29.4089
67.75	27.4569
67.8	28.7903
67.85	28.7543
67.9	28.462
67.95	30.6375
68	29.5588
68.05	27.9551
68.1	28.6953
68.15	29.395
68.2	26.3599
68.25	26.7136
68.3	28.8577
68.35	26.9734
68.4	28.2091
68.45	29.1466
68.5	28.7838
68.55	25.9646
68.6	27.2058
68.65	26.8138
68.7	27.0916
68.75	26.7045
68.8	28.7117
68.85	27.7092
68.9	27.8916
68.95	27.2586
69	28.079
69.05	30.4661
69.1	27.2655
69.15	26.3312
69.2	26.3642
69.25	27.2571
69.3	29.1168
69.35	28.7029
69.4	27.8843
69.45	29.0857
69.5	29.3705
69.55	27.9939
69.6	29.8792
69.65	31.7349
69.7	28.6617
69.75	29.6169
69.8	28.754
69.85	29.3949
69.9	27.2591
69.95	28.4568
70	27.8437
70.05	28.863
70.1	25.4326
70.15	28.9121
70.2	30.7748
70.25	29.4661
70.3	30.454
70.35	29.8947
70.4	29.9827
70.45	31.0395
70.5	32.1806
70.55	29.7569
70.6	28.0682
70.65	28.366
70.7	28.7223
70.75	29.0575
70.8	27.9163
70.85	29.3506
70.9	28.4133
70.95	29.7363
71	31.5108
71.05	32.9767
71.1	28.8979
71.15	28.1899
71.2	28.0053
71.25	28.0635
71.3	29.7575
71.35	28.4231
71.4	28.4723
71.45	28.5099
71.5	27.4716
71.55	25.9638
71.6	26.4642
71.65	29.1779
71.7	29.3732
71.75	27.7994
71.8	30.6079
71.85	25.868
71.9	27.9455
71.95	29.5367
72	31.7204
72.05	30.4655
72.1	28.4435
72.15	27.1105
72.2	30.4636
72.25	30.5094
72.3
72.35
72.4
72.45
72.5
72.55
72.6
72.65
72.7
72.75
72.8
72.85
72.9
72.95
73
73.05
73.1
73.15
73.2
73.25
73.3
73.35
73.4
73.45
73.5	27.8454
73.55	27.3818
73.6	26.4278
73.65	28.7992
73.7	27.8434
73.75	30.6037
73.8	28.0114
73.85	27.0124
73.9	28.2874
73.95	26.398
74	28.1889
74.05	26.7427
74.1	28.6618
74.15	28.5792
74.2	28.3872
74.25	29.356
74.3	30.4751
74.35	28.9687
74.4	28.7454
74.45	27.4094
74.5	27.6859
74.55	27.1563
74.6	26.6252
74.65	26.7129
74.7	28.1058
74.75	29.1364
74.8	28.5646
74.85	27.9833
74.9	28.0946
74.95	26.3624
75	28.5704
75.05	27.062
75.1	27.2191
75.15	28.9217
75.2	29.1227
75.25	28.5813
[truncated: 18,488 more rows]

## Sheet: Smoothed
Time (sec)	Fx (pN)
-25.2	0.204924
-25.15	0.259775
-25.1	0.298998
-25.05	0.325511
-25	0.358136
-24.95	0.414294
-24.9	0.565335
-24.85	0.641381
-24.8	0.816698
-24.75	0.838017
-24.7	0.838981
-24.65	0.796085
-24.6	0.743255
-24.55	0.682769
-24.5	0.384799
-24.45	0.151728
-24.4	0.0338615
-24.35	-0.25118
-24.3	-0.292871
-24.25	-0.501423
-24.2	-0.457842
-24.15	-0.397395
-24.1	-0.509169
-24.05	-0.360407
-24	-0.291088
-23.95	-0.222924
-23.9	-0.262245
-23.85	-0.385967
-23.8	-0.494904
-23.75	-0.554338
-23.7	-0.554469
-23.65	-0.390403
-23.6	-0.111425
-23.55	-0.0644314
-23.5	-0.162371
-23.45	0.0622522
-23.4	0.137477
-23.35	0.200253
-23.3	0.363952
-23.25	0.363137
-23.2	0.479586
-23.15	0.433699
-23.1	0.411935
-23.05	0.598717
-23	0.38437
-22.95	0.288954
-22.9	0.182625
-22.85	0.236355
-22.8	0.257314
-22.75	0.357121
-22.7	0.251389
-22.65	0.302156
-22.6	0.188613
-22.55	-0.0375765
-22.5	-0.0133132
-22.45	-0.0267204
-22.4	-0.167049
-22.35	-0.126905
-22.3	-0.0708437
-22.25	0.0174801
-22.2	-0.0115374
-22.15	-0.086882
-22.1	0.0536909
-22.05	0.257105
-22	0.158684
-21.95	0.258359
-21.9	0.242779
-21.85	0.412065
-21.8	0.537984
-21.75	0.53527
-21.7	0.581608
-21.65	0.648589
-21.6	0.524855
-21.55	0.427563
-21.5	0.306874
-21.45	0.200618
-21.4	0.321341
-21.35	0.432901
-21.3	0.340999
-21.25	0.242579
-21.2	0.125912
-21.15	0.235398
-21.1	0.264557
-21.05	0.0968918
-21	-0.0673527
-20.95	-0.0495897
-20.9	-0.158612
-20.85	-0.104554
-20.8	-0.248611
-20.75	-0.42022
-20.7	-0.552565
-20.65	-0.661281
-20.6	-0.60295
-20.55	-0.634114
-20.5	-0.600214
-20.45	-0.491439
-20.4	-0.432426
-20.35	-0.417297
-20.3	-0.416517
-20.25	-0.356637
-20.2	-0.325592
-20.15	-0.331876
-20.1	-0.375799
-20.05	-0.390436
-20	-0.406481
-19.95	-0.487707
-19.9	-0.544701
-19.85	-0.504321
-19.8	-0.436725
-19.75	-0.483609
-19.7	-0.471223
-19.65	-0.301276
-19.6	-0.293066
-19.55	-0.398546
-19.5	-0.249059
-19.45	-0.128872
-19.4	-0.00264566
-19.35	0.0634985
-19.3	0.189243
-19.25	0.164412
-19.2	0.0527596
-19.15	0.0149423
-19.1	0.0458038
-19.05	0.0158978
-19	0.0625747
-18.95	0.194084
-18.9	0.270199
-18.85	0.318997
-18.8	0.336589
-18.75	0.228448
-18.7	0.267396
-18.65	0.168528
-18.6	0.0424183
-18.55	-0.0239157
-18.5	-0.0781734
-18.45	-0.193769
-18.4	-0.188179
-18.35	-0.264373
-18.3	-0.319819
-18.25	-0.52337
-18.2	-0.617951
-18.15	-0.598124
-18.1	-0.567189
-18.05	-0.561659
-18	-0.569345
-17.95	-0.665227
-17.9	-0.70036
-17.85	-0.688938
-17.8	-0.733644
-17.75	-0.653446
-17.7	-0.69139
-17.65	-0.634766
-17.6	-0.478594
-17.55	-0.391456
-17.5	-0.307734
-17.45	-0.328552
-17.4	-0.243068
-17.35	-0.39479
-17.3	-0.416205
-17.25	-0.380839
-17.2	-0.309566
-17.15	-0.262933
-17.1	-0.293786
-17.05	-0.423358
-17	-0.577035
-16.95	-0.594947
-16.9	-0.557051
-16.85	-0.469957
-16.8	-0.483913
-16.75	-0.494153
-16.7	-0.514651
-16.65	-0.372075
-16.6	-0.43735
-16.55	-0.475904
-16.5	-0.455633
-16.45	-0.230974
-16.4	-0.0760581
-16.35	-0.0998775
-16.3	-0.0353533
-16.25	-0.0659498
-16.2	-0.109173
-16.15	-0.140663
-16.1	-0.0497397
-16.05	0.117778
-16	0.332406
-15.95	0.579114
-15.9	0.57477
-15.85	0.532803
-15.8	0.382227
-15.75	0.453157
-15.7	0.550892
-15.65	0.493823
-15.6	0.497647
-15.55	0.484801
-15.5	0.452582
-15.45	0.431719
-15.4	0.305604
-15.35	0.244514
-15.3	0.297945
-15.25	0.393458
-15.2	0.561164
-15.15	0.54816
-15.1	0.440699
-15.05	0.354927
-15	0.163072
-14.95	-0.0245133
-14.9	-0.124015
-14.85	-0.13748
-14.8	-0.0670351
-14.75	0.102705
-14.7	0.168961
-14.65	0.226402
-14.6	0.142186
-14.55	0.024228
-14.5	0.02607
-14.45	0.0467427
-14.4	0.142906
-14.35	0.124567
-14.3	0.2017
-14.25	0.255395
-14.2	0.203787
-14.15	0.174788
-14.1	0.232767
-14.05	0.405129
-14	0.455495
-13.95	0.60205
-13.9	0.712738
-13.85	0.787025
-13.8	0.894958
-13.75	0.907499
-13.7	0.894167
-13.65	0.691777
-13.6	0.560423
-13.55	0.718893
-13.5	0.812753
-13.45	0.93709
-13.4	0.967431
-13.35	0.880512
-13.3	0.741124
-13.25	0.768346
-13.2	0.708298
-13.15	0.562125
-13.1	0.478988
-13.05	0.371709
-13	0.30761
-12.95	0.318433
-12.9	0.378622
-12.85	0.417896
-12.8	0.361149
-12.75	0.347117
-12.7	0.304627
-12.65	0.34017
-12.6	0.598668
-12.55	0.793164
-12.5	0.770906
-12.45	0.836152
-12.4	0.902434
-12.35	1.05483
-12.3	1.21667
-12.25	1.5605
-12.2	1.63062
-12.15	1.80611
-12.1	2.1048
-12.05	2.26812
-12	2.39814
-11.95	2.3712
-11.9	2.32919
-11.85	2.24939
-11.8	2.30663
-11.75	2.43901
-11.7	2.59375
-11.65	2.74216
-11.6	2.66639
-11.55	2.72498
-11.5	2.78202
-11.45	2.88818
-11.4	2.82352
-11.35	2.88881
-11.3	2.91381
-11.25	2.83889
-11.2	2.76619
-11.15	2.80208
-11.1	2.77257
-11.05	2.69459
-11	2.63594
-10.95	2.68103
-10.9	2.89438
-10.85	2.96162
-10.8	3.10911
-10.75	3.05278
-10.7	2.99577
-10.65	2.93257
-10.6	2.98081
-10.55	3.00926
-10.5	2.92341
-10.45	2.74244
-10.4	2.656
-10.35	2.70042
-10.3	2.62669
-10.25	2.59989
-10.2	2.63803
-10.15	2.55319
-10.1	2.50474
-10.05	2.48046
-10	2.44434
-9.95	2.48361
-9.9	2.48466
-9.85	2.4214
-9.8	2.56073
-9.75	2.61103
-9.7	2.7081
-9.65	2.7226
-9.6	2.66499
-9.55	2.60377
-9.5	2.70228
-9.45	2.72858
-9.4	2.8244
-9.35	2.91137
-9.3	2.98569
-9.25	3.00756
-9.2	2.94145
-9.15	2.97537
-9.1	2.85397
-9.05	2.64956
-9	2.52603
-8.95	2.46988
-8.9	2.22944
-8.85	2.11193
-8.8	1.93091
-8.75	1.63392
-8.7	1.31528
-8.65	1.0838
-8.6	0.917658
-8.55	0.846897
-8.5	0.744517
-8.45	0.505873
-8.4	0.341103
-8.35	0.260492
-8.3	0.0898972
-8.25	-0.0168062
-8.2	-0.228149
-8.15	-0.37464
-8.1	-0.527101
-8.05	-0.643656
-8	-0.624394
-7.95	-0.836664
-7.9	-0.94949
-7.85	-1.00411
-7.8	-1.11767
-7.75	-1.13837
-7.7	-1.12851
-7.65	-1.07029
-7.6	-1.05461
-7.55	-1.15553
-7.5	-1.31604
-7.45	-1.48495
-7.4	-1.67816
-7.35	-1.74613
-7.3	-1.94403
-7.25	-2.0847
-7.2	-2.34134
-7.15	-2.36184
-7.1	-2.51093
-7.05	-2.62722
-7	-2.64334
-6.95	-2.81894
-6.9	-2.90432
-6.85	-3.06545
-6.8	-3.2885
-6.75	-3.753
-6.7	-4.54076
-6.65	-5.28417
-6.6	-6.18388
-6.55	-7.15433
-6.5	-7.96971
-6.45	-9.00828
-6.4	-10.034
-6.35	-10.9432
-6.3	-12.1846
-6.25	-13.488
-6.2	-14.9507
-6.15	-16.3946
-6.1	-17.8253
-6.05	-19.1951
-6	-20.6871
-5.95	-21.9527
-5.9	-23.1219
-5.85	-24.0543
-5.8	-24.9694
-5.75	-25.9831
-5.7	-26.5158
-5.65	-26.7505
-5.6	-27.1471
-5.55	-27.2223
-5.5	-27.2962
-5.45	-27.1803
-5.4	-27.0126
-5.35	-26.7765
-5.3	-26.5248
-5.25	-26.2003
-5.2	-25.7548
-5.15	-25.1548
-5.1	-24.5159
-5.05	-24.0146
-5	-23.4719
-4.95	-22.8478
-4.9	-22.4209
-4.85	-22.1185
-4.8	-22.0141
-4.75	-21.8581
-4.7	-21.6113
-4.65	-21.666
-4.6	-21.5836
-4.55	-21.3713
-4.5	-21.2373
-4.45	-21.1806
-4.4	-21.3102
-4.35	-21.2806
-4.3	-21.456
-4.25	-21.6291
-4.2	-21.5844
-4.15	-21.6445
-4.1	-21.6949
-4.05	-21.8196
-4	-21.956
-3.95	-22.1655
-3.9	-22.3464
-3.85	-22.4776
-3.8	-22.5799
-3.75	-22.4734
-3.7	-22.6455
-3.65	-22.7705
-3.6	-22.8266
-3.55	-23.0458
-3.5	-23.2306
-3.45	-23.5526
-3.4	-23.6651
-3.35	-23.8524
-3.3	-24.1295
-3.25	-24.2403
-3.2	-24.3948
-3.15	-24.6237
-3.1	-24.6944
-3.05	-24.8538
-3	-24.8917
-2.95	-24.9304
-2.9	-24.8655
-2.85	-24.7824
-2.8	-24.8052
-2.75	-24.895
-2.7	-25.0498
-2.65	-25.0367
-2.6	-24.8985
-2.55	-24.7732
-2.5	-24.3905
-2.45	-23.9689
-2.4	-23.3352
-2.35	-22.5795
-2.3	-21.5985
-2.25	-20.3617
-2.2	-18.9214
-2.15	-17.3349
-2.1	-15.7339
-2.05	-14.0136
-2	-12.014
-1.95	-9.8503
-1.9	-7.52916
-1.85	-4.8024
-1.8	-2.13367
-1.75	0.657066
-1.7	3.77455
-1.65	7.0312
-1.6	10.4447
-1.55	13.9104
-1.5	17.4797
-1.45	21.0985
-1.4	24.9894
-1.35	28.7358
-1.3	32.4276
-1.25	36.0959
-1.2	39.6521
-1.15	42.9448
-1.1	46.2837
-1.05	49.4099
-1	52.2659
-0.95	55.1892
-0.9	57.9037
-0.85	60.6766
-0.8	63.0817
-0.75	65.5721
-0.7	68.0638
-0.65	70.4256
-0.6	72.7588
-0.55	75.1712
-0.5	77.2769
-0.45	79.1707
-0.4	81.0699
-0.35	81.862
-0.3	82.5507
-0.25	82.57
-0.2	82.1191
-0.15	81.529
-0.1	80.9121
-0.05	80.181
0	79.5581
0.05	79.1232
0.1	77.0979
0.15	75.039
0.2	72.8334
0.25	70.4913
0.3	67.9084
0.35	65.2385
0.4	62.5863
0.45	59.9051
0.5	56.9439
0.55	54.2187
0.6	51.5791
0.65	48.6252
0.7	46.3461
0.75	44.1502
0.8	42.4531
0.85	41.0926
0.9	39.7114
0.95	38.4502
1	37.2009
1.05	35.9544
1.1	34.5351
1.15	34.6374
1.2	34.6002
1.25	34.4681
1.3	34.5562
1.35	34.6078
1.4	34.8046
1.45	35.0164
1.5	35.093
1.55	35.1564
1.6	35.21
1.65	35.2003
1.7	35.1918
1.75	35.2983
1.8	35.3808
1.85	35.357
1.9	35.3308
1.95	35.4359
2	35.4604
2.05	35.4384
2.1	35.4845
2.15	35.5851
2.2	35.4906
2.25	35.5455
2.3	35.6117
2.35	35.541
2.4	35.6588
2.45	35.6326
2.5	35.618
2.55	35.4376
2.6	35.405
2.65	35.2272
2.7	35.1823
2.75	35.197
2.8	35.1357
2.85	35.0283
2.9	35.066
2.95	35.2213
3	35.1674
3.05	35.1913
3.1	35.1157
3.15	35.06
3.2	35.0226
3.25	35.0717
3.3	35.1314
3.35	35.225
3.4	35.3391
3.45	35.4059
3.5	35.4258
3.55	35.3709
3.6	35.3953
3.65	35.2782
3.7	35.2427
3.75	35.1679
3.8	35.1294
3.85	35.0464
3.9	34.9688
3.95	34.973
4	34.8589
4.05	34.9408
4.1	34.8903
4.15	34.9011
4.2	34.7892
4.25	34.7097
4.3	34.6335
4.35	34.4609
4.4	34.3895
4.45	34.1814
4.5	34.0689
4.55	34.1268
4.6	34.0521
4.65	34.0508
4.7	34.1288
4.75	34.1802
4.8	34.2573
4.85	34.2312
4.9	34.3328
4.95	34.4685
5	34.4771
5.05	34.4673
5.1	34.452
5.15	34.4929
5.2	34.6116
5.25	34.5935
5.3	34.6791
5.35	34.6532
5.4	34.6757
5.45	34.6001
5.5	34.6356
5.55	34.6376
5.6	34.5927
5.65	34.5881
5.7	34.562
5.75	34.5686
5.8	34.6554
5.85	34.6836
5.9	34.7421
5.95	34.7234
6	34.6701
6.05	34.7391
6.1	34.6975
6.15	34.6609
6.2	34.7251
6.25	34.6759
6.3	34.7425
6.35	34.6699
6.4	34.7006
6.45	34.7733
6.5	34.8541
6.55	34.9979
6.6	34.9099
6.65	34.6997
6.7	34.614
6.75	34.4301
6.8	34.2353
6.85	34.0918
6.9	34.0363
6.95	34.0279
7	34.1024
7.05	34.2551
7.1	34.2884
7.15	34.4468
7.2	34.5297
7.25	34.5377
7.3	34.4623
7.35	34.4848
7.4	34.4964
7.45	34.534
7.5	34.6501
7.55	34.6646
7.6	34.5561
7.65	34.6399
7.7	34.8989
7.75	35.006
7.8	35.1879
7.85	35.3585
7.9	35.4187
7.95	35.4145
8	35.4156
8.05	35.3007
8.1	35.2659
8.15	35.2411
8.2	35.1394
8.25	34.9419
8.3	35.0276
8.35	35.3312
8.4	35.5563
8.45	35.813
8.5	36.0705
8.55	36.1557
8.6	36.2897
8.65	36.4183
8.7	36.4023
8.75	36.3192
8.8	36.26
8.85	36.2856
8.9	36.2412
8.95	36.2021
9	36.1606
9.05	36.1089
9.1	36.1903
9.15	36.2148
9.2	36.1052
9.25	36.0562
9.3	36.3334
9.35	36.3244
9.4	36.1935
9.45	36.052
9.5	35.871
9.55	35.6787
9.6	35.4532
9.65	35.3818
9.7	35.3806
9.75	35.5731
9.8	35.7933
9.85	35.972
9.9	36.0544
9.95	36.1239
10	36.2586
10.05	36.3071
10.1	36.2938
10.15	36.2253
10.2	36.1185
10.25	36.051
10.3	36.0897
10.35	35.9791
10.4	35.9246
10.45	36.0362
10.5	36.1138
10.55	36.1666
10.6	36.1265
10.65	36.2229
10.7	36.2186
10.75	36.1147
10.8	35.9511
10.85	35.7824
10.9	35.7604
10.95	35.7854
11	35.8357
11.05	35.7353
11.1	35.7427
11.15	35.8591
11.2	35.986
11.25	36.0724
11.3	36.2622
11.35	36.4073
11.4	36.497
11.45	36.4169
11.5	36.1342
11.55	35.9458
11.6	35.9284
11.65	35.9493
11.7	35.9705
11.75	35.9209
11.8	35.877
11.85	35.918
11.9	35.8127
11.95	35.566
12	35.3565
12.05	35.1909
12.1	35.2301
12.15	35.2316
12.2	35.0682
12.25	34.8111
12.3	34.5206
12.35	34.2485
12.4	33.9227
12.45	33.7355
12.5	33.701
12.55	33.6193
12.6	33.6093
12.65	33.3659
12.7	33.3062
12.75	33.077
12.8	32.8804
12.85	32.8272
12.9	32.7701
12.95	32.7126
13	32.7832
13.05	32.6946
13.1	32.6202
13.15	32.3924
13.2	32.1531
13.25	32.1638
13.3	32.2844
13.35	32.4351
13.4	32.5482
13.45	32.7501
13.5	32.828
13.55	32.8068
13.6	32.9482
13.65	32.8116
13.7	32.8082
13.75	32.631
13.8	32.5546
13.85	32.5654
13.9	32.3865
13.95	32.2526
14	32.2214
14.05	32.3199
14.1	32.4415
14.15	32.5165
14.2	32.6456
14.25	32.7007
14.3	32.6597
14.35	32.5207
14.4	32.4534
14.45	32.3044
14.5	31.9056
14.55	31.6339
14.6	31.3695
14.65	31.217
14.7	31.1683
14.75	31.0407
14.8	31.023
14.85	31.0448
14.9	31.2151
14.95	31.2388
15	31.3131
15.05	31.2373
15.1	30.9479
15.15	30.8328
15.2	30.8037
15.25	30.7065
15.3	30.6655
15.35	30.5586
15.4	30.5679
15.45	30.4706
15.5	30.5904
15.55	30.8431
15.6	30.8631
15.65	31.0612
15.7	31.0472
15.75	31.1479
15.8	31.2738
15.85	31.2887
15.9	31.2356
15.95	30.9501
16	31.0021
16.05	30.8311
16.1	30.9054
16.15	30.9664
16.2	31.0187
16.25	30.9898
16.3	31.0157
16.35	30.937
16.4	30.9334
16.45	30.7997
16.5	30.678
16.55	30.4436
16.6	30.4243
16.65	30.398
16.7	30.2591
16.75	30.1872
16.8	30.108
16.85	30.0129
16.9	29.8662
16.95	29.7891
17	29.8303
17.05	29.7734
17.1	29.8043
17.15	29.7772
17.2	29.8902
17.25	29.8446
17.3	29.6457
17.35	29.4966
17.4	29.5151
17.45	29.4567
17.5	29.4856
17.55	29.5794
17.6	29.7433
17.65	29.5506
17.7	29.4875
17.75	29.4215
17.8	29.4511
17.85	29.5265
17.9	29.7553
17.95	29.9526
18	30.0602
18.05	30.0844
18.1	30.1294
18.15	30.167
18.2	29.9826
18.25	29.769
18.3	29.7369
18.35	29.9547
18.4	30.1304
18.45	30.1796
18.5	30.2055
18.55	30.165
18.6	30.1553
18.65	29.974
18.7	29.9734
18.75	30.1007
18.8	30.1772
18.85	30.209
18.9	30.1061
18.95	29.7905
19	29.4495
19.05	29.4216
19.1	29.3244
19.15	29.2278
19.2	29.0185
19.25	28.9731
19.3	29.0902
19.35	28.9885
19.4	28.8852
19.45	28.8109
19.5	28.8271
19.55	28.7879
19.6	28.7228
19.65	28.6684
19.7	28.7625
19.75	28.8252
19.8	28.7913
19.85	28.8326
19.9	28.8587
19.95	28.9024
20	29.1675
20.05	29.4557
20.1	29.4527
20.15	29.5559
20.2	29.6662
20.25	29.8523
20.3	29.9251
20.35	29.8215
20.4	29.9039
20.45	29.9945
20.5	29.9168
20.55	29.7938
20.6	29.8354
20.65	29.9492
20.7	30.1238
20.75	30.1175
20.8	30.1425
20.85	30.1872
20.9	30.0451
20.95	29.9369
21	29.8727
21.05	29.814
21.1	29.782
21.15	29.7593
21.2	29.7692
21.25	29.6915
21.3	29.6653
21.35	29.6824
21.4	29.6809
21.45	29.5489
21.5	29.4824
21.55	29.5449
21.6	29.6314
21.65	29.5915
21.7	29.4659
21.75	29.2223
21.8	29.2115
21.85	29.2814
21.9	29.3168
21.95	29.4296
22	29.5186
22.05	29.6496
22.1	29.514
22.15	29.3617
22.2	29.2706
22.25	29.1117
22.3	29.1846
22.35	29.1296
22.4	29.1794
22.45	29.1293
22.5	29.2818
22.55	29.2514
22.6	29.2877
22.65	29.337
22.7	29.4621
22.75	29.6369
22.8	29.7716
22.85	29.7806
22.9	29.6458
22.95	29.4396
23	29.4303
23.05	29.3886
23.1	29.2599
23.15	29.3617
23.2	29.3571
23.25	29.4143
23.3	29.4805
23.35	29.3579
23.4	29.3243
23.45	29.2572
23.5	29.234
23.55	29.1092
23.6	28.994
23.65	28.8104
23.7	28.6509
23.75	28.4233
23.8	28.3031
23.85	28.2788
23.9	28.2814
23.95	28.3812
24	28.5146
24.05	28.5
24.1	28.484
24.15	28.6166
24.2	28.4873
24.25	28.6264
24.3	28.5034
24.35	28.4983
24.4	28.5194
24.45	28.6844
24.5	28.8404
24.55	28.9981
24.6	29.0091
24.65	29.0586
24.7	29.2659
24.75	29.3253
24.8	29.4403
24.85	29.3762
24.9	29.3781
24.95	29.4115
25	29.3464
25.05	29.2533
25.1	29.268
25.15	29.2699
25.2	29.1819
25.25	29.1604
25.3	29.0745
25.35	29.2831
25.4	29.2655
25.45	29.2242
25.5	28.9995
25.55	28.7608
25.6	28.681
25.65	28.738
25.7	28.8159
25.75	28.6424
25.8	28.7407
25.85	28.8352
25.9	28.9626
25.95	29.0276
26	28.9228
26.05	28.9593
26.1	28.9274
26.15	28.8546
26.2	28.7497
26.25	28.6757
26.3	28.715
26.35	28.8165
26.4	28.7754
26.45	28.7198
26.5	28.6866
26.55	28.7916
26.6	28.9224
26.65	29.0626
26.7	29.0767
26.75	28.9841
26.8	29.0176
26.85	28.9279
26.9	28.9674
26.95	28.8658
27	28.7804
27.05	28.7442
27.1	28.5596
27.15	28.5537
27.2	28.5409
27.25	28.6584
27.3	28.706
27.35	28.7122
27.4	28.6501
27.45	28.5499
27.5	28.6814
27.55	28.7711
27.6	28.7121
27.65	28.6222
27.7	28.3628
27.75	28.2971
27.8	28.2831
27.85	28.3671
27.9	28.4867
27.95	28.4322
28	28.5112
28.05	28.4717
28.1	28.527
28.15	28.6371
28.2	28.6297
28.25	28.6476
28.3	28.5256
28.35	28.461
28.4	28.5394
28.45	28.5736
28.5	28.6914
28.55	28.649
28.6	28.698
28.65	28.7742
28.7	28.8947
28.75	28.9406
28.8	29.0206
28.85	29.001
28.9	28.9381
28.95	28.8503
29	28.8395
29.05	28.8347
29.1	29.0006
29.15	29.1962
29.2	29.3116
29.25	29.1259
29.3	29.0937
29.35	29.1704
29.4	19.911
29.45	20.0517
29.5	19.9801
29.55	20.1104
29.6	19.9792
29.65	19.7855
29.7	19.7297
29.8	19.6741
29.85	19.5809
29.9	19.4276
30.3	19.3972
30.45	19.1912
30.5	19.0496
30.55	18.9001
30.8	18.779
30.85	18.639
30.9	18.4857
30.95	18.404
31	18.6684
31.05	18.6497
31.1	18.5688
31.15	27.8553
31.2	27.7741
31.25	27.7766
31.3	27.5047
31.35	27.6407
31.4	27.701
31.45	27.7327
31.5	27.7252
31.55	27.8476
31.6	27.8663
31.65	27.972
31.7	28.1172
31.75	28.1766
31.8	28.2876
31.85	28.3379
31.9	28.318
31.95	28.0991
32	28.0404
32.05	28.0476
32.1	28.0187
32.15	27.9911
32.2	27.9873
32.25	27.7906
32.3	27.6869
32.35	27.7459
32.4	27.7737
32.45	27.8662
32.5	27.8461
32.55	27.7749
32.6	27.6007
32.65	27.5593
32.7	27.4275
32.75	27.3296
32.8	27.1869
32.85	26.946
32.9	26.7874
32.95	26.708
33	26.7112
33.05	26.5513
33.1	26.2743
33.15	26.261
33.2	26.1541
33.25	26.0182
33.3	25.9729
33.35	25.974
33.4	25.867
33.45	25.6565
33.5	25.5085
33.55	25.4432
33.6	25.5071
33.65	25.5854
33.7	25.6342
33.75	25.5845
33.8	25.657
33.85	25.7109
33.9	25.8272
33.95	25.827
34	25.8264
34.05	25.9047
34.1	26.1049
34.15	26.3226
34.2	26.3945
34.25	26.3806
34.3	26.4399
34.35	26.3224
34.4	26.2776
34.45	26.4055
34.5	26.4391
34.55	26.4434
34.6	26.4486
34.65	26.3779
34.7	26.4603
34.75	26.5172
34.8	26.6547
34.85	26.6375
34.9	26.6301
34.95	26.5793
35	26.7166
35.05	26.8648
35.1	26.8383
35.15	26.8317
35.2	26.8424
35.25	26.8087
35.3	26.7798
35.35	26.6724
35.4	26.845
35.45	26.8943
35.5	26.8229
35.55	26.9245
35.6	26.9261
35.65	26.9502
35.7	26.9216
35.75	27.0247
35.85	27.1094
35.9	27.1481
35.95	27.2656
36	27.3803
36.05	27.4441
36.1	27.3389
36.15	27.1981
36.2	27.1979
36.25	27.1001
36.3	27.1853
36.35	27.3515
36.4	27.5625
36.45	27.7474
36.5	27.719
36.55	27.7552
36.6	27.8158
36.65	27.8233
36.7	28.0533
36.75	28.1685
36.8	28.1247
36.85	28.0671
36.9	27.9282
36.95	27.8285
37	27.7495
37.05	27.7311
37.1	27.8207
37.15	28.0327
37.2	28.1724
37.25	28.4395
37.3	28.5627
37.35	28.4918
37.4	28.3791
37.45	28.4725
37.5	28.4431
37.55	28.5159
37.6	28.5754
37.65	28.5454
37.7	28.6943
37.75	28.5107
37.8	28.4288
37.85	28.4967
37.9	28.3181
37.95	28.33
38	28.3928
38.05	28.4027
38.1	28.3978
38.15	28.2924
38.2	28.2142
38.25	28.0641
38.3	27.8441
38.35	27.7944
38.4	27.7701
39.1	27.7882
39.4	27.7428
39.45	27.728
39.5	27.7728
39.55	27.8123
39.6	27.9607
39.65	27.851
39.7	28.0119
39.75	28.0652
39.8	28.1654
39.85	28.3075
39.9	28.4081
39.95	28.5769
40	28.6787
40.05	28.7259
40.1	28.9719
40.15	29.0699
40.2	29.1605
40.25	29.3103
40.3	29.4052
40.35	29.5028
40.4	29.3875
40.45	29.3184
40.5	29.2118
40.55	29.1218
40.6	29.0675
40.65	28.9211
40.7	28.8599
40.75	28.7362
40.8	28.6913
40.85	28.7815
40.9	28.8881
40.95	28.8775
41	28.8184
41.05	28.7526
41.1	28.7456
41.15	28.4958
41.2	28.5007
41.25	28.5424
41.3	28.5136
41.35	28.486
41.4	28.4686
41.45	28.6928
41.5	28.7569
41.55	28.9076
41.6	28.9483
41.65	29.033
41.7	29.2033
41.75	29.3129
41.8	29.4732
41.85	29.5918
41.9	29.5686
41.95	29.5196
42	29.4505
42.05	29.4138
42.1	29.3987
42.15	29.4581
42.2	29.4173
42.25	29.3231
42.3	29.3515
42.35	29.2502
42.4	29.3251
42.45	29.3229
42.5	29.2903
42.55	29.2759
42.6	29.2923
42.65	29.3774
42.7	29.3502
42.75	29.235
42.8	29.2717
42.85	29.0722
42.9	28.9317
42.95	28.8091
43	28.7338
43.05	28.7161
43.1	28.6079
43.15	28.6789
43.2	28.6833
43.25	28.8868
43.3	28.9046
43.35	28.8282
43.45	28.8452
44.4	28.7737
44.45	28.7531
44.5	28.5384
44.55	28.4238
44.6	28.3365
44.65	28.2498
44.7	28.2362
44.75	28.2252
44.8	28.0303
44.85	28.0458
44.9	28.0624
44.95	28.1445
45	28.2097
45.05	28.1558
45.1	28.1759
45.15	28.0462
45.2	27.9118
45.25	27.7896
45.3	27.6358
45.35	27.576
45.4	27.5623
45.45	27.5606
45.5	27.5264
45.55	27.7237
45.6	27.8317
45.65	27.7644
45.7	27.7277
45.75	27.6378
45.8	27.582
45.85	27.6579
45.9	27.6944
45.95	27.6421
46	27.6288
46.05	27.4986
46.1	27.5458
46.15	27.57
46.2	27.6016
46.25	27.5993
46.3	27.6784
46.35	27.8651
46.4	27.9652
46.45	27.9881
46.5	28.0077
46.55	27.9544
46.6	27.9458
46.65	27.9573
46.7	28.1512
46.75	28.254
46.8	28.3679
46.85	28.4974
46.9	28.5
46.95	28.5304
47	28.5855
47.05	28.5037
47.1	28.6231
47.15	28.6733
47.2	28.7604
47.25	28.8928
47.3	28.915
47.35	28.8963
47.4	28.915
47.45	28.8773
47.5	28.8764
47.55	28.8386
47.6	28.87
47.65	28.7516
47.7	28.6991
47.75	28.3754
47.8	28.3278
47.85	28.1859
47.9	27.944
47.95	27.8422
48	27.8046
48.05	27.8331
48.1	27.9596
48.15	28.0196
48.2	27.9161
48.25	27.6579
48.3	27.4663
48.35	27.4724
48.4	27.4948
48.45	27.404
49.4	27.411
49.45	27.4606
49.5	27.4312
49.55	27.4832
49.6	27.5577
49.65	27.54
49.7	27.8485
49.75	27.9282
49.8	28.1036
49.85	28.342
49.9	28.4441
49.95	28.5461
50	28.6135
50.05	28.6292
50.1	28.6614
50.15	28.7146
50.2	28.9195
50.25	29.0478
50.3	29.1643
50.35	29.1749
50.4	29.2027
50.45	29.2814
50.5	29.2792
50.55	29.2712
50.6	29.2915
50.65	29.2579
50.7	29.3143
50.75	29.2668
50.8	29.2241
50.85	29.1855
50.9	29.2303
50.95	29.2729
51	29.2347
51.05	29.183
51.1	29.1315
51.15	29.0596
51.2	29.0713
51.25	28.9588
51.3	28.9848
51.35	28.912
51.4	28.8537
51.45	28.8659
51.5	28.8617
51.55	28.8292
51.6	28.9685
51.65	28.9233
51.7	28.9505
51.75	28.9491
51.8	29.0269
51.85	29.0047
51.9	29.1014
51.95	28.9579
52	28.93
52.05	28.9341
52.1	28.9198
52.15	28.9789
52.2	29.0598
52.25	29.1621
52.3	29.3077
52.35	29.3842
52.4	29.5178
52.45	29.5548
52.5	29.5454
52.55	29.5557
52.6	29.6069
52.65	29.5904
52.7	29.774
52.75	29.8331
52.8	29.9428
52.85	29.8758
52.9	29.8145
52.95	29.6765
53	29.6669
53.05	29.5883
53.1	29.5557
53.15	29.7045
53.2	29.6967
53.25	29.5684
53.3	29.6554
53.35	29.7149
53.4	29.5991
53.45	29.4789
53.5	29.5197
53.55	29.5582
53.6	29.5928
53.65	29.7079
53.7	29.7592
53.75	29.7385
53.8	29.6811
53.85	29.597
53.9	29.5819
53.95	29.6257
54	29.6423
54.05	29.7119
54.1	29.7589
54.15	29.7363
54.2	29.6249
54.25	29.6175
54.3	29.6077
54.35	29.4805
54.4	29.5054
54.45	29.48
54.5	29.4908
55.75	29.4449
55.8	29.4527
55.85	29.4219
55.9	29.3288
55.95	29.2447
56	29.062
56.05	29.0411
56.1	29.0533
56.15	28.9961
56.2	28.9485
56.25	29.03
56.3	29.0933
56.35	29.1401
56.4	29.1047
56.45	28.9875
56.5	28.9528
56.55	28.9822
56.6	28.992
56.65	28.9074
56.7	29.0114
56.75	28.9453
56.8	28.9393
56.85	28.8213
56.9	28.805
56.95	28.8796
57	28.8403
57.05	28.8403
57.1	28.8362
57.15	28.8121
57.2	28.9368
57.25	29.0362
57.3	28.9715
57.35	28.8278
57.4	28.8053
57.45	28.9317
57.5	28.9674
57.55	28.8584
57.6	28.9049
57.65	28.8592
57.7	28.8539
57.75	28.6735
57.8	28.6095
57.85	28.6433
57.9	28.742
57.95	28.6981
58	28.685
58.05	28.7028
58.1	28.7261
58.15	28.8181
58.2	28.8037
58.25	28.7623
58.3	28.7239
58.35	28.7138
58.4	28.8072
58.45	28.908
58.5	28.9517
58.55	29.0324
58.6	29.0852
58.65	28.9557
58.7	28.9617
58.75	28.9271
58.8	29.0192
58.85	29.1551
58.9	29.1542
58.95	29.1948
59	29.2037
59.05	29.1277
59.1	29.1561
59.15	29.1186
59.2	29.0456
59.25	29.1416
59.3	29.2079
59.35	29.2092
59.4	29.2812
59.45	29.3391
59.5	29.3117
59.55	29.2118
59.6	29.2766
59.65	29.3583
59.7	29.5342
59.75	29.6847
59.8	29.707
59.85	29.7425
59.9	29.7797
59.95	29.8311
60	29.8175
60.05	29.7246
60.1	29.7424
60.15	29.6425
60.2	29.6076
60.25	29.5601
60.3	29.5494
60.35	29.4183
60.4	29.4377
60.45	29.3764
60.5	29.3119
60.55	29.1768
60.6	29.1116
60.65	29.085
60.7	29.1602
60.75	29.1524
60.8	29.0305
60.85	29.0651
60.9	29.0478
60.95	28.9299
61	28.8246
61.05	28.7627
61.1	28.7783
61.15	28.7474
61.2	28.7089
61.25	28.7122
61.3	28.7363
61.35	28.6821
61.4	28.6621
61.45	28.6001
61.5	28.5894
61.55	28.6585
61.6	28.6598
61.65	28.7454
61.7	28.6741
61.75	28.5838
61.8	28.5682
61.85	28.6099
61.9	28.5684
61.95	28.5731
62	28.6677
62.05	28.6779
62.1	28.7484
62.15	28.7868
62.2	28.8475
62.25	28.9754
62.3	29.0189
62.35	28.9513
62.4	28.9448
62.45	28.9435
62.5	28.9519
62.55	28.865
62.6	28.7196
62.65	28.8589
62.7	28.8824
62.75	28.9393
62.8	28.9573
62.85	29.0044
62.9	28.8848
62.95	28.8494
63	28.7581
63.05	28.7289
63.1	28.6598
63.15	28.582
63.2	28.6227
63.25	28.5439
63.3	28.5191
63.35	28.5031
63.4	28.653
63.45	28.6546
63.5	28.655
63.55	28.6479
63.6	28.7371
63.65	28.7808
63.7	28.6442
63.75	28.5706
63.8	28.4924
63.85	28.3882
63.9	28.1868
63.95	28.2636
64	28.374
64.05	28.4865
64.1	28.5334
64.15	28.6075
64.2	28.6482
64.25	28.5836
64.3	28.4968
64.35	28.4865
64.4	28.4898
64.45	28.4267
64.5	28.4545
64.55	28.59
64.6	28.5958
64.65	28.5636
64.7	28.5412
64.75	28.5142
64.8	28.4551
64.85	28.4819
64.9	28.517
64.95	28.5114
65	28.4154
65.05	28.2217
65.1	28.1795
65.15	28.1351
65.2	28.1231
65.25	28.0831
65.3	28.1449
65.35	28.3057
65.4	28.3884
66.65	28.4437
66.7	28.4743
66.75	28.3756
66.8	28.3265
66.85	28.4211
66.9	28.3768
66.95	28.4715
67	28.539
67.05	28.6374
67.1	28.6301
67.15	28.7136
67.2	28.855
67.25	28.8715
67.3	28.9708
67.35	28.9871
67.4	28.9756
67.45	29.0728
67.5	29.1423
67.55	29.0915
67.6	29.0263
67.65	28.9632
67.7	28.8444
67.75	28.7235
67.8	28.7711
67.85	28.6642
67.9	28.5825
67.95	28.6649
68	28.603
68.05	28.4862
68.1	28.4006
68.15	28.2939
68.2	28.154
68.25	28.0252
68.3	28.085
68.35	28.0335
68.4	27.9924
68.45	27.9351
68.5	27.8133
68.55	27.8565
68.6	27.8236
68.65	27.7111
68.7	27.5667
68.75	27.6095
68.8	27.7239
68.85	27.7165
68.9	27.7599
68.95	27.8016
69	27.8123
69.05	27.7747
69.1	27.9611
69.15	28.1768
69.2	28.2648
69.25	28.385
69.3	28.4826
69.35	28.5152
69.4	28.4937
69.45	28.5206
69.5	28.5485
69.55	28.5858
69.6	28.3461
69.65	28.4245
69.7	28.6361
69.75	28.7839
69.8	28.9361
69.85	28.9731
69.9	29.0341
69.95	29.1843
70	29.3317
70.05	29.3501
70.1	29.3536
70.15	29.2816
70.2	29.1381
70.25	29.157
70.3	29.076
70.35	29.1044
70.4	29.0577
70.45	29.1756
70.5	29.321
70.55	29.5655
70.6	29.5671
70.65	29.6984
70.7	29.6553
70.75	29.5261
70.8	29.54
70.85	29.4433
70.9	29.3756
70.95	29.3055
71	29.1356
71.05	28.8395
71.1	28.6827
71.15	28.7356
71.2	28.7835
71.25	28.7396
71.3	28.8134
71.35	28.7159
71.4	28.6489
71.45	28.7024
71.5	28.7969
71.55	28.7471
71.6	28.5313
71.65	28.4462
71.7	28.5544
71.75	28.6737
71.8	28.6633
71.85	28.5502
71.9	28.4552
71.95	28.4707
72	28.439
72.05	28.5881
72.1	28.6856
72.15	28.7117
72.2	28.6693
72.25	28.5277
73.5	28.5462
73.55	28.3622
73.6	28.4952
73.65	28.5254
73.7	28.4706
73.75	28.358
73.8	28.3585
73.85	28.3835
73.9	28.4614
73.95	28.3159
74	28.1815
74.05	28.1487
74.1	28.1126
74.15	28.1262
74.2	28.0932
74.25	28.1548
74.3	28.0577
74.35	28.0563
74.4	28.1079
74.45	28.0162
74.5	28.1196
74.55	28.066
74.6	28.0887
74.65	28.101
74.7	28.1269
74.75	28.1362
74.8	28.0492
74.85	27.881
74.9	27.8162
74.95	27.8099
75	27.8127
75.05	27.7935
75.1	27.8787
75.15	27.9012
75.2	27.9431
75.25	28.0738
75.3	28.0601
75.35	28.0897
75.4	28.2441
75.45	28.3146
75.5	28.4304
75.55	28.3561
75.6	28.3933
75.65	28.378
75.7	28.3665
75.75	28.2666
75.8	28.1927
75.85	28.2476
75.9	28.2373
75.95	28.2306
76	28.0992
76.05	28.0647
76.1	28.105
76.15	28.0647
76.2	28.1747
76.25	28.2731
76.3	28.1121
76.35	28.1188
76.4	28.071
76.45	27.8509
76.5	27.7212
76.55	27.7187
76.6	27.851
76.65	27.883
76.7	27.9541
76.75	27.9992
76.8	28.1683
76.85	28.2861
76.9	28.2659
76.95	28.3733
77	28.3947
77.05	28.4777
77.1	28.5422
77.15	28.4258
77.2	28.3205
77.25	28.0861
77.3	28.0998
77.35	28.0687
77.4	27.996
77.45	28.0062
77.5	28.0364
77.55	28.0697
77.6	28.0141
77.65	27.8835
77.8	27.8189
78.85	27.7677
78.9	27.7346
78.95	27.5251
79	27.3801
79.05	27.3852
79.1	27.2951
79.15	27.2761
79.2	27.3972
79.25	27.3346
79.3	27.5111
79.35	27.6275
79.4	27.8173
79.45	27.76
79.5	27.8282
79.55	27.8388
79.6	27.811
79.65	27.8002
79.7	27.8161
79.75	27.9487
79.8	28.0394
79.85	28.0725
79.9	28.1467
79.95	28.1592
80	28.3248
80.05	28.4455
80.1	28.5005
80.15	28.4999
80.2	28.6244
80.25	28.583
80.3	28.7045
80.35	28.4877
80.4	28.3692
80.45	28.2826
80.5	28.2161
80.55	28.1349
80.6	28.1849
80.65	28.2078
80.7	28.2772
80.75	28.2882
80.8	28.2237
80.85	28.3242
80.9	28.2586
80.95	28.2135
81	28.1528
81.05	28.032
81.1	27.9888
81.15	27.9108
81.2	27.9996
81.25	27.9646
81.3	27.9153
81.35	27.8211
81.4	27.8437
81.45	27.9179
81.5	27.9623
81.55	27.9108
81.6	27.8699
81.65	27.855
81.7	27.8718
81.75	27.9021
81.8	28.0402
81.85	28.1226
81.9	28.1241
81.95	28.3142
82	28.37
82.05	28.3703
82.1	28.3675
82.15	28.3342
83.2	28.4386
83.25	28.4678
83.3	28.3932
83.35	28.3709
83.4	28.438
83.45	28.7234
83.5	28.6966
83.55	28.8033
83.6	28.9252
83.65	29.0671
83.7	29.1072
83.75	29.107
83.8	28.983
83.85	28.796
83.9	28.7488
[truncated: 16,817 more rows]
