# Supplementary material for: Tunnelling nanotube formation is driven by Eps8/IRSp53‐dependent linear actin polymerization
Source: EMBO J. 2023 Nov 27;42(24):e113761. doi: 10.15252/embj.2023113761 (PMC10711657; doi:10.15252/embj.2023113761)
Supplement: Supplementary file 25 — Source Data for Figure 3 [file EMBJ-42-e113761-s014.zip › Figure 3/3I/3I-Numerical data.xlsx]

## Sheet: Un-smoothed
Time (sec)	Fx(pN)
-41.25	-0.389953
-41.2	-0.605361
-41.15	-0.668333
-41.1	-1.29239
-41.05	-1.17495
-41	-0.764382
-40.95	0.123245
-40.9	-0.528121
-40.85	-0.441077
-40.8	-0.662479
-40.75	-0.564732
-40.7	-0.682798
-40.65	-0.683462
-40.6	-0.558338
-40.55	-0.295601
-40.5	1.03983
-40.45	0.297629
-40.4	0.422058
-40.35	0.963309
-40.3	-0.828522
-40.25	0.893564
-40.2	1.09163
-40.15	-0.503597
-40.1	-0.47843
-40.05	-0.409801
-40	-0.335234
-39.95	0.436554
-39.9	0.954284
-39.85	0.301013
-39.8	0.00473784
-39.75	0.00783636
-39.7	-0.57027
-39.65	0.739011
-39.6	0.708031
-39.55	0.225367
-39.5	1.76854
-39.45	0.0311194
-39.4	-0.862196
-39.35	-1.32191
-39.3	-0.48621
-39.25	-0.902228
-39.2	-0.46697
-39.15	-1.29578
-39.1	-0.553942
-39.05	-0.775552
-39	0.276687
-38.95	-0.56057
-38.9	-0.735457
-38.85	-0.699625
-38.8	-0.435575
-38.75	0.994699
-38.7	1.26622
-38.65	0.561985
-38.6	0.529422
-38.55	0.594564
-38.5	-0.697616
-38.45	0.101861
-38.4	0.986037
-38.35	0.214997
-38.3	-0.57545
-38.25	-0.611511
-38.2	0.00655958
-38.15	-0.657086
-38.1	-0.477781
-38.05	0.811793
-38	-2.55578
-37.95	-1.97769
-37.9	-0.967665
-37.85	-0.847036
-37.8	-0.765545
-37.75	-1.96508
-37.7	-1.10597
-37.65	-0.626262
-37.6	-0.518389
-37.55	-0.581559
-37.5	-1.27631
-37.45	0.220197
-37.4	-0.621544
-37.35	0.062058
-37.3	0.71483
-37.25	-0.314743
-37.2	0.410567
-37.15	-0.649316
-37.1	-1.79243
-37.05	-1.95473
-37	-0.226635
-36.95	-1.34528
-36.9	-1.379
-36.85	0.261552
-36.8	-0.566466
-36.75	-1.16199
-36.7	0.175479
-36.65	-0.628223
-36.6	-0.356088
-36.55	-1.63727
-36.5	-1.59927
-36.45	0.249137
-36.4	0.609568
-36.35	0.0608176
-36.3	-1.1606
-36.25	-0.21532
-36.2	-0.8073
-36.15	-0.641848
-36.1	-0.301975
-36.05	0.944007
-36	1.05309
-35.95	1.84381
-35.9	0.169292
-35.85	0.949747
-35.8	0.612973
-35.75	0.0818948
-35.7	0.834329
-35.65	-0.172766
-35.6	0.30215
-35.55	-0.590953
-35.5	0.848576
-35.45	-2.3521
-35.4	-0.677556
-35.35	-0.815241
-35.3	1.4966
-35.25	1.44578
-35.2	1.03826
-35.15	1.19379
-35.1	1.04251
-35.05	1.20438
-35	0.307247
-34.95	0.380324
-34.9	0.87013
-34.85	1.23083
-34.8	-0.487586
-34.75	-0.595422
-34.7	1.17193
-34.65	-0.596346
-34.6	-0.432103
-34.55	-0.546769
-34.5	1.10656
-34.45	1.51235
-34.4	0.945274
-34.35	0.434089
-34.3	-0.0741475
-34.25	-0.739568
-34.2	0.9973
-34.15	1.27518
-34.1	1.19922
-34.05	0.98311
-34	2.70395
-33.95	-0.331471
-33.9	0.440333
-33.85	-0.428335
-33.8	0.915835
-33.75	-0.474766
-33.7	-0.289352
-33.65	-0.902991
-33.6	-0.813907
-33.55	0.0839449
-33.5	0.599079
-33.45	0.617914
-33.4	-0.127305
-33.35	0.0218342
-33.3	0.252023
-33.25	0.0680319
-33.2	0.206038
-33.15	-0.742843
-33.1	-0.69487
-33.05	-0.692146
-33	1.02535
-32.95	0.341616
-32.9	-0.577593
-32.85	1.27132
-32.8	1.02682
-32.75	0.153773
-32.7	-0.662977
-32.65	-0.593361
-32.6	-0.558904
-32.55	0.900415
-32.5	-0.552769
-32.45	0.447729
-32.4	0.303385
-32.35	0.353512
-32.3	1.06922
-32.25	-0.756851
-32.2	0.188003
-32.15	1.02196
-32.1	0.146403
-32.05	0.321763
-32	0.834983
-31.95	1.20316
-31.9	1.01025
-31.85	-0.647147
-31.8	0.997814
-31.75	0.100579
-31.7	-0.164041
-31.65	-0.547039
-31.6	0.750757
-31.55	1.08079
-31.5	1.85347
-31.45	-0.0846731
-31.4	0.255911
-31.35	0.433326
-31.3	-0.634924
-31.25	0.648599
-31.2	-0.615191
-31.15	0.467405
-31.1	0.00182615
-31.05	0.149512
-31	0.336576
-30.95	-0.623308
-30.9	0.168706
-30.85	-0.944528
-30.8	-0.591363
-30.75	-0.429591
-30.7	-1.35725
-30.65	0.485607
-30.6	0.472289
-30.55	0.787051
-30.5	0.0587778
-30.45	-0.781738
-30.4	-0.277571
-30.35	-0.816668
-30.3	-0.861386
-30.25	-0.492838
-30.2	-1.40295
-30.15	-0.657128
-30.1	-1.40438
-30.05	-0.486371
-30	0.0934689
-29.95	0.0580304
-29.9	0.200433
-29.85	1.2646
-29.8	-0.208225
-29.75	-0.641998
-29.7	1.11072
-29.65	1.95432
-29.6	1.13007
-29.55	1.01768
-29.5	1.02608
-29.45	0.841019
-29.4	0.391156
-29.35	0.373805
-29.3	-0.396477
-29.25	0.538603
-29.2	-0.63673
-29.15	0.0650112
-29.1	0.333462
-29.05	0.205592
-29	-0.543707
-28.95	0.551205
-28.9	-0.361174
-28.85	-0.226199
-28.8	-0.500374
-28.75	0.364338
-28.7	-0.567462
-28.65	0.606517
-28.6	1.02881
-28.55	1.00282
-28.5	0.160427
-28.45	-0.178646
-28.4	-0.50654
-28.35	0.542667
-28.3	0.244591
-28.25	-0.367397
-28.2	-0.758351
-28.15	-0.731928
-28.1	0.747601
-28.05	1.06974
-28	-0.384592
-27.95	0.0234484
-27.9	0.140601
-27.85	-0.597565
-27.8	1.01267
-27.75	0.438957
-27.7	-0.46028
-27.65	0.310221
-27.6	-1.53909
-27.55	-0.0233825
-27.5	0.758915
-27.45	0.339088
-27.4	-0.408903
-27.35	0.273142
-27.3	0.0797772
-27.25	0.884943
-27.2	-0.429949
-27.15	0.310724
-27.1	0.725994
-27.05	-0.254469
-27	0.393803
-26.95	1.17818
-26.9	1.00104
-26.85	0.320783
-26.8	0.194636
-26.75	-0.512784
-26.7	-0.60069
-26.65	1.0542
-26.6	0.0821699
-26.55	0.853626
-26.5	0.244113
-26.45	1.12058
-26.4	-0.0555355
-26.35	1.06711
-26.3	-0.527067
-26.25	-0.54312
-26.2	0.354513
-26.15	0.207175
-26.1	0.418243
-26.05	-0.418717
-26	0.704273
-25.95	0.0582381
-25.9	-0.257604
-25.85	-0.0829085
-25.8	0.824483
-25.75	1.03579
-25.7	-0.0355275
-25.65	-0.530825
-25.6	0.275509
-25.55	0.293794
-25.5	-0.202345
-25.45	-0.660932
-25.4	-0.179316
-25.35	-0.563435
-25.3	0.170558
-25.25	0.814217
-25.2	-1.26789
-25.15	-0.559096
-25.1	-0.0569369
-25.05	-0.431537
-25	-0.398886
-24.95	-0.86735
-24.9	-0.6737
-24.85	-0.817706
-24.8	-0.315345
-24.75	-1.66169
-24.7	0.216725
-24.65	-0.482089
-24.6	0.175572
-24.55	0.985767
-24.5	-0.461349
-24.45	-0.837538
-24.4	0.0835712
-24.35	-0.63808
-24.3	0.887009
-24.25	-0.570732
-24.2	-0.638163
-24.15	1.2053
-24.1	0.12831
-24.05	-0.586868
-24	-0.537422
-23.95	-0.620065
-23.9	-0.624891
-23.85	-0.754594
-23.8	-0.741161
-23.75	-1.43499
-23.7	-0.621575
-23.65	-0.193869
-23.6	-0.613592
-23.55	0.0447903
-23.5	-0.683888
-23.45	-1.18127
-23.4	0.215573
-23.35	-0.817903
-23.3	-0.818313
-23.25	-0.853715
-23.2	0.876499
-23.15	-0.313066
-23.1	1.02767
-23.05	0.903763
-23	1.80454
-22.95	0.970721
-22.9	0.880557
-22.85	0.260224
-22.8	0.413069
-22.75	0.448284
-22.7	-0.373241
-22.65	0.879348
-22.6	1.24468
-22.55	1.0349
-22.5	1.18804
-22.45	0.612091
-22.4	0.764017
-22.35	-0.538999
-22.3	0.866912
-22.25	0.381352
-22.2	-0.417409
-22.15	-0.730309
-22.1	0.419826
-22.05	-0.212813
-22	-0.165738
-21.95	1.58445
-21.9	1.00081
-21.85	0.244549
-21.8	0.372144
-21.75	1.78639
-21.7	1.61008
-21.65	-0.261429
-21.6	1.70981
-21.55	-0.411046
-21.5	-0.452054
-21.45	1.2039
-21.4	1.17339
-21.35	0.823595
-21.3	1.11316
-21.25	0.51464
-21.2	1.01095
-21.15	1.12541
-21.1	1.9045
-21.05	1.15342
-21	1.795
-20.95	1.91195
-20.9	1.90586
-20.85	1.76771
-20.8	0.955976
-20.75	1.7065
-20.7	2.86269
-20.65	1.48409
-20.6	3.59581
-20.55	1.99949
-20.5	1.18757
-20.45	1.15826
-20.4	1.90828
-20.35	2.22084
-20.3	2.02919
-20.25	1.06818
-20.2	3.31
-20.15	2.94282
-20.1	1.56635
-20.05	0.881663
-20	0.833254
-19.95	1.92778
-19.9	1.81139
-19.85	1.40574
-19.8	2.956
-19.75	3.56872
-19.7	2.48801
-19.65	3.57566
-19.6	1.81035
-19.55	2.88309
-19.5	0.879125
-19.45	1.56215
-19.4	0.00276557
-19.35	0.697557
-19.3	0.0852373
-19.25	-0.776278
-19.2	-1.393
-19.15	-0.0481655
-19.1	-0.722415
-19.05	-1.1813
-19	-0.861874
-18.95	-2.4407
-18.9	-2.16126
-18.85	-1.97831
-18.8	-1.26933
-18.75	-0.730641
-18.7	-1.09168
-18.65	-3.05918
-18.6	-3.02582
-18.55	-4.92245
-18.5	-5.19448
-18.45	-7.55199
-18.4	-8.64137
-18.35	-8.51862
-18.3	-8.36866
-18.25	-12.7385
-18.2	-13.1374
-18.15	-13.8463
-18.1	-13.4382
-18.05	-16.3076
-18	-18.1745
-17.95	-16.9723
-17.9	-14.6019
-17.85	-14.3777
-17.8	-15.4998
-17.75	-17.4249
-17.7	-16.3386
-17.65	-13.5639
-17.6	-15.9257
-17.55	-17.4118
-17.5	-15.3894
-17.45	-17.4345
-17.4	-17.1275
-17.35	-16.3492
-17.3	-17.5897
-17.25	-14.101
-17.2	-15.5476
-17.15	-16.3374
-17.1	-19.2375
-17.05	-22.9819
-17	-18.0135
-16.95	-19.5763
-16.9	-18.146
-16.85	-20.5951
-16.8	-19.6493
-16.75	-20.9739
-16.7	-20.1147
-16.65	-18.4957
-16.6	-18.4707
-16.55	-18.6404
-16.5	-18.9934
-16.45	-21.5938
-16.4	-18.6055
-16.35	-17.8714
-16.3	-17.6826
-16.25	-16.9519
-16.2	-17.7067
-16.15	-22.6372
-16.1	-19.0484
-16.05	-16.3724
-16	-19.3263
-15.95	-21.5318
-15.9	-19.3316
-15.85	-16.5164
-15.8	-17.2471
-15.75	-18.8505
-15.7	-18.5373
-15.65	-17.886
-15.6	-18.0672
-15.55	-17.0522
-15.5	-18.5778
-15.45	-18.655
-15.4	-18.5625
-15.35	-18.0349
-15.3	-16.8233
-15.25	-15.3853
-15.2	-15.1211
-15.15	-16.1583
-15.1	-15.7264
-15.05	-18.3542
-15	-17.9168
-14.95	-15.3536
-14.9	-16.1382
-14.85	-13.6482
-14.8	-17.1443
-14.75	-17.1392
-14.7	-14.2517
-14.65	-15.7063
-14.6	-15.4732
-14.55	-13.7942
-14.5	-14.9393
-14.45	-15.6892
-14.4	-15.3689
-14.35	-16.1213
-14.3	-17.8874
-14.25	-16.4864
-14.2	-15.4173
-14.15	-14.7502
-14.1	-15.1859
-14.05	-14.6453
-14	-14.0792
-13.95	-13.6265
-13.9	-12.7751
-13.85	-12.2751
-13.8	-13.0287
-13.75	-15.3645
-13.7	-13.3041
-13.65	-15.3681
-13.6	-15.2651
-13.55	-14.4399
-13.5	-15.6047
-13.45	-15.4661
-13.4	-15.6829
-13.35	-15.2504
-13.3	-15.1722
-13.25	-14.5819
-13.2	-13.2452
-13.15	-12.5688
-13.1	-15.5296
-13.05	-15.7579
-13	-14.5601
-12.95	-13.9604
-12.9	-13.2985
-12.85	-12.7307
-12.8	-10.9231
-12.75	-12.0185
-12.7	-12.6057
-12.65	-14.5436
-12.6	-16.1287
-12.55	-14.0727
-12.5	-15.5835
-12.45	-13.7799
-12.4	-11.9907
-12.35	-11.841
-12.3	-12.8708
-12.25	-12.0972
-12.2	-11.6557
-12.15	-13.1764
-12.1	-15.0088
-12.05	-12.3397
-12	-15.5524
-11.95	-14.008
-11.9	-16.9541
-11.85	-13.9262
-11.8	-15.7823
-11.75	-14.3799
-11.7	-15.1518
-11.65	-15.2082
-11.6	-13.8713
-11.55	-12.6753
-11.5	-12.3821
-11.45	-14.617
-11.4	-15.9667
-11.35	-15.8602
-11.3	-15.009
-11.25	-13.9587
-11.2	-14.4794
-11.15	-17.5532
-11.1	-16.4186
-11.05	-15.3806
-11	-13.7869
-10.95	-13.8862
-10.9	-13.6695
-10.85	-15.0368
-10.8	-14.877
-10.75	-15.602
-10.7	-13.6187
-10.65	-16.172
-10.6	-14.4955
-10.55	-14.836
-10.5	-14.2317
-10.45	-12.7296
-10.4	-14.0222
-10.35	-13.7653
-10.3	-10.3432
-10.25	-13.705
-10.2	-12.9906
-10.15	-12.747
-10.1	-14.5096
-10.05	-17.4012
-10	-16.7843
-9.95	-15.2797
-9.9	-15.0412
-9.85	-17.05
-9.8	-16.0836
-9.75	-15.5164
-9.7	-14.3286
-9.65	-16.7609
-9.6	-17.3366
-9.55	-15.1477
-9.5	-15.5845
-9.45	-17.951
-9.4	-13.199
-9.35	-12.1953
-9.3	-9.79958
-9.25	-6.11555
-9.2	-3.83309
-9.15	-3.59643
-9.1	-2.36007
-9.05	1.04462
-9	2.14851
-8.95	3.7785
-8.9	6.01495
-8.85	8.41373
-8.8	12.0473
-8.75	15.015
-8.7	17.8114
-8.65	22.3112
-8.6	24.5547
-8.55	27.1962
-8.5	30.8267
-8.45	32.2159
-8.4	35.6836
-8.35	37.4664
-8.3	40.8801
-8.25	41.6812
-8.2	42.2453
-8.15	43.4281
-8.1	45.3773
-8.05	44.0759
-8	42.525
-7.95	42.4623
-7.9	41.4961
-7.85	41.3255
-7.8	43.8734
-7.75	45.0187
-7.7	45.1667
-7.65	46.4919
-7.6	46.8572
-7.55	46.7838
-7.5	47.6765
-7.45	47.7896
-7.4	50.4049
-7.35	49.6999
-7.3	50.7983
-7.25	49.8598
-7.2	50.7449
-7.15	51.4102
-7.1	52.0548
-7.05	50.6515
-7	51.8632
-6.95	50.3092
-6.9	51.7335
-6.85	52.0013
-6.8	51.0566
-6.75	50.6432
-6.7	50.1061
-6.65	51.8871
-6.6	50.9263
-6.55	49.7631
-6.5	52.3038
-6.45	52.1999
-6.4	51.9691
-6.35	51.3373
-6.3	53.0363
-6.25	51.4428
-6.2	53.6575
-6.15	52.841
-6.1	51.3188
-6.05	50.4721
-6	51.6971
-5.95	50.4173
-5.9	51.6735
-5.85	52.9306
-5.8	52.5913
-5.75	50.9964
-5.7	51.8011
-5.65	53.1111
-5.6	51.7474
-5.55	51.1533
-5.5	51.9767
-5.45	52.6103
-5.4	51.3181
-5.35	51.2759
-5.3	50.2746
-5.25	52.6416
-5.2	52.6624
-5.15	51.3942
-5.1	52.6707
-5.05	53.7325
-5	52.7052
-4.95	53.2189
-4.9	53.8487
-4.85	51.3777
-4.8	54.4696
-4.75	53.9379
-4.7	52.47
-4.65	51.4052
-4.6	52.9778
-4.55	55.3351
-4.5	54.7412
-4.45	52.8442
-4.4	53.2065
-4.35	51.4124
-4.3	51.2711
-4.25	52.2966
-4.2	54.4136
-4.15	53.7929
-4.1	55.9354
-4.05	55.9125
-4	54.9566
-3.95	54.0729
-3.9	55.5611
-3.85	54.9355
-3.8	53.0436
-3.75	56.4908
-3.7	53.8978
-3.65	55.4745
-3.6	55.9853
-3.55	55.0353
-3.5	54.234
-3.45	56.3883
-3.4	56.3357
-3.35	56.1414
-3.3	54.1073
-3.25	53.9517
-3.2	52.7623
-3.15	55.6286
-3.1	55.2753
-3.05	56.1589
-3	57.351
-2.95	57.6106
-2.9	55.9625
-2.85	56.9519
-2.8	55.7892
-2.75	53.6708
-2.7	56.7213
-2.65	55.6545
-2.6	55.7569
-2.55	57.2285
-2.5	55.4319
-2.45	53.9496
-2.4	54.1372
-2.35	55.3976
-2.3	57.675
-2.25	57.9295
-2.2	57.2969
-2.15	55.3408
-2.1	53.9939
-2.05	55.8263
-2	56.2598
-1.95	57.9835
-1.9	59.0507
-1.85	57.9749
-1.8	57.6906
-1.75	56.3349
-1.7	57.0377
-1.65	58.0733
-1.6	58.5711
-1.55	57.4984
-1.5	56.8254
-1.45	54.4219
-1.4	56.9964
-1.35	56.8728
-1.3	57.5265
-1.25	56.3985
-1.2	56.4126
-1.15	56.5353
-1.1	57.7312
-1.05	59.3829
-1	58.8199
-0.95	59.3329
-0.9	57.702
-0.85	57.443
-0.8	57.9317
-0.75	58.4058
-0.7	56.5087
-0.65	58.3014
-0.6	58.3959
-0.55	57.3663
-0.5	58.0353
-0.45	59.8291
-0.4	58.9533
-0.35	58.2079
-0.3	59.5709
-0.25	60.0572
-0.2	59.0566
-0.15	59.761
-0.1	58.9941
-0.05	59.6648
0	60.7967
0.05	59.0041
0.1	60.2627
0.15	59.7908
0.2	58.5831
0.25	58.4605
0.3	59.7928
0.35	58.6913
0.4	58.5314
0.45	60.4206
0.5	58.6907
0.55	58.1483
0.6	58.9124
0.65	60.4292
0.7	59.9258
0.75	59.8431
0.8	58.324
0.85	57.2718
0.9	55.5092
0.95	55.1972
1	54.7799
1.05	55.7167
1.1	56.1538
1.15	56.1454
1.2	53.7251
1.25	53.5702
1.3	53.1123
1.35	52.0572
1.4	53.4268
1.45	55.0315
1.5	52.8862
1.55	52.3294
1.6	51.2333
1.65	52.6168
1.7	51.4832
1.75	51.0538
1.8	53.2176
1.85	51.9933
1.9	52.7914
1.95	51.0443
2	51.0259
2.05	51.0033
2.1	51.3192
2.15	51.0992
2.2	50.9867
2.25	50.0937
2.3	49.9622
2.35	50.5539
2.4	49.8222
2.45	48.7405
2.5	46.2741
2.55	47.4691
2.6	49.1608
2.65	48.6044
2.7	50.3193
2.75	50.2986
2.8	49.5285
2.85	49.2126
2.9	47.4471
2.95	45.9307
3	46.6269
3.05	48.8386
3.1	47.9165
3.15	48.4186
3.2	47.1576
3.25	47.0445
3.3	46.6805
3.35	45.9968
3.4	46.5757
3.45	47.2018
3.5	47.3698
3.55	47.065
3.6	48.6089
3.65	48.5473
3.7	47.1067
3.75	46.2217
3.8	46.5213
3.85	47.5035
3.9	46.3317
3.95	45.5678
4	46.4903
4.05	46.3881
4.1	45.9995
4.15	46.0422
4.2	46.4679
4.25	45.3097
4.3	44.6649
4.35	45.8409
4.4	46.8371
4.45	45.8076
4.5	46.6734
4.55	45.9081
4.6	46.2787
4.65	45.7193
4.7	45.155
4.75	45.2749
4.8	45.2597
4.85	45.1942
4.9	45.7067
4.95	45.1162
5	45.6081
5.05	45.8675
5.1	45.9364
5.15	45.6864
5.2	45.2629
5.25	42.7541
5.3	45.9084
5.35	45.4019
5.4	44.6509
5.45	46.3611
5.5	44.004
5.55	45.7781
5.6	45.7414
5.65	45.7595
5.7	43.7197
5.75	43.4722
5.8	44.7084
5.85	44.8107
5.9	45.0584
5.95	44.5424
6	44.904
6.05	43.4709
6.1	43.4096
6.15	44.1118
6.2	45.3432
6.25	44.5479
6.3	43.1624
6.35	43.5828
6.4	44.4931
6.45	44.1057
6.5	43.8411
6.55	44.9557
6.6	43.473
6.65	42.3297
6.7	27.1357
6.75	13.055
6.8	8.97462
6.85	6.21612
6.9	4.42541
6.95	5.08837
7	4.282
7.05	3.77767
7.1	4.59446
7.15	6.29802
7.2	8.0539
7.25	7.67602
7.3	8.69301
7.35	8.76427
7.4	8.08223
7.45	7.96879
7.5	7.46802
7.55	9.56937
7.6	8.27247
7.65	8.7337
7.7	10.5069
7.75	9.85846
7.8	9.8032
7.85	9.92759
7.9	9.6391
7.95	9.02351
8	10.4828
8.05	10.4796
8.1	10.0431
8.15	10.2138
8.2	9.62634
8.25	11.241
8.3	9.63013
8.35	9.66797
8.4	9.50689
8.45	9.53394
8.5	9.54268
8.55	10.2098
8.6	9.56778
8.65	9.60988
8.7	8.30243
8.75	9.63704
8.8	9.6119
8.85	10.1935
8.9	8.77832
8.95	9.83075
9	10.5805
9.05	9.84341
9.1	10.4845
9.15	8.7004
9.2	9.63838
9.25	8.7873
9.3	9.44996
9.35	9.92072
9.4	10.6042
9.45	11.1095
9.5	9.95729
9.55	11.4955
9.6	11.5517
9.65	9.91786
9.7	10.1047
9.75	9.82819
9.8	10.2755
9.85	8.51286
9.9	9.91251
9.95	9.4668
10	10.8639
10.05	11.4379
10.1	11.527
10.15	9.82984
10.2	9.76637
10.25	9.43637
10.3	9.10803
10.35	10.4574
10.4	9.92943
10.45	9.99553
10.5	11.7426
10.55	11.238
10.6	11.2417
10.65	10.8445
10.7	11.1134
10.75	9.50691
10.8	11.7876
10.85	12.2233
10.9	9.89193
10.95	10.5037
11	11.3379
11.05	11.3835
11.1	10.0144
11.15	11.3602
11.2	9.94799
11.25	12.3774
11.3	10.8619
11.35	11.4902
11.4	11.5857
11.45	10.7312
11.5	11.5604
11.55	10.8761
11.6	10.5871
11.65	10.7752
11.7	9.75297
11.75	11.3547
11.8	8.51882
11.85	9.74158
11.9	7.84645
11.95	8.1417
12	9.93817
12.05	11.8922
12.1	14.6429
12.15	14.0904
12.2	14.5605
12.25	13.3702
12.3	14.8793
12.35	16.2651
12.4	15.0349
12.45	14.4187
12.5	14.9223
12.55	15.2586
12.6	15.5675
12.65	16.3529
12.7	15.3611
12.75	15.9816
12.8	14.5415
12.85	14.8076
12.9	14.8481
12.95	16.2551
13	15.4148
13.05	13.8125
13.1	15.0826
13.15	14.3149
13.2	14.1129
13.25	16.2321
13.3	16.8339
13.35	16.6287
13.4	16.559
13.45	16.6646
13.5	16.5872
13.55	17.4399
13.6	15.2691
13.65	15.6694
13.7	15.3286
13.75	15.5494
13.8	14.8698
13.85	14.7289
13.9	15.5955
13.95	15.0614
14	16.0702
14.05	16.4843
14.1	14.9775
14.15	16.2645
14.2	16.1789
14.25	14.9265
14.3	16.0817
14.35	14.1634
14.4	15.6205
14.45	16.2965
14.5	17.1818
14.55	15.968
14.6	16.3288
14.65	15.6818
14.7	15.8713
14.75	14.8387
14.8	15.0491
14.85	17.2627
14.9	16.5669
14.95	15.4488
15	15.0451
15.05	15.7411
15.1	15.1106
15.15	15.746
15.2	15.4294
15.25	16.1428
15.3	16.8183
15.35	16.3796
15.4	17.2132
15.45	16.387
15.5	16.4912
15.55	15.7717
15.6	16.679
15.65	16.5542
15.7	16.6018
15.75	16.7251
15.8	17.9607
15.85	18.8114
15.9	16.5021
15.95	16.5774
16	15.9664
16.05	17.512
16.1	17.552
16.15	17.0964
16.2	16.5431
16.25	15.8853
16.3	17.735
16.35	18.4997
16.4	18.1713
16.45	17.3823
16.5	18.2152
16.55	18.4032
16.6	17.7439
16.65	17.4665
16.7	17.6891
16.75	15.9895
16.8	14.8689
16.85	16.1514
16.9	17.5318
16.95	16.7221
17	16.8686
17.05	17.5557
17.1	16.7261
17.15	17.7238
17.2	17.2259
17.25	16.4729
17.3	16.837
17.35	18.8777
17.4	16.7429
17.45	16.4153
17.5	18.3586
17.55	15.8643
17.6	17.5487
17.65	15.8902
17.7	17.1694
17.75	16.4273
17.8	15.7778
17.85	16.5137
17.9	18.3005
17.95	17.4699
18	16.0634
18.05	19.1616
18.1	16.0754
18.15	17.5851
18.2	16.5372
18.25	15.8355
18.3	16.9507
18.35	17.4879
18.4	16.6814
18.45	15.0846
18.5	16.0522
18.55	16.2662
18.6	14.1759
18.65	17.3699
18.7	15.0594
18.75	17.1125
18.8	15.556
18.85	18.1401
18.9	16.8767
18.95	16.5251
19	16.6343
19.05	16.7204
19.1	18.9461
19.15	17.7222
19.2	16.6226
19.25	17.3498
19.3	15.8507
19.35	17.9612
19.4	17.4923
19.45	15.9697
19.5	16.4461
19.55	16.6914
19.6	16.2764
19.65	15.9433
19.7	17.6461
19.75	15.8435
19.8	17.6182
19.85	17.5961
19.9	15.5575
19.95	16.6346
20	16.5008
20.05	17.1146
20.1	16.6209
20.15	16.7014
20.2	16.6943
20.25	16.6959
20.3	15.7175
20.35	17.6397
20.4	17.766
20.45	18.6826
20.5	19.0673
20.55	18.4906
20.6	17.7343
20.65	17.9234
20.7	18.4577
20.75	16.051
20.8	16.4636
20.85	16.7773
20.9	18.1917
20.95	17.5352
21	17.7027
21.05	17.6882
21.1	16.9223
21.15	17.02
21.2	16.8346
21.25	17.5702
21.3	17.5249
21.35	16.8334
21.4	18.6884
21.45	17.8573
21.5	17.5572
21.55	17.8502
21.6	18.3349
21.65	16.737
21.7	18.1049
21.75	17.0278
21.8	17.4293
21.85	17.8143
21.9	18.2668
21.95	18.0632
22	17.5686
22.05	17.6043
22.1	17.1846
22.15	17.5043
22.2	15.6864
22.25	15.9993
22.3	17.3932
22.35	18.336
22.4	16.241
22.45	19.6212
22.5	19.257
22.55	17.6396
22.6	18.8753
22.65	19.9654
22.7	19.0261
22.75	18.5785
22.8	20.0219
22.85	20.23
22.9	18.7162
22.95	18.4685
23	18.6015
23.05	18.2735
23.1	19.934
23.15	19.4731
23.2	19.3154
23.25	19.2655
23.3	20.0281
23.35	19.5937
23.4	18.0996
23.45	17.6201
23.5	17.683
23.55	17.5574
23.6	18.2206
23.65	17.3657
23.7	17.4234
23.75	18.8783
23.8	17.7662
23.85	19.16
23.9	18.9117
23.95	16.9501
24	15.9158
24.05	17.6377
24.1	17.0033
24.15	16.23
24.2	18.2982
24.25	17.6245
24.3	16.6891
24.35	17.6302
24.4	19.1159
24.45	18.179
24.5	16.7338
24.55	16.6891
24.6	16.8086
24.65	18.5177
24.7	16.8765
24.75	17.3517
24.8	15.7801
24.85	16.3881
24.9	17.0127
24.95	17.4324
25	17.3496
25.05	16.4234
25.1	17.8019
25.15	17.5456
25.2	19.3581
25.25	16.2952
25.3	18.1887
25.35	18.0532
25.4	16.3879
25.45	17.4806
25.5	17.5667
25.55	16.8308
25.6	17.6117
25.65	18.2908
25.7	17.3295
25.75	16.9345
25.8	18.3805
25.85	16.8612
25.9	18.2504
25.95	19.03
26	18.5688
26.05	18.3796
26.1	17.7517
26.15	16.7996
26.2	16.6565
26.25	16.4305
26.3	16.7663
26.35	15.7675
26.4	17.6662
26.45	16.4557
26.5	16.749
26.55	15.5901
26.6	15.7259
26.65	13.3913
26.7	14.0604
26.75	15.8255
26.8	16.6836
26.85	17.3342
26.9	16.568
26.95	17.5966
27	18.1603
27.05	17.9983
27.1	18.2113
27.15	17.9529
27.2	19.8544
27.25	17.5498
27.3	19.285
27.35	19.6842
27.4	18.1825
27.45	19.0013
27.5	20.1891
27.55	17.4328
27.6	19.8997
27.65	19.2668
27.7	19.0556
27.75	18.8518
27.8	20.3209
27.85	20.2141
27.9	20.1781
27.95	20.7018
28	21.2298
28.05	20.9802
28.1	20.8257
28.15	22.0542
28.2	20.05
28.25	20.0362
28.3	20.061
28.35	21.0095
28.4	19.1615
28.45	19.4224
28.5	18.1635
28.55	17.9211
28.6	17.1356
28.65	16.17
28.7	18.2539
28.75	17.564
28.8	19.3226
28.85	18.0778
28.9	17.5401
28.95	17.6509
29	17.6536
29.05	19.8241
29.1	17.3962
29.15	17.5435
29.2	18.9024
29.25	17.7029
29.3	17.3168
29.35	19.2928
29.4	18.7232
29.45	19.9795
29.5	18.6056
29.55	19.3059
29.6	18.1791
29.65	17.2173
29.7	19.0466
29.75	19.2116
29.8	17.6812
29.85	20.0573
29.9	18.8299
29.95	17.947
30	17.6404
30.05	19.3453
30.1	19.5781
30.15	19.3718
30.2	18.4916
30.25	18.4504
30.3	17.8108
30.35	17.1087
30.4	18.5094
30.45	17.7435
30.5	17.6449
30.55	18.129
30.6	18.2504
30.65	18.0491
30.7	17.9182
30.75	19.1775
30.8	17.6877
30.85	19.0191
30.9	16.688
30.95	18.114
31	17.6341
31.05	16.4726
31.1	17.3424
31.15	16.9376
31.2	17.4768
31.25	16.2847
31.3	17.5609
31.35	19.0377
31.4	17.6194
31.45	19.8662
31.5	21.1796
31.55	18.9269
31.6	18.0489
31.65	19.6889
31.7	18.0555
31.75	19.8222
31.8	20.0053
31.85	19.4468
31.9	18.0703
31.95	18.2087
32	18.0146
32.05	18.0387
32.1	19.211
32.15	19.4554
32.2	20.0997
32.25	18.0124
32.3	17.5139
32.35	18.2398
32.4	19.9196
32.45	19.744
32.5	18.9716
32.55	19.809
32.6	19.4007
32.65	19.2338
32.7	19.5989
32.75	20.0995
32.8	19.4849
32.85	20.729
32.9	19.3636
32.95	19.9647
33	20.2519
33.05	20.2129
33.1	18.5017
33.15	20.8542
33.2	19.0774
33.25	20.243
33.3	19.1976
33.35	18.8719
33.4	18.3346
33.45	18.2694
33.5	18.0702
33.55	18.3688
33.6	17.6239
33.65	17.5042
33.7	17.5059
33.75	16.7885
33.8	17.6452
33.85	20.0372
33.9	18.6381
33.95	19.2279
34	19.9034
34.05	17.1956
34.1	17.6411
34.15	17.4431
34.2	16.7053
34.25	17.35
34.3	19.4707
34.35	19.018
34.4	17.7589
34.45	17.6677
34.5	17.5588
34.55	20.141
34.6	19.4937
34.65	20.0249
34.7	18.8655
34.75	18.1659
34.8	18.3726
34.85	18.2828
34.9	17.7149
34.95	21.6451
35	19.9828
35.05	18.2416
35.1	18.4065
35.15	18.2586
35.2	18.5138
35.25	18.2006
35.3	18.9596
35.35	17.6508
35.4	17.4907
35.45	18.598
35.5	20.2009
35.55	18.7249
35.6	17.7744
35.65	18.4401
35.7	18.7264
35.75	18.2668
35.8	18.7034
35.85	17.4616
35.9	18.0934
35.95	18.8933
36	18.0524
36.05	17.5849
36.1	18.138
36.15	18.8593
36.2	19.0089
36.25	19.9208
36.3	18.9962
36.35	19.0715
36.4	19.4406
36.45	20.1382
36.5	17.3386
36.55	18.8076
36.6	16.878
36.65	19.0352
36.7	19.1684
36.75	18.2253
36.8	16.7468
36.85	17.6495
36.9	19.4575
36.95	18.1241
37	16.9643
37.05	16.09
37.1	16.6826
37.15	18.6942
37.2	17.8182
37.25	18.1396
37.3	19.5098
37.35	17.3254
37.4	18.675
37.45	18.6467
37.5	18.4062
37.55	18.6738
37.6	18.4284
37.65	17.9285
37.7	17.4615
37.75	18.9266
37.8	18.3405
37.85	19.5088
37.9	19.4461
37.95	17.6943
38	20.053
38.05	18.1019
38.1	17.0378
38.15	18.9603
38.2	16.6811
38.25	17.9659
38.3	17.447
38.35	20.2016
38.4	19.9493
38.45	20.9276
38.5	21.9545
38.55	20.105
38.6	19.1952
38.65	20.5808
38.7	19.99
38.75	18.4571
38.8	19.6858
38.85	18.023
38.9	19.1265
38.95	18.5208
39	19.056
39.05	19.5801
39.1	19.9943
39.15	18.0897
39.2	19.0518
39.25	18.7937
39.3	18.97
39.35	17.6129
39.4	19.5147
39.45	18.7135
39.5	16.5616
39.55	19.9807
39.6	19.076
39.65	19.1655
39.7	18.2681
39.75	20.0459
39.8	19.8839
39.85	20.8704
39.9	20.8825
39.95	19.6298
40	19.9841
40.05	19.7458
40.1	20.439
40.15	18.4241
40.2	17.7808
40.25	18.3737
40.3	18.217
40.35	18.2794
40.4	18.4525
40.45	18.9387
40.5	18.6413
40.55	18.0137
40.6	19.4532
40.65	19.5811
40.7	18.7682
40.75	18.1871
40.8	18.9614
40.85	19.5434
40.9	19.4411
40.95	18.6402
41	18.5298
41.05	19.6754
41.1	20.1453
41.15	20.7269
41.2	20.2951
41.25	20.1952
41.3	20.0864
41.35	20.1152
41.4	19.6425
41.45	18.6746
41.5	18.5751
41.55	18.9076
41.6	20.1078
41.65	17.6837
41.7	20.0838
41.75	17.4639
41.8	17.8268
41.85	17.5218
41.9	21.204
41.95	18.4974
42	19.1953
42.05	19.3124
42.1	18.4159
42.15	19.9183
42.2	19.5058
42.25	18.3144
42.3	18.2512
42.35	20.1461
42.4	18.8009
42.45	19.178
42.5	17.5866
42.55	18.1521
42.6	18.0801
42.65	18.2793
42.7	20.08
42.75	19.2625
42.8	18.2258
42.85	18.4175
42.9	18.5688
42.95	18.6102
43	18.3641
43.05	18.9182
43.1	20.2027
43.15	19.1833
43.2	19.5793
43.25	19.4069
43.3	20.7038
43.35	19.2372
43.4	20.1208
43.45	19.947
43.5	21.4777
43.55	20.4077
43.6	19.7275
43.65	19.242
43.7	18.6797
43.75	18.1947
43.8	17.5481
43.85	17.6702
43.9	19.3629
43.95	18.105
44	18.9477
44.05	19.8847
44.1	19.4589
44.15	17.7027
44.2	19.1977
44.25	17.7649
44.3	17.7982
44.35	17.0523
44.4	19.9947
44.45	20.1338
44.5	17.9661
44.55	19.5266
44.6	17.5782
44.65	18.5396
44.7	20.2416
44.75	19.2492
44.8	18.8026
44.85	18.2028
44.9	20.1363
44.95	20.3727
45	19.4265
45.05	19.8916
45.1	19.03
45.15	20.1771
45.2	19.2451
45.25	19.085
45.3	19.7425
45.35	20.1677
45.4	18.917
45.45	19.9159
45.5	18.6835
45.55	17.3525
45.6	19.2229
45.65	19.8839
45.7	20.278
45.75	17.4184
45.8	20.3283
45.85	19.8562
45.9	18.0493
45.95	16.7903
46	17.5819
46.05	19.7058
46.1	19.2958
46.15	19.0715
46.2	19.9099
46.25	18.9833
46.3	17.6976
46.35	17.6788
46.4	17.777
46.45	20.3996
46.5	18.1886
46.55	17.4317
46.6	19.3547
46.65	20.3807
46.7	18.3461
46.75	17.7898
46.8	19.1169
46.85	18.4493
46.9	19.0057
46.95	19.9806
47	19.0995
47.05	18.9181
47.1	20.94
47.15	18.087
47.2	19.7017
47.25	19.4451
47.3	18.8018
47.35	18.8114
47.4	19.3305
47.45	19.3813
47.5	19.0546
47.55	19.0534
47.6	17.9531
47.65	18.019
47.7	17.5828
47.75	17.38
47.8	16.9227
47.85	17.5034
47.9	20.0585
47.95	17.361
48	18.8122
48.05	17.9946
48.1	18.4648
48.15	18.5174
48.2	19.0633
48.25	19.4967
48.3	17.5505
48.35	18.6738
48.4	18.4049
48.45	20.6049
48.5	18.8807
48.55	19.567
48.6	19.3817
48.65	18.2218
48.7	18.9986
48.75	18.6441
48.8	17.6517
48.85	17.6208
48.9	20.1645
48.95	19.136
49	18.6677
49.05	18.6869
49.1	19.2838
49.15	20.1396
49.2	20.4781
49.25	17.8003
49.3	19.4096
49.35	18.2631
49.4	20.1712
49.45	20.8307
49.5	19.9179
49.55	19.9247
49.6	20.9687
49.65	19.0158
49.7	19.0318
49.75	19.6553
49.8	17.7179
49.85	19.7582
49.9	20.2497
49.95	19.7164
50	18.5925
50.05	20.1586
50.1	21.1785
50.15	20.1818
50.2	20.8621
50.25	19.3401
50.3	20.3001
50.35	19.8804
50.4	19.7657
50.45	18.2292
50.5	19.0425
50.55	19.9951
50.6	19.9095
50.65	18.1184
50.7	18.4326
50.75	17.9249
50.8	18.6232
50.85	16.8915
50.9	18.7269
50.95	19.733
51	18.3989
51.05	18.4463
51.1	19.8103
51.15	20.0691
51.2	21.926
51.25	20.0496
51.3	20.2307
51.35	19.833
51.4	20.5855
51.45	19.9814
51.5	18.2716
51.55	19.2645
51.6	17.6638
51.65	19.618
51.7	19.1125
51.75	18.3991
51.8	19.1314
51.85	19.8179
51.9	19.3645
51.95	17.4957
52	18.1202
52.05	19.0555
52.1	18.8572
52.15	19.5647
52.2	19.5854
52.25	18.2872
52.3	18.57
52.35	19.142
52.4	17.646
52.45	19.3999
52.5	18.3753
52.55	18.0829
52.6	18.8116
52.65	18.776
52.7	20.1878
52.75	19.5362
52.8	18.2207
52.85	19.8644
52.9	19.4325
52.95	20.2397
53	19.774
53.05	20.3046
53.1	19.0974
53.15	18.5021
53.2	19.3714
53.25	20.1877
53.3	20.0659
53.35	20.067
53.4	18.664
53.45	18.9736
53.5	19.3087
53.55	15.928
53.6	17.1381
53.65	19.0262
53.7	18.3861
53.75	19.7391
53.8	20.5722
53.85	19.9956
53.9	20.6759
53.95	20.1876
54	18.6333
54.05	16.8513
54.1	16.9233
54.15	17.6023
54.2	17.5323
54.25	18.7736
54.3	18.5568
54.35	17.0292
54.4	17.6582
54.45	17.584
54.5	16.6579
54.55	18.187
54.6	16.0411
54.65	17.6187
54.7	16.554
54.75	17.5191
54.8	17.9862
54.85	19.4779
54.9	19.8334
54.95	19.2855
55	19.8972
55.05	19.6691
55.1	20.4585
55.15	20.2136
55.2	21.0136
55.25	21.6651
55.3	21.9531
55.35	21.5488
55.4	24.0702
55.45	22.7839
55.5	22.6268
55.55	21.0225
55.6	20.6052
55.65	21.6381
55.7	20.2752
55.75	22.0656
55.8	21.3942
55.85	21.5294
55.9	20.2046
55.95	21.5444
56	22.0113
56.05	23.1785
56.1	22.4252
56.15	20.2811
56.2	22.4852
56.25	24.5695
56.3	24.339
56.35	23.5106
56.4	22.3232
56.45	24.8927
56.5	24.7961
56.55	25.8303
56.6	25.8129
56.65	25.3225
56.7	25.2706
56.75	27.0853
56.8	20.0028
56.85	20.9696
56.9	19.4886
56.95	19.6225
57	19.1726
57.05	18.8168
57.1	18.4249
57.15	19.9457
57.2	18.9087
57.25	18.2617
57.3	18.994
57.35	17.4963
57.4	17.53
57.45	18.023
57.5	19.8117
57.55	17.3865
57.6	19.3286
57.65	18.7236
57.7	19.3604
57.75	20.2188
57.8	19.1099
57.85	18.9413
57.9	20.6628
57.95	19.8794
58	19.4883
58.05	20.0629
58.1	21.1403
58.15	19.4151
58.2	17.7774
58.25	20.0334
58.3	20.0679
58.35	20.1254
58.4	21.0837
58.45	20.7949
58.5	20.6299
58.55	20.1436
58.6	20.1922
58.65	19.6697
[truncated: 25,595 more rows]

## Sheet: Smoothed
Time (sec)	Fx(pN)
-41.25	-0.517527
-41.2	-0.531472
-41.15	-0.545449
-41.1	-0.553467
-41.05	-0.548974
-41	-0.480889
-40.95	-0.448147
-40.9	-0.40948
-40.85	-0.345039
-40.8	-0.365923
-40.75	-0.304803
-40.7	-0.234252
-40.65	-0.229406
-40.6	-0.220363
-40.55	-0.178335
-40.5	-0.138348
-40.45	-0.0811609
-40.4	-0.0415876
-40.35	-0.00210503
-40.3	0.0191242
-40.25	0.051044
-40.2	0.0507803
-40.15	0.118485
-40.1	0.184747
-40.05	0.222066
-40	0.320359
-39.95	0.272325
-39.9	0.217095
-39.85	0.134049
-39.8	0.0650246
-39.75	0.0615148
-39.7	-0.00327257
-39.65	-0.116959
-39.6	-0.119356
-39.55	-0.133505
-39.5	-0.100815
-39.45	-0.111545
-39.4	-0.167355
-39.35	-0.246113
-39.3	-0.281188
-39.25	-0.234047
-39.2	-0.174124
-39.15	-0.120207
-39.1	-0.130188
-39.05	-0.135591
-39	-0.179542
-38.95	-0.258908
-38.9	-0.213436
-38.85	-0.162141
-38.8	-0.126595
-38.75	-0.132562
-38.7	-0.0892864
-38.65	-0.0983396
-38.6	-0.0593871
-38.55	0.00564784
-38.5	-0.0791248
-38.45	-0.186476
-38.4	-0.205861
-38.35	-0.211175
-38.3	-0.214314
-38.25	-0.287147
-38.2	-0.387179
-38.15	-0.477298
-38.1	-0.528744
-38.05	-0.581648
-38	-0.670737
-37.95	-0.627032
-37.9	-0.66148
-37.85	-0.705479
-37.8	-0.681677
-37.75	-0.669263
-37.7	-0.620592
-37.65	-0.651824
-37.6	-0.705888
-37.55	-0.776219
-37.5	-0.825668
-37.45	-0.768025
-37.4	-0.739516
-37.35	-0.680982
-37.3	-0.667622
-37.25	-0.6865
-37.2	-0.584568
-37.15	-0.561818
-37.1	-0.548953
-37.05	-0.602233
-37	-0.650696
-36.95	-0.578055
-36.9	-0.559514
-36.85	-0.52702
-36.8	-0.585242
-36.75	-0.629535
-36.7	-0.65299
-36.65	-0.703105
-36.6	-0.686565
-36.55	-0.556259
-36.5	-0.413029
-36.45	-0.314437
-36.4	-0.242314
-36.35	-0.131422
-36.3	-0.114687
-36.25	-0.083813
-36.2	0.0112495
-36.15	-0.00533356
-36.1	0.0389699
-36.05	0.0277859
-36	0.14616
-35.95	0.110311
-35.9	0.0661827
-35.85	-0.00166534
-35.8	0.0667052
-35.75	0.190819
-35.7	0.250513
-35.65	0.345803
-35.6	0.42601
-35.55	0.497742
-35.5	0.46742
-35.45	0.435383
-35.4	0.389018
-35.35	0.439567
-35.3	0.371122
-35.25	0.31358
-35.2	0.365486
-35.15	0.297359
-35.1	0.285009
-35.05	0.244585
-35	0.325419
-34.95	0.357027
-34.9	0.514044
-34.85	0.56698
-34.8	0.60227
-34.75	0.495786
-34.7	0.47443
-34.65	0.485712
-34.6	0.485971
-34.55	0.483142
-34.5	0.55455
-34.45	0.524135
-34.4	0.526992
-34.35	0.465161
-34.3	0.450161
-34.25	0.450771
-34.2	0.465346
-34.15	0.366541
-34.1	0.35618
-34.05	0.380754
-34	0.435318
-33.95	0.41205
-33.9	0.333971
-33.85	0.289997
-33.8	0.281328
-33.75	0.288098
-33.7	0.333127
-33.65	0.250263
-33.6	0.156451
-33.55	0.0663859
-33.5	0.0683972
-33.45	-0.0440947
-33.4	-0.0558148
-33.35	-0.016244
-33.3	0.0530489
-33.25	0.0167602
-33.2	0.00779781
-33.15	-0.0066788
-33.1	0.00970631
-33.05	0.0913407
-33	0.061021
-32.95	0.0538138
-32.9	0.0388362
-32.85	0.0617323
-32.8	0.111608
-32.75	0.0635661
-32.7	0.069279
-32.65	0.108132
-32.6	0.150477
-32.55	0.198889
-32.5	0.271609
-32.45	0.280076
-32.4	0.311916
-32.35	0.308604
-32.3	0.29558
-32.25	0.251474
-32.2	0.23634
-32.15	0.24186
-32.1	0.305866
-32.05	0.383947
-32	0.42933
-31.95	0.45162
-31.9	0.442486
-31.85	0.448674
-31.8	0.401606
-31.75	0.381576
-31.7	0.388322
-31.65	0.401627
-31.6	0.353049
-31.55	0.353197
-31.5	0.353902
-31.45	0.28446
-31.4	0.2352
-31.35	0.142115
-31.3	0.144771
-31.25	0.0767998
-31.2	0.00737914
-31.15	0.0383147
-31.1	0.0868541
-31.05	0.0885825
-31	0.0399153
-30.95	-0.0855708
-30.9	-0.0947564
-30.85	-0.145832
-30.8	-0.207485
-30.75	-0.200719
-30.7	-0.298411
-30.65	-0.300408
-30.6	-0.389541
-30.55	-0.412788
-30.5	-0.415457
-30.45	-0.428721
-30.4	-0.389495
-30.35	-0.33731
-30.3	-0.302248
-30.25	-0.304659
-30.2	-0.231311
-30.15	-0.0736171
-30.1	-0.0429284
-30.05	-0.0169573
-30	-0.00557477
-29.95	0.0316748
-29.9	0.0875269
-29.85	0.118545
-29.8	0.138554
-29.75	0.20522
-29.7	0.198368
-29.65	0.268271
-29.6	0.315442
-29.55	0.392107
-29.5	0.389377
-29.45	0.411174
-29.4	0.391212
-29.35	0.370896
-29.3	0.28685
-29.25	0.314115
-29.2	0.317664
-29.15	0.293654
-29.1	0.249582
-29.05	0.243523
-29	0.202701
-28.95	0.145333
-28.9	0.0811638
-28.85	0.0883786
-28.8	0.0822255
-28.75	0.0836103
-28.7	0.0218505
-28.65	0.0173173
-28.6	0.0498216
-28.55	0.0848824
-28.5	0.0567784
-28.45	0.0837858
-28.4	0.0642332
-28.35	0.0529765
-28.3	0.11197
-28.25	0.1567
-28.2	0.117433
-28.15	0.159227
-28.1	0.0570552
-28.05	0.00695082
-28	-0.00466378
-27.95	0.00384389
-27.9	-0.0071207
-27.85	0.030007
-27.8	0.00796464
-27.75	0.0384576
-27.7	0.0354789
-27.65	0.0863873
-27.6	0.155812
-27.55	0.108095
-27.5	0.0759071
-27.45	0.150325
-27.4	0.196877
-27.35	0.205457
-27.3	0.243181
-27.25	0.17054
-27.2	0.121033
-27.15	0.193151
-27.1	0.182292
-27.05	0.296231
-27	0.308969
-26.95	0.326191
-26.9	0.307399
-26.85	0.377686
-26.8	0.339581
-26.75	0.309919
-26.7	0.28466
-26.65	0.314999
-26.6	0.320119
-26.55	0.265609
-26.5	0.311264
-26.45	0.295284
-26.4	0.226914
-26.35	0.175297
-26.3	0.199283
-26.25	0.239338
-26.2	0.262064
-26.15	0.265391
-26.1	0.228311
-26.05	0.238388
-26	0.188104
-25.95	0.145006
-25.9	0.0831064
-25.85	0.0589207
-25.8	0.0162276
-25.75	0.0800983
-25.7	0.0455857
-25.65	0.00208047
-25.6	-0.0104963
-25.55	-0.050962
-25.5	-0.0500177
-25.45	-0.124857
-25.4	-0.159711
-25.35	-0.186383
-25.3	-0.197451
-25.25	-0.31584
-25.2	-0.354843
-25.15	-0.376108
-25.1	-0.34247
-25.05	-0.308649
-25	-0.344608
-24.95	-0.374855
-24.9	-0.339402
-24.85	-0.361248
-24.8	-0.29218
-24.75	-0.327479
-24.7	-0.39664
-24.65	-0.278869
-24.6	-0.246136
-24.55	-0.271371
-24.5	-0.276413
-24.45	-0.286945
-24.4	-0.275399
-24.35	-0.279251
-24.3	-0.275606
-24.25	-0.328923
-24.2	-0.279394
-24.15	-0.298946
-24.1	-0.305208
-24.05	-0.311435
-24	-0.390943
-23.95	-0.425225
-23.9	-0.375076
-23.85	-0.418004
-23.8	-0.426586
-23.75	-0.509478
-23.7	-0.440562
-23.65	-0.425081
-23.6	-0.43354
-23.55	-0.396614
-23.5	-0.282737
-23.45	-0.210921
-23.4	-0.139463
-23.35	-0.0973146
-23.3	-0.0417117
-23.25	0.0149286
-23.2	0.0654882
-23.15	0.136961
-23.1	0.205463
-23.05	0.283963
-23	0.338404
-22.95	0.400117
-22.9	0.492749
-22.85	0.456817
-22.8	0.537047
-22.75	0.594174
-22.7	0.61495
-22.65	0.538436
-22.6	0.573335
-22.55	0.514265
-22.5	0.463336
-22.45	0.452856
-22.4	0.454289
-22.35	0.424003
-22.3	0.429332
-22.25	0.494728
-22.2	0.550052
-22.15	0.555376
-22.1	0.594922
-22.05	0.516078
-22	0.44527
-21.95	0.446026
-21.9	0.472754
-21.85	0.475591
-21.8	0.554266
-21.75	0.537491
-21.7	0.567472
-21.65	0.640939
-21.6	0.766406
-21.55	0.801339
-21.5	0.89695
-21.45	0.995887
-21.4	1.01119
-21.35	1.04771
-21.3	1.08159
-21.25	1.14513
-21.2	1.19638
-21.15	1.19038
-21.1	1.37406
-21.05	1.38786
-21	1.46398
-20.95	1.54066
-20.9	1.5742
-20.85	1.62408
-20.8	1.68149
-20.75	1.67935
-20.7	1.81246
-20.65	1.90445
-20.6	1.92545
-20.55	1.87674
-20.5	1.8615
-20.45	1.86782
-20.4	1.86303
-20.35	1.83922
-20.3	1.8958
-20.25	2.02022
-20.2	2.05743
-20.15	2.09139
-20.1	2.10692
-20.05	2.07298
-20	2.01963
-19.95	2.03747
-19.9	1.98245
-19.85	1.92479
-19.8	1.8231
-19.75	1.6895
-19.7	1.5723
-19.65	1.41239
-19.6	1.23786
-19.55	1.10702
-19.5	1.02399
-19.45	0.868088
-19.4	0.673372
-19.35	0.492911
-19.3	0.365526
-19.25	0.189972
-19.2	-0.0319522
-19.15	-0.296104
-19.1	-0.610461
-19.05	-0.931071
-19	-1.31572
-18.95	-1.7172
-18.9	-2.20308
-18.85	-2.60886
-18.8	-3.04059
-18.75	-3.65124
-18.7	-4.23987
-18.65	-4.83288
-18.6	-5.4705
-18.55	-6.21265
-18.5	-7.02185
-18.45	-7.78902
-18.4	-8.36813
-18.35	-8.94986
-18.3	-9.59374
-18.25	-10.3631
-18.2	-11.1063
-18.15	-11.7002
-18.1	-12.3129
-18.05	-12.9979
-18	-13.4964
-17.95	-14.0792
-17.9	-14.5352
-17.85	-14.9022
-17.8	-15.3342
-17.75	-15.6072
-17.7	-15.7409
-17.65	-15.8933
-17.6	-16.15
-17.55	-16.6045
-17.5	-16.6857
-17.45	-16.7525
-17.4	-16.8084
-17.35	-17.0938
-17.3	-17.3448
-17.25	-17.6055
-17.2	-17.7335
-17.15	-17.8363
-17.1	-18.0699
-17.05	-18.1992
-17	-18.2745
-16.95	-18.57
-16.9	-18.6257
-16.85	-18.6611
-16.8	-18.7246
-16.75	-18.6943
-16.7	-18.866
-16.65	-19.2036
-16.6	-19.3327
-16.55	-19.1962
-16.5	-19.0222
-16.45	-19.1897
-16.4	-19.178
-16.35	-19.1004
-16.3	-18.941
-16.25	-18.903
-16.2	-18.7869
-16.15	-18.6808
-16.1	-18.6604
-16.05	-18.5929
-16	-18.5899
-15.95	-18.5738
-15.9	-18.4294
-15.85	-18.4022
-15.8	-18.3523
-15.75	-18.2429
-15.7	-18.1558
-15.65	-18.082
-15.6	-17.7529
-15.55	-17.7199
-15.5	-17.7934
-15.45	-17.6043
-15.4	-17.3474
-15.35	-17.0768
-15.3	-17.1067
-15.25	-17.1015
-15.2	-16.8826
-15.15	-16.7477
-15.1	-16.6328
-15.05	-16.4294
-15	-16.3288
-14.95	-16.1912
-14.9	-16.0347
-14.85	-15.9185
-14.8	-15.9114
-14.75	-15.8954
-14.7	-15.8969
-14.65	-15.8793
-14.6	-15.833
-14.55	-15.7815
-14.5	-15.5779
-14.45	-15.3736
-14.4	-15.2508
-14.35	-15.0669
-14.3	-15.0374
-14.25	-14.9526
-14.2	-14.77
-14.15	-14.8232
-14.1	-14.8021
-14.05	-14.7529
-14	-14.8392
-13.95	-14.8642
-13.9	-14.8639
-13.85	-14.8583
-13.8	-14.8131
-13.75	-14.6557
-13.7	-14.5013
-13.65	-14.3657
-13.6	-14.4028
-13.55	-14.4301
-13.5	-14.426
-13.45	-14.4203
-13.4	-14.4047
-13.35	-14.4026
-13.3	-14.3382
-13.25	-14.2901
-13.2	-14.1587
-13.15	-14.2178
-13.1	-14.254
-13.05	-14.1972
-13	-14.2517
-12.95	-14.1648
-12.9	-13.9993
-12.85	-13.8163
-12.8	-13.703
-12.75	-13.5566
-12.7	-13.4172
-12.65	-13.414
-12.6	-13.5302
-12.55	-13.3783
-12.5	-13.3685
-12.45	-13.3422
-12.4	-13.4847
-12.35	-13.5146
-12.3	-13.6599
-12.25	-13.8245
-12.2	-13.9738
-12.15	-14.0977
-12.1	-14.0657
-12.05	-13.9012
-12	-13.8207
-11.95	-13.7747
-11.9	-13.8788
-11.85	-14.0631
-11.8	-14.214
-11.75	-14.2658
-11.7	-14.3792
-11.65	-14.66
-11.6	-14.8144
-11.55	-14.8321
-11.5	-14.901
-11.45	-14.8217
-11.4	-14.8056
-11.35	-14.7143
-11.3	-14.7596
-11.25	-14.751
-11.2	-14.7147
-11.15	-14.7633
-11.1	-14.7294
-11.05	-14.7753
-11	-14.8494
-10.95	-14.866
-10.9	-14.8377
-10.85	-14.7328
-10.8	-14.4701
-10.75	-14.408
-10.7	-14.3619
-10.65	-14.2794
-10.6	-14.1345
-10.55	-14.1813
-10.5	-14.2481
-10.45	-14.3192
-10.4	-14.3742
-10.35	-14.5352
-10.3	-14.585
-10.25	-14.6155
-10.2	-14.5548
-10.15	-14.7045
-10.1	-14.7599
-10.05	-14.791
-10	-14.8266
-9.95	-15.0037
-9.9	-15.0261
-9.85	-14.9391
-9.8	-14.7502
-9.75	-14.5489
-9.7	-14.0788
-9.65	-13.6315
-9.6	-13.1369
-9.55	-12.3962
-9.5	-11.4653
-9.45	-10.4861
-9.4	-9.47205
-9.35	-8.35515
-9.3	-6.96956
-9.25	-5.48868
-9.2	-3.90164
-9.15	-2.15689
-9.1	-0.189478
-9.05	1.93113
-9	4.12039
-8.95	6.3966
-8.9	8.95062
-8.85	11.3633
-8.8	13.8907
-8.75	16.3421
-8.7	18.645
-8.65	20.8956
-8.6	23.2276
-8.55	25.4389
-8.5	27.4141
-8.45	29.3338
-8.4	31.1299
-8.35	32.8114
-8.3	34.4999
-8.25	36.07
-8.2	37.5058
-8.15	38.8715
-8.1	40.0404
-8.05	41.0989
-8	42.0742
-7.95	42.8819
-7.9	43.7481
-7.85	44.4155
-7.8	45.0504
-7.75	45.478
-7.7	45.9096
-7.65	46.346
-7.6	46.7568
-7.55	47.008
-7.5	47.3788
-7.45	47.7495
-7.4	48.1909
-7.35	48.6912
-7.3	49.1546
-7.25	49.4769
-7.2	49.7192
-7.15	50.0392
-7.1	50.2504
-7.05	50.3888
-7	50.6516
-6.95	50.867
-6.9	51.066
-6.85	51.1104
-6.8	51.2693
-6.75	51.3
-6.7	51.4808
-6.65	51.5807
-6.6	51.5763
-6.55	51.5009
-6.5	51.5507
-6.45	51.4819
-6.4	51.5468
-6.35	51.6038
-6.3	51.6319
-6.25	51.6291
-6.2	51.6842
-6.15	51.8273
-6.1	51.8207
-6.05	51.8315
-6	51.9369
-5.95	51.9515
-5.9	51.9095
-5.85	51.8765
-5.8	51.8259
-5.75	51.8071
-5.7	51.8651
-5.65	51.7574
-5.6	51.7493
-5.55	51.8642
-5.5	51.9705
-5.45	52.043
-5.4	52.2064
-5.35	52.1923
-5.3	52.2656
-5.25	52.3297
-5.2	52.3999
-5.15	52.381
-5.1	52.3747
-5.05	52.5455
-5	52.7164
-4.95	52.7577
-4.9	52.7861
-4.85	52.7906
-4.8	52.7903
-4.75	52.8866
-4.7	52.971
-4.65	53.0249
-4.6	53.2411
-4.55	53.3955
-4.5	53.4538
-4.45	53.5189
-4.4	53.6304
-4.35	53.6822
-4.3	53.7615
-4.25	53.8578
-4.2	53.8559
-4.15	53.9989
-4.1	54.217
-4.05	54.315
-4	54.2626
-3.95	54.341
-3.9	54.5073
-3.85	54.647
-3.8	54.7753
-3.75	54.903
-3.7	54.9252
-3.65	54.983
-3.6	55.0536
-3.55	55.0643
-3.5	55.1328
-3.45	55.2591
-3.4	55.3491
-3.35	55.4153
-3.3	55.456
-3.25	55.4859
-3.2	55.4968
-3.15	55.5805
-3.1	55.5939
-3.05	55.6531
-3	55.672
-2.95	55.6585
-2.9	55.5513
-2.85	55.5066
-2.8	55.5796
-2.75	55.7617
-2.7	55.9209
-2.65	56.0437
-2.6	55.9659
-2.55	55.9921
-2.5	55.9969
-2.45	56.0271
-2.4	56.0956
-2.35	56.1915
-2.3	56.2266
-2.25	56.2526
-2.2	56.413
-2.15	56.4773
-2.1	56.6162
-2.05	56.6991
-2	56.68
-1.95	56.6319
-1.9	56.7769
-1.85	56.9072
-1.8	57.0086
-1.75	56.9478
-1.7	56.8756
-1.65	56.8393
-1.6	56.9531
-1.55	57.2097
-1.5	57.3523
-1.45	57.4986
-1.4	57.4852
-1.35	57.4087
-1.3	57.4066
-1.25	57.4407
-1.2	57.4489
-1.15	57.5091
-1.1	57.5245
-1.05	57.4671
-1	57.4927
-0.95	57.6357
-0.9	57.8515
-0.85	57.9092
-0.8	58.0377
-0.75	58.1582
-0.7	58.2848
-0.65	58.4442
-0.6	58.5613
-0.55	58.6534
-0.5	58.7207
-0.45	58.7295
-0.4	58.7737
-0.35	58.8732
-0.3	58.9275
-0.25	58.9527
-0.2	59.0187
-0.15	59.1227
-0.1	59.1336
-0.05	59.23
0	59.2931
0.05	59.2985
0.1	59.2548
0.15	59.3251
0.2	59.4069
0.25	59.4199
0.3	59.3373
0.35	59.2523
0.4	59.0499
0.45	58.8691
0.5	58.6365
0.55	58.3946
0.6	58.2588
0.65	58.0628
0.7	57.7739
0.75	57.5352
0.8	57.2805
0.85	56.9122
0.9	56.6615
0.95	56.4948
1	56.136
1.05	55.8331
1.1	55.5038
1.15	55.204
1.2	54.7781
1.25	54.3556
1.3	54.0401
1.35	53.7386
1.4	53.5253
1.45	53.3126
1.5	53.114
1.55	52.9342
1.6	52.7248
1.65	52.4841
1.7	52.2384
1.75	52.0655
1.8	51.8937
1.85	51.7718
1.9	51.6654
1.95	51.4423
2	51.0252
2.05	50.7673
2.1	50.6164
2.15	50.4912
2.2	50.3818
2.25	50.3254
2.3	50.2528
2.35	50.062
2.4	49.8456
2.45	49.5189
2.5	49.3085
2.55	49.2044
2.6	49.0574
2.65	48.9192
2.7	48.7315
2.75	48.5438
2.8	48.3813
2.85	48.1925
2.9	48.003
2.95	47.8782
3	47.813
3.05	47.8506
3.1	47.9049
3.15	47.8757
3.2	47.8044
3.25	47.6093
3.3	47.4294
3.35	47.333
3.4	47.1958
3.45	47.1063
3.5	47.1329
3.55	47.1216
3.6	46.9864
3.65	46.8971
3.7	46.8042
3.75	46.7162
3.8	46.6029
3.85	46.5629
3.9	46.603
3.95	46.5664
4	46.5412
4.05	46.4716
4.1	46.4342
4.15	46.2966
4.2	46.135
4.25	46.0478
4.3	46.002
4.35	45.9388
4.4	45.8532
4.45	45.7953
4.5	45.7973
4.55	45.7676
4.6	45.7461
4.65	45.7312
4.7	45.6941
4.75	45.5172
4.8	45.5457
4.85	45.5808
4.9	45.5242
4.95	45.5015
5	45.4156
5.05	45.373
5.1	45.365
5.15	45.3403
5.2	45.2451
5.25	45.165
5.3	45.138
5.35	45.1166
5.4	45.1102
5.45	45.0547
5.5	45.0446
5.55	44.9428
5.6	44.8258
5.65	44.7389
5.7	44.7226
5.75	44.6885
5.8	44.708
5.85	44.5972
5.9	44.5539
5.95	44.528
6	44.408
6.05	44.4533
6.1	44.3435
6.15	44.1811
6.2	43.2942
6.25	41.834
6.3	40.1912
6.35	38.3583
6.4	36.4352
6.45	34.5318
6.5	32.6147
6.55	30.6563
6.6	28.805
6.65	27.0378
6.7	25.3208
6.75	23.5271
6.8	21.8197
6.85	20.1817
6.9	18.4912
6.95	16.7519
7	15.0073
7.05	13.3753
7.1	11.6285
7.15	9.97423
7.2	8.45886
7.25	7.63613
7.3	7.48129
7.35	7.52667
7.4	7.68967
7.45	7.90862
7.5	8.1655
7.55	8.46062
7.6	8.75898
7.65	9.02656
7.7	9.18505
7.75	9.33682
7.8	9.42987
7.85	9.4763
7.9	9.51166
7.95	9.58079
8	9.65574
8.05	9.7863
8.1	9.78623
8.15	9.84991
8.2	9.82938
8.25	9.78795
8.3	9.77621
8.35	9.7948
8.4	9.74007
8.45	9.7492
8.5	9.82334
8.55	9.79289
8.6	9.79313
8.65	9.72919
8.7	9.70179
8.75	9.66184
8.8	9.57655
8.85	9.59039
8.9	9.63497
8.95	9.71129
9	9.73145
9.05	9.82444
9.1	9.88834
9.15	9.90501
9.2	9.92857
9.25	10.0012
9.3	10.0316
9.35	9.97929
9.4	9.96591
9.45	9.9987
9.5	10.0479
9.55	10.0887
9.6	10.1689
9.65	10.1377
9.7	10.1885
9.75	10.1789
9.8	10.1941
9.85	10.2421
9.9	10.2425
9.95	10.2135
10	10.2437
10.05	10.3047
10.1	10.2926
10.15	10.2589
10.2	10.3158
10.25	10.2874
10.3	10.3807
10.35	10.4734
10.4	10.5391
10.45	10.5672
10.5	10.6563
10.55	10.6811
10.6	10.6133
10.65	10.6054
10.7	10.611
10.75	10.7353
10.8	10.8032
10.85	10.9166
10.9	10.9704
10.95	11.0086
11	11.0831
11.05	11.0418
11.1	11.0108
11.15	10.9886
11.2	10.9366
11.25	10.9481
11.3	10.9011
11.35	10.8036
11.4	10.5952
11.45	10.5119
11.5	10.4849
11.55	10.5113
11.6	10.6665
11.65	10.8606
11.7	11.013
11.75	11.176
11.8	11.2951
11.85	11.5524
11.9	11.7212
11.95	11.8561
12	12.0557
12.05	12.2318
12.1	12.4552
12.15	12.7298
12.2	12.9481
12.25	13.2447
12.3	13.3965
12.35	13.696
12.4	13.9391
12.45	14.3395
12.5	14.6859
12.55	14.8704
12.6	15.0223
12.65	15.0067
12.7	15.0078
12.75	15.0874
12.8	15.2523
12.85	15.3356
12.9	15.3496
12.95	15.4272
13	15.5305
13.05	15.6503
13.1	15.6508
13.15	15.6557
13.2	15.6069
13.25	15.6159
13.3	15.5629
13.35	15.5719
13.4	15.6094
13.45	15.6195
13.5	15.6107
13.55	15.6617
13.6	15.7171
13.65	15.7734
13.7	15.8622
13.75	15.9009
13.8	15.8938
13.85	15.7666
13.9	15.7186
13.95	15.7061
14	15.7307
14.05	15.7012
14.1	15.6483
14.15	15.668
14.2	15.6776
14.25	15.6543
14.3	15.6304
14.35	15.7444
14.4	15.8319
14.45	15.8249
14.5	15.8241
14.55	15.8085
14.6	15.7431
14.65	15.7796
14.7	15.7399
14.75	15.7382
14.8	15.8282
14.85	15.8424
14.9	15.9877
14.95	16.0242
15	16.0334
15.05	15.9663
15.1	16.0001
15.15	16.0109
15.2	16.0547
15.25	16.0953
15.3	16.244
15.35	16.4232
15.4	16.3869
15.45	16.3875
15.5	16.4121
15.55	16.5296
15.6	16.6158
15.65	16.7104
15.7	16.7483
15.75	16.77
15.8	16.8459
15.85	16.9259
15.9	17.0112
15.95	17.0193
16	17.1063
16.05	17.1974
16.1	17.2913
16.15	17.3288
16.2	17.3828
16.25	17.3537
16.3	17.2653
16.35	17.1791
16.4	17.1182
16.45	17.1287
16.5	17.1426
16.55	17.2182
16.6	17.1808
16.65	17.189
16.7	17.1952
16.75	17.1918
16.8	17.2371
16.85	17.2916
16.9	17.2079
16.95	17.1243
17	17.1708
17.05	17.0588
17.1	17.0181
17.15	16.9299
17.2	16.9157
17.25	16.8556
17.3	16.8455
17.35	16.9239
17.4	17.0262
17.45	17.0233
17.5	16.9919
17.55	17.1011
17.6	17.0306
17.65	17.0715
17.7	17.015
17.75	16.9488
17.8	16.9715
17.85	17.0025
17.9	16.8979
17.95	16.819
18	16.8017
18.05	16.7021
18.1	16.6217
18.15	16.6131
18.2	16.5736
18.25	16.5709
18.3	16.5294
18.35	16.6419
18.4	16.6592
18.45	16.5746
18.5	16.5348
18.55	16.5661
18.6	16.5558
18.65	16.6343
18.7	16.5884
18.75	16.6271
18.8	16.6279
18.85	16.676
18.9	16.6762
18.95	16.6423
19	16.7071
19.05	16.7376
19.1	16.738
19.15	16.8222
19.2	16.8354
19.25	16.8727
19.3	16.8968
19.35	16.9939
19.4	16.8709
19.45	16.8594
19.5	16.8583
19.55	16.8811
19.6	16.8764
19.65	16.7695
19.7	16.7205
19.75	16.724
19.8	16.6463
19.85	16.7315
19.9	16.7222
19.95	16.7789
20	16.9264
20.05	17.0237
20.1	17.0734
20.15	17.1518
20.2	17.2716
20.25	17.1956
20.3	17.2251
20.35	17.1851
20.4	17.2134
20.45	17.3076
20.5	17.3585
20.55	17.415
20.6	17.4059
20.65	17.4249
20.7	17.4312
20.75	17.4729
20.8	17.5124
20.85	17.5655
20.9	17.6155
20.95	17.6198
21	17.5662
21.05	17.5083
21.1	17.5009
21.15	17.4534
21.2	17.462
21.25	17.3939
21.3	17.4596
21.35	17.5239
21.4	17.5948
21.45	17.5887
21.5	17.5903
21.55	17.5856
21.6	17.5616
21.65	17.5893
21.7	17.5258
21.75	17.4861
21.8	17.4776
21.85	17.5163
21.9	17.4881
21.95	17.5325
22	17.5991
22.05	17.603
22.1	17.6519
22.15	17.7295
22.2	17.8385
22.25	17.8611
22.3	18.0037
22.35	18.137
22.4	18.18
22.45	18.1896
22.5	18.2152
22.55	18.2488
22.6	18.3597
22.65	18.4687
22.7	18.5549
22.75	18.7253
22.8	18.9172
22.85	19.022
22.9	19.0107
22.95	19.0764
23	18.9841
23.05	18.9032
23.1	18.9308
23.15	18.8589
23.2	18.7379
23.25	18.7309
23.3	18.6922
23.35	18.6511
23.4	18.5883
23.45	18.5042
23.5	18.3827
23.55	18.3368
23.6	18.2763
23.65	18.0999
23.7	18.044
23.75	17.9635
23.8	17.8408
23.85	17.7266
23.9	17.7038
23.95	17.7076
24	17.6654
24.05	17.6181
24.1	17.5824
24.15	17.5966
24.2	17.5733
24.25	17.5699
24.3	17.4223
24.35	17.3567
24.4	17.2545
24.45	17.184
24.5	17.203
24.55	17.2272
24.6	17.235
24.65	17.2609
24.7	17.4098
24.75	17.3144
24.8	17.3413
24.85	17.4063
24.9	17.3471
24.95	17.2692
25	17.2401
25.05	17.2447
25.1	17.2886
25.15	17.3592
25.2	17.3026
25.25	17.3054
25.3	17.3544
25.35	17.4058
25.4	17.4945
25.45	17.5906
25.5	17.6447
25.55	17.6938
25.6	17.757
25.65	17.7093
25.7	17.6669
25.75	17.5275
25.8	17.55
25.85	17.4347
25.9	17.4162
25.95	17.4195
26	17.3846
26.05	17.2905
26.1	17.2379
26.15	17.0369
26.2	16.8355
26.25	16.7639
26.3	16.7519
26.35	16.7021
26.4	16.6881
26.45	16.657
26.5	16.6156
26.55	16.5884
26.6	16.5804
26.65	16.59
26.7	16.7354
26.75	16.778
26.8	16.9139
26.85	17.0529
26.9	17.1679
26.95	17.2314
27	17.4092
27.05	17.4418
27.1	17.647
27.15	17.8156
27.2	18.0853
27.25	18.3135
27.3	18.5276
27.35	18.6957
27.4	18.8311
27.45	19.028
27.5	19.201
27.55	19.3353
27.6	19.4699
27.65	19.6529
27.7	19.7527
27.75	19.7614
27.8	19.881
27.85	19.9631
27.9	19.9382
27.95	19.9973
28	19.9574
28.05	19.8494
28.1	19.8352
28.15	19.6576
28.2	19.6094
28.25	19.5383
28.3	19.5608
28.35	19.4539
28.4	19.3266
28.45	19.2063
28.5	19.0611
28.55	18.9942
28.6	18.8235
28.65	18.6672
28.7	18.5171
28.75	18.4054
28.8	18.2759
28.85	18.2393
28.9	18.1304
28.95	18.1694
29	18.1305
29.05	18.1849
29.1	18.1972
29.15	18.2011
29.2	18.338
29.25	18.3836
29.3	18.3892
29.35	18.4242
29.4	18.46
29.45	18.4794
29.5	18.4789
29.55	18.5595
29.6	18.5477
29.65	18.6418
29.7	18.687
29.75	18.6654
29.8	18.6706
29.85	18.6607
29.9	18.6234
29.95	18.5767
30	18.4655
30.05	18.4428
30.1	18.3926
30.15	18.3864
30.2	18.4198
30.25	18.426
30.3	18.3534
30.35	18.4171
30.4	18.2567
30.45	18.2226
30.5	18.2077
30.55	18.1521
30.6	18.0567
30.65	17.931
30.7	17.8407
30.75	17.7357
30.8	17.6933
30.85	17.7517
30.9	17.776
30.95	17.8407
31	18.0043
31.05	18.0653
31.1	18.0615
31.15	18.13
31.2	18.1303
31.25	18.221
31.3	18.2604
31.35	18.3442
31.4	18.299
31.45	18.3714
31.5	18.3667
31.55	18.3859
31.6	18.5163
31.65	18.617
31.7	18.7675
31.75	18.7931
31.8	18.8516
31.85	18.8839
31.9	18.9259
31.95	19.0271
32	18.9845
32.05	18.9192
32.1	18.9418
32.15	18.9982
32.2	18.9939
32.25	19.0912
32.3	19.0752
32.35	19.1096
32.4	19.1057
32.45	19.1959
32.5	19.2932
32.55	19.3979
32.6	19.4199
32.65	19.4982
32.7	19.4802
32.75	19.487
32.8	19.5434
32.85	19.6081
32.9	19.6126
32.95	19.534
33	19.4543
33.05	19.4256
33.1	19.3216
33.15	19.2312
33.2	19.149
33.25	19.0151
33.3	18.8983
33.35	18.9246
33.4	18.825
33.45	18.8185
33.5	18.8156
33.55	18.6701
33.6	18.5476
33.65	18.4972
33.7	18.2996
33.75	18.2174
33.8	18.1806
33.85	18.172
33.9	18.119
33.95	18.0873
34	18.0535
34.05	18.1521
34.1	18.2056
34.15	18.32
34.2	18.3848
34.25	18.4162
34.3	18.4916
34.35	18.522
34.4	18.4114
34.45	18.5546
34.5	18.5906
34.55	18.5114
34.6	18.5691
34.65	18.5985
34.7	18.6495
34.75	18.7207
34.8	18.7973
34.85	18.7107
34.9	18.6379
34.95	18.6779
35	18.7985
35.05	18.854
35.1	18.7414
35.15	18.6912
35.2	18.6293
35.25	18.6008
35.3	18.6264
35.35	18.583
35.4	18.574
35.45	18.6301
35.5	18.4591
35.55	18.3449
35.6	18.3399
35.65	18.3615
35.7	18.3972
35.75	18.4642
35.8	18.5021
35.85	18.5075
35.9	18.5927
35.95	18.7188
36	18.6588
36.05	18.5924
36.1	18.5045
36.15	18.5645
36.2	18.5992
36.25	18.5754
36.3	18.503
36.35	18.4528
36.4	18.5478
36.45	18.5493
36.5	18.4574
36.55	18.364
36.6	18.321
36.65	18.3475
36.7	18.2979
36.75	18.2565
36.8	18.237
36.85	18.1574
36.9	18.1385
36.95	18.1007
37	18.0182
37.05	18.0818
37.1	18.0638
37.15	18.1138
37.2	18.0388
37.25	18.0273
37.3	18.0328
37.35	18.1643
37.4	18.2499
37.45	18.1659
37.5	18.2578
37.55	18.312
37.6	18.3571
37.65	18.4655
37.7	18.3697
37.75	18.3767
37.8	18.3437
37.85	18.3767
37.9	18.5016
37.95	18.6089
38	18.7664
38.05	18.8473
38.1	18.8721
38.15	18.9746
38.2	19.0728
38.25	19.1202
38.3	19.1564
38.35	19.1412
38.4	19.123
38.45	19.079
38.5	19.1438
38.55	19.1213
38.6	19.2114
38.65	19.2615
38.7	19.2659
38.75	19.3665
38.8	19.4143
38.85	19.4222
38.9	19.3895
38.95	19.3306
39	19.1227
39.05	19.0287
39.1	18.9797
39.15	18.9783
39.2	18.8682
39.25	18.8708
39.3	18.9388
39.35	18.9952
39.4	19.1314
39.45	19.1553
39.5	19.225
39.55	19.2579
39.6	19.2988
39.65	19.224
39.7	19.2093
39.75	19.177
39.8	19.1495
39.85	19.1166
39.9	19.1566
39.95	19.1292
40	19.1258
40.05	19.1949
40.1	19.1698
40.15	19.1938
40.2	19.1749
40.25	19.1711
40.3	19.1194
40.35	19.1032
40.4	19.0351
40.45	18.9284
40.5	18.876
40.55	18.8613
40.6	18.8803
40.65	18.894
40.7	18.9831
40.75	19.0981
40.8	19.1796
40.85	19.27
40.9	19.3349
40.95	19.3455
41	19.3282
41.05	19.3409
41.1	19.4406
41.15	19.3563
41.2	19.3803
41.25	19.3182
41.3	19.301
41.35	19.2325
41.4	19.3115
41.45	19.2666
41.5	19.293
41.55	19.3303
41.6	19.2703
41.65	19.2595
41.7	19.2014
41.75	19.107
41.8	19.0145
41.85	19.0173
41.9	18.9547
41.95	18.9326
42	18.8808
42.05	18.8607
42.1	18.8213
42.15	18.7342
42.2	18.8483
42.25	18.8092
42.3	18.8455
42.35	18.8736
42.4	18.9235
42.45	18.7999
42.5	18.7936
42.55	18.7804
42.6	18.8228
42.65	18.8593
42.7	18.8432
42.75	18.8385
42.8	18.9523
42.85	18.9992
42.9	18.998
42.95	19.0526
43	19.1621
43.05	19.2964
43.1	19.3715
43.15	19.4268
43.2	19.4459
43.25	19.3561
43.3	19.2744
43.35	19.248
43.4	19.293
43.45	19.2709
43.5	19.287
43.55	19.3594
43.6	19.3851
43.65	19.2661
43.7	19.2668
43.75	19.1804
43.8	19.1038
43.85	18.9299
43.9	18.966
43.95	18.9666
44	18.8723
44.05	18.7793
44.1	18.6446
44.15	18.588
44.2	18.6356
44.25	18.6627
44.3	18.6917
44.35	18.7229
44.4	18.8403
44.45	18.8884
44.5	18.9513
44.55	18.9963
44.6	18.9556
44.65	18.9898
44.7	19.0632
44.75	19.0578
44.8	19.152
44.85	19.2648
44.9	19.3536
44.95	19.3499
45	19.2808
45.05	19.2516
45.1	19.2372
45.15	19.3469
45.2	19.4297
45.25	19.2953
45.3	19.3467
45.35	19.3969
45.4	19.3895
45.45	19.2302
45.5	19.0973
45.55	19.1106
45.6	19.0822
45.65	19.0842
45.7	19.0715
45.75	19.059
45.8	18.993
45.85	18.8947
45.9	18.7808
45.95	18.8514
46	18.7692
46.05	18.7096
46.1	18.8049
46.15	18.8601
46.2	18.7868
46.25	18.6683
46.3	18.7492
46.35	18.6598
46.4	18.6192
46.45	18.7112
46.5	18.8212
46.55	18.8848
46.6	18.9436
46.65	18.886
46.7	18.916
46.75	18.8939
46.8	18.8853
46.85	18.9383
46.9	19.0169
46.95	19.0933
47	19.0293
47.05	19.0705
47.1	19.0953
47.15	19.0317
47.2	18.8985
47.25	18.8525
47.3	18.8112
47.35	18.7343
47.4	18.811
47.45	18.7326
47.5	18.677
47.55	18.6244
47.6	18.6028
47.65	18.4874
47.7	18.5339
47.75	18.5242
47.8	18.4339
47.85	18.4279
47.9	18.4085
47.95	18.4692
48	18.4453
48.05	18.4697
48.1	18.4854
48.15	18.4982
48.2	18.5448
48.25	18.5954
48.3	18.6083
48.35	18.6415
48.4	18.7683
48.45	18.7243
48.5	18.7866
48.55	18.7806
48.6	18.842
48.65	18.9217
48.7	19.0151
48.75	18.955
48.8	18.9508
48.85	18.9848
48.9	19.0561
48.95	19.1716
49	19.1389
49.05	19.1886
49.1	19.2553
49.15	19.2379
49.2	19.2765
49.25	19.3077
49.3	19.2636
49.35	19.3639
49.4	19.4891
49.45	19.4678
49.5	19.4419
49.55	19.5129
49.6	19.6315
49.65	19.6743
49.7	19.7087
49.75	19.6545
49.8	19.7736
49.85	19.796
49.9	19.8675
49.95	19.775
50	19.6899
50.05	19.6936
50.1	19.6928
50.15	19.5571
50.2	19.5293
50.25	19.4766
50.3	19.4275
50.35	19.3881
50.4	19.339
50.45	19.3144
50.5	19.2517
50.55	19.2447
50.6	19.2281
50.65	19.1753
50.7	19.2584
50.75	19.2197
50.8	19.2621
50.85	19.2398
50.9	19.2734
50.95	19.2837
51	19.2857
51.05	19.2963
51.1	19.1853
51.15	19.1714
51.2	19.2187
51.25	19.2171
51.3	19.2746
51.35	19.3315
51.4	19.4492
51.45	19.3906
51.5	19.3138
51.55	19.3451
51.6	19.3646
51.65	19.3529
51.7	19.3299
51.75	19.1566
51.8	19.0862
51.85	19.0343
51.9	18.9302
51.95	18.8737
52	18.7973
52.05	18.7883
52.1	18.7667
52.15	18.8197
52.2	18.8468
52.25	18.867
52.3	18.8585
52.35	18.8934
52.4	18.875
52.45	18.9167
52.5	19.0252
52.55	19.1292
52.6	19.1312
52.65	19.1143
52.7	19.1051
52.75	19.1338
52.8	19.2185
52.85	19.2898
52.9	19.267
52.95	19.3302
53	19.3259
53.05	19.2093
53.1	19.1643
53.15	19.1746
53.2	19.156
53.25	19.1346
53.3	19.184
53.35	19.2685
53.4	19.3071
53.45	19.3431
53.5	19.2666
53.55	19.1274
53.6	18.9664
53.65	18.8952
53.7	18.849
53.75	18.8206
53.8	18.7429
53.85	18.5983
53.9	18.4836
53.95	18.4322
54	18.3219
54.05	18.2685
54.1	18.2739
54.15	18.2967
54.2	18.179
54.25	18.1377
54.3	18.0543
54.35	18.0022
54.4	17.9944
54.45	17.9282
54.5	17.9144
54.55	17.9637
54.6	18.1355
54.65	18.2922
54.7	18.4546
54.75	18.6514
54.8	18.8028
54.85	18.9453
54.9	19.2806
54.95	19.5247
55	19.7648
55.05	19.9726
55.1	20.0878
55.15	20.3543
55.2	20.4808
55.25	20.7433
55.3	20.9278
55.35	21.0965
55.4	21.1311
55.45	21.2126
55.5	21.3424
55.55	21.4987
55.6	21.6299
55.65	21.6215
55.7	21.7296
55.75	21.899
55.8	22.0263
55.85	22.1004
55.9	22.1373
55.95	22.1765
56	22.2723
56.05	22.4249
56.1	22.653
56.15	22.8776
56.2	23.0506
56.25	23.3749
56.3	23.2766
56.35	23.2564
56.4	23.1592
56.45	23.1315
56.5	23.0186
56.55	22.8665
56.6	22.6401
56.65	22.522
56.7	22.4567
56.75	22.2556
56.8	21.9901
56.85	21.6642
56.9	21.3794
56.95	21.1747
57	20.9327
57.05	20.5799
57.1	20.2703
57.15	19.9327
57.2	19.6488
57.25	19.4082
57.3	19.0284
57.35	18.9779
57.4	18.9633
57.45	18.9819
57.5	18.9755
57.55	19.0179
57.6	19.1285
57.65	19.1757
57.7	19.0724
57.75	19.126
57.8	19.212
57.85	19.2659
57.9	19.4367
57.95	19.5922
58	19.7163
58.05	19.7321
58.1	19.8657
58.15	19.8819
58.2	19.953
58.25	19.9188
58.3	19.9139
58.35	19.9469
58.4	19.9778
58.45	19.9509
58.5	20.0283
58.55	20.1481
58.6	20.2955
58.65	20.3129
[truncated: 23,497 more rows]
