# Supplementary material for: Tunnelling nanotube formation is driven by Eps8/IRSp53‐dependent linear actin polymerization
Source: EMBO J. 2023 Nov 27;42(24):e113761. doi: 10.15252/embj.2023113761 (PMC10711657; doi:10.15252/embj.2023113761)
Supplement: Supplementary file 25 — Source Data for Figure 3 [file EMBJ-42-e113761-s014.zip › Figure 3/3J/3J-Numerical data.xlsx]

## Sheet: Sheet1
Bin Center, pN	Freq.
5	8
10	6
15	5
20	1
25	1
30	3
35	3
40	3
45	0
50	3
