# Supplementary material for: Tunnelling nanotube formation is driven by Eps8/IRSp53‐dependent linear actin polymerization
Source: EMBO J. 2023 Nov 27;42(24):e113761. doi: 10.15252/embj.2023113761 (PMC10711657; doi:10.15252/embj.2023113761)
Supplement: Supplementary file 26 — Source Data for Figure 4 [file EMBJ-42-e113761-s029.zip]

Archive with 36 entries (27 files):
- Figure 4/4A/
- Figure 4/4A/Annotated blots.pdf
- Figure 4/4A/Ch+Ladder/
- Figure 4/4A/Ch+Ladder/input anti IRSp53 in GFP and Eps8-wt with DMSO and CK-666_2 (IRSp53).tif
- Figure 4/4A/Ch+Ladder/input anti tubulin in GFP and Eps8-wt with DMSO and CK-666 (IRSp53).tif
- Figure 4/4A/Ch+Ladder/input anti tubulin in GFP and Eps8-wt with DMSO and CK-666 (IRTKS).tif
- Figure 4/4A/Ch+Ladder/precipitate + input anti GFP in GFP and Eps8-wt with DMSO and CK-666 (IRSp53).tif
- Figure 4/4A/Ch+Ladder/precipitate + input anti GFP in GFP and Eps8-wt with DMSO and CK-666 (IRTKS).tif
- Figure 4/4A/Ch+Ladder/precipitate + input anti IRSp53 in GFP and Eps8-wt with DMSO and CK-666 (IRSp53).tif
- Figure 4/4A/Ch+Ladder/precipitate + input anti IRTKS in GFP and Eps8-wt with DMSO and CK-666 (IRTKS).tif
- Figure 4/4A/Raw TIFFs/
- Figure 4/4A/Raw TIFFs/western lysate anti IRSp53 in GFP and Eps8-wt with DMSO and CK-666.tiff
- Figure 4/4A/Raw TIFFs/western lysate anti IRSp53 in GFP and Eps8-wt with DMSO and CK-666_2.tif
- Figure 4/4A/Raw TIFFs/western lysate anti tubulin in GFP and Eps8-wt with DMSO and CK-666.tif
- Figure 4/4A/Raw TIFFs/western lysate anti tubulin in GFP and Eps8-wt with DMSO and CK-666_2.tif
- Figure 4/4A/Raw TIFFs/western precipitate + lysate anti GFP in GFP and Eps8-wt with DMSO and CK-666_2.tif
- Figure 4/4A/Raw TIFFs/western precipitate anti IRSp53 in GFP and Eps8-wt with DMSO and CK-666.tif
- Figure 4/4A/Raw TIFFs/western precipitate anti IRSp53 in GFP and Eps8-wt with DMSO and CK-666_2.tif
- Figure 4/4B/
- Figure 4/4B/4B-Numerical Data.xlsx
- Figure 4/4C/
- Figure 4/4C/MAX_IRSp53-GFP_2 min.tif
- Figure 4/4C/MAX_IRSp53-GFP_36 min.tif
- Figure 4/4C/MAX_IRSp53-GFP_45 min.tif
- Figure 4/4C/MAX_IRSp53-GFP_56 min.tif
- Figure 4/4D/
- Figure 4/4D/4D-Numerical Data.xlsx
- Figure 4/4E/
- Figure 4/4E/4E-Numerical Data.xlsx
- Figure 4/4F/
- Figure 4/4F/MAX_GFP-Eps8-deltaCAP-0 min.tif
- Figure 4/4F/MAX_GFP-Eps8-deltaCAP-15 min.tif
- Figure 4/4F/MAX_GFP-Eps8-deltaCAP-45 min.tif
- Figure 4/4F/MAX_GFP-Eps8-deltaCAP-65 min.tif
- Figure 4/4G/
- Figure 4/4G/4G-Numerical Data.xlsx
