# Supplementary material for: Tunnelling nanotube formation is driven by Eps8/IRSp53‐dependent linear actin polymerization
Source: EMBO J. 2023 Nov 27;42(24):e113761. doi: 10.15252/embj.2023113761 (PMC10711657; doi:10.15252/embj.2023113761)
Supplement: Supplementary file 26 — Source Data for Figure 4 [file EMBJ-42-e113761-s029.zip › Figure 4/4B/4B-Numerical Data.xlsx]

## Sheet: Exp1
IRSp53 precipitate band	band intensity	background	band intensity - background
DMSO	14035	1207.59	12827.4
CK666	21572.8	1202.88	20369.9
GFP-Eps8-WT precipitate band	mean	background	mean - background
DMSO	13751	1193.17	12557.8
CK666	14172.1	1208.62	12963.5
IRSp53 relative to GFP-Eps8-WT
DMSO	1.02147
CK666	1.57133
DMSO	100
CK666	153.831

## Sheet: Exp2
IRSp53 precipitate band	band intensity	background	band intensity - background
DMSO	11350.2	1106.32	10243.9
CK666	15243.6	1118.78	14124.8
GFP-Eps8-WT precipitate band	mean	background	mean - background
DMSO	11739.7	1717.19	10022.6
CK666	9578.58	1661.94	7916.64
IRSp53 relative to GFP-Eps8-WT
DMSO	1.02208
CK666	1.78419
DMSO	100
CK666	174.565

## Sheet: Exp3
IRSp53 precipitate band	band intensity	background	band intensity - background
DMSO	1113.66	1005.66	108.003
CK666	1117.15	1005.26	111.881
GFP-Eps8-WT precipitate band	mean	background	mean - background
DMSO	7014.84	1104.24	5910.6
CK666	5355.63	1108.25	4247.37
IRSp53 relative to GFP-Eps8-WT
DMSO	0.0182728
CK666	0.0263412
DMSO	100
CK666	144.156
