# Supplementary material for: Tunnelling nanotube formation is driven by Eps8/IRSp53‐dependent linear actin polymerization
Source: EMBO J. 2023 Nov 27;42(24):e113761. doi: 10.15252/embj.2023113761 (PMC10711657; doi:10.15252/embj.2023113761)
Supplement: Supplementary file 26 — Source Data for Figure 4 [file EMBJ-42-e113761-s029.zip › Figure 4/4D/4D-Numerical Data.xlsx]

## Sheet: IRSp53
	IRSp53 (30 min Control (CTRL) + 1h CK666)
Experiment Number	CTRL		CK666
1	3.4		15.1
	4.6		10.83
	3.1
2	3.7		9.6
	4.2		13.1
	1.98		10.0
			12.3
			12.8
			16.0
3	5.3		13.5
	3.3		11.3
	3.1		12.8
	2.9		12.5
	2.5		13.7
	3.3		12.3
			14.2
4	4.4		15.6
	5.6		16.3
	3.4		11.4
	4.6		14.5
5	6.6		15.3
	6.5		17.3
	5.3		12.2
	5.2		13.0
	5.6		14.7
6	4.3		8.9
	4.2		8.5
	2.7		11.1
	2.8
7	4.2		16.1
	4.6		12.1
8	2.9		12.3
	2.3		13.8
	1.9		11.4
9	3.8		13.0
	4.0		15.2
	3.0		14.2
	4.1		19.4
	5.4		14.8
	3.3		18.1
	5.4		20.0
			17.8
10	7.5		10.9
	6.4		10.52
	7.25
	6.52
	5.76
	6.7
11	5.96		13.125
	5.64
12	2.45		14.4
	2.42		13.28
	3.6		10.34
	3.7		9.89
	4.1		10.95
13	5.72		15.83
	6.74		15.64
	5.0
14	3.87		11.0
	3.64		14.13
	4.98		11.28
			11.77
15	3.37		10.085
	2.56		11.036
	2.84		10.56
	(59 protrusions)		(57 protrusions)
	25 cells in total
	15 individual experiments
