# Supplementary material for: Tunnelling nanotube formation is driven by Eps8/IRSp53‐dependent linear actin polymerization
Source: EMBO J. 2023 Nov 27;42(24):e113761. doi: 10.15252/embj.2023113761 (PMC10711657; doi:10.15252/embj.2023113761)
Supplement: Supplementary file 26 — Source Data for Figure 4 [file EMBJ-42-e113761-s029.zip › Figure 4/4E/4E-Numerical Data.xlsx]

## Sheet: CTRL-1
Distance (in μm)	CTRL-1	CTRL-2	CTRL-3	CTRL-4	CTRL-5	CTRL-6	CTRL-7	CTRL-8	CTRL-9	CTRL-10	CTRL-11	CTRL-12	CTRL-13	CTRL-14	CTRL-15	CTRL-16	CTRL-17	CTRL-18	CTRL-19	CTRL-20	CTRL-21	CTRL-22	CTRL-23	CTRL-24	CTRL-25	CTRL-26	CTRL-27	CTRL-28
0	129.806	125.278	124.639	127.444	127.5	129.306	128.306	137.75	140.028	129.417	125.25	131.444	122.25	129.417	121.528	126.889	130.361	121.083	127.167	122.083	122.75	125.125	125.875	121.875	126.625	120.125	117.375	120.5
0.183	121.753	126.052	124.557	127.5	127.506	130.42	123.172	145.08	139.184	130.77	128.201	130.236	122.994	130.77	122.27	126.506	123.144	124.149	126.569	122.523	123.491	124.746	123.129	119.38	121.746	122.117	115.626	120.743
0.366	125.753	127.536	126.418	124.487	131.306	130.744	130.248	144.094	141.817	139.081	123.354	126.957	124.536	139.081	123.185	124.69	124.621	122.612	123.016	119.653	118.874	122.374	124.494	122.379	120.259	118.632	116.379	117
0.549	126.728	119.672	126.561	122.337	132.031	126.073	125.879	140.1	137.467	129.816	123.799	126.333	132.042	129.816	126.326	126.51	123.429	124.207	120.429	124.305	118.119	121.746	122.491	123.627	121.737	121.136	117.246	118.144
0.732	127.882	128.638	127.31	125.782	129.434	127.161	122.879	153.109	137.549	129.089	129.164	133.221	125.698	129.089	125.784	127.135	123.945	123.316	119.325	120.503	118.407	121.639	121.256	124.256	120.011	122.489	116.628	120.733
0.915	128.033	128.351	129.243	128.812	131.515	128.337	132.96	141.985	137.833	136.205	132.613	130.676	125.845	136.205	124.829	127.435	124.703	119.245	120.105	116.92	121.343	123.243	121.486	124.486	121.243	120.871	118.029	119.529
1.098	132.793	126.202	136.723	128.934	131.102	127.834	131.373	136.769	136.236	136.236	135.43	128.202	128.33	136.236	126.664	123.506	123.102	122.328	124.061	123.257	117.871	122.629	121.034	122.353	121.534	120.241	120.612	121.207
1.281	128.977	128.741	128.19	125.793	128.19	128.989	127.425	139.109	141.385	138.874	129.126	127.437	129.626	138.874	127.695	127.391	126.103	120.822	123.81	123.149	117.63	122.48	123.61	120.24	123.59	120.02	120.15	118.41
1.464	134.359	127.269	132.061	126.443	131.568	128.152	129.16	139.177	144.671	131.531	132.189	133.107	130.096	131.531	126.521	126.173	121.226	122.266	122.319	121.617	119.046	122.7	122.108	122.246	121.915	122.023	120.693	121.261
1.647	128.22	127.448	129.665	131.393	129.671	129.136	126.056	141.475	143.734	130.245	131.025	133.625	126.389	130.245	123.692	124.588	120.188	120.098	121.609	126.284	120.948	126.711	120.869	128.554	124.763	123.237	117.789	121.737
1.83	126.647	128.96	137.552	127.106	139.695	130.276	129.009	145.011	138.42	134.638	139.256	137.73	127.661	134.638	123.259	120.842	124.601	125.67	121.888	123.787	118.529	123.839	120.5	124.368	124.575	121.707	119.603	120.736
2.013	131.967	126.125	151.205	126.142	136.801	132.297	130.68	145.577	140.337	139.427	138.625	141.31	135.778	139.427	130.136	122.015	123.138	125.575	122.642	125.362	119.203	123.329	121.032	123.601	121.601	120.032	118.899	120.665
2.196	136.43	128.097	154.245	126.843	135.892	137.037	128.922	140.022	142.098	136.678	141.234	133.719	132.777	136.678	128.217	124.96	125.263	123.981	121.559	124.128	117.668	125.664	122.366	122.366	121.168	121.901	120.267	122.233
2.379	133.161	129.632	145.063	128.138	129.592	139.218	132.253	142.506	136.011	133.098	132.851	141.534	136.351	133.098	126.874	129.586	125.661	121.138	123.822	124.891	119.634	121.731	124.015	122	123	122.194	120.194	122.44
2.562	133.339	131.716	137.649	128.751	131.641	141.257	131.116	142.077	139.27	136.223	136.986	144.708	137.624	136.223	125.579	129.077	123.743	118.326	127.051	124.079	119.055	121.405	126.529	122.405	123.405	120.675	118.54	123.514
2.745	134.705	133.952	139.031	129.456	131.008	140.713	131.952	150.092	143.615	136.379	139.333	150.519	133.764	136.379	123.05	122.523	124.163	123.395	123.973	124.912	117.722	123.315	119.315	123.364	124.636	123.722	120.679	119.907
2.928	134.011	129.805	137.776	125.96	139.601	140.457	130.647	146.822	148.578	138.966	136.739	142.615	142.509	138.966	125.67	123.589	124.747	124.098	124.026	122.368	121	126.455	121.636	123.955	125.546	126.318	123.728	120.864
3.111	137.1	129.515	146.318	130.307	138.665	143.197	133.801	149.326	144.605	141.103	137.305	148.73	142.935	141.103	124.504	129.448	125.569	128.08	124.5	120.598	120.726	128.726	122.96	125.402	125.765	124.226	124.667	120.637
3.294	134.684	130.973	144.801	133.063	139.6	143.68	135.775	156.109	143.397	139.797	144.281	154.843	141.347	139.797	123.058	135.303	127.658	125.166	123.648	123.496	120.552	127.448	125.224	123.603	123.741	123.5	118.362	120.724
3.477	139.73	130.368	143	135.506	141.828	148.569	136.483	158.362	142.943	141.58	148.598	150.161	144.184	141.58	123.075	128.264	131.23	125.069	124.057	124.305	122.693	125.168	125.193	126.084	125.752	124.471	118.971	121.248
3.66	141.807	134.909	144.676	138.249	141.615	145.232	136.667	152.633	144.103	140.824	146.699	146.324	148.446	140.824	122.448	123.683	124.551	124.35	129.242	124.047	123.943	123.139	127	125.418	123.615	126.164	119.967	124.361
3.843	144.042	137.902	147.59	136.743	147.391	150.887	140.943	147.958	149.299	149.075	150.536	153.031	145.51	149.075	123.354	128.393	126.726	121.458	128.316	124.831	121.94	123.5	125.599	126.5	125.94	123.58	118.241	123.3
4.026	141.466	138.569	156.276	138.661	150.069	150.348	147.497	154.187	147.868	154.316	152.5	154.822	143.48	154.316	125.836	129.086	126.359	122.267	123.868	128.819	120.641	123.782	122.141	124.81	123.796	123.626	125.267	121.218
4.209	147.596	136.797	161.019	138.782	161.268	156.312	142.372	154.362	148.136	145.301	157.291	159.358	146.956	145.301	124.68	130.136	128.839	122.065	132.667	127.529	121.849	126.906	122.783	121.349	121.575	126.5	126.094	121.066
4.392	146.777	136.811	164.216	148.417	166.116	161.702	145.012	157.223	146.747	146.382	164.201	162.311	153.947	146.382	129.281	131.297	128.711	130.707	146.852	130.622	123.004	131.72	125.207	125.491	123.203	126.358	120.142	121.931
4.575	143.506	137.282	168.322	146.397	158.58	170.943	151.983	153.483	143.534	151.885	167.598	173.011	154.379	151.885	132.701	146.787	136.391	134.322	150.937	135.374	122.216	130.501	130.93	132.501	130.429	129.86	121.93	121.358
4.758	153.092	147.934	174.34	148.629	165.083	177.402	161.523	159.549	173.732	149.23	165.089	181.656	170.826	149.23	150.492	161.19	148.032	131.203	147.414	144.304	130.523	137.799	136.799	140.374	134.661	140.362	128.374	124.649
4.941	167.441	160.745	180.682	173.718	183.456	197.09	176.981	165.421	180.481	155.471	175.421	203.28	191.605	155.471	155.561	162.971	156.301	139.328	152.841	144.556	150.897	147.543	145.532	153.998	146.976	148.709	142.575	135.875
5.124	197.328	182.319	193.761	210.052	210.172	219.618	206.089	181.351	184.454	191.161	206.888	226.451	204.839	191.161	162.46	163.511	169.931	164.118	194.606	162.948	182.74	158.661	161.852	175.369	164.095	168.789	162.322	162.885
5.307	230.333	215.333	266.056	259.056	257.778	293.222	230.278	216.667	213.389	237.667	250.167	300.833	243	237.667	193.389	188.278	200.944	196.778	217.778	193.333	205	167.042	191.812	200.604	188.625	191.292	183.458	187.25
5.49	308.852	259.334	326.488	334.503	338.903	403.333	262.883	253.689	313.241	303.617	294.36	416.18	335.348	303.617	247.7	231.286	255.194	246.83	240.489	218.427	236.802	186.802	218.155	239.819	221.966	234.207	218.216	212.75
5.673	371.787	279.925	366.759	408.385	420.408	497.046	299.592	276.529	416.31	309.736	338.103	551.034	413.144	309.736	277.512	258.632	279.121	280.862	281.575	258.977	273.825	208.185	237.418	261.88	251.596	277.004	213.709	224.178
5.856	381.413	303.273	415.627	476.319	465.658	568.096	328.394	289.693	469.189	341.762	398.252	658.557	471.175	341.762	283.357	262.718	295.653	289.307	280.673	272.653	281.144	222.112	246.668	258.74	270.18	278.264	229.359	232.476
6.039	395.08	333.119	460.033	516.64	495.31	625.222	373.701	309.437	503.695	368.421	443.205	681.584	573.295	368.421	284	271.536	314.883	304.531	283.623	279.785	290.703	224.461	250.787	267.489	288.002	265.216	257.123	249.218
6.222	440.529	354.072	511.805	541.083	511.741	672.023	407.23	324.44	503.94	428.126	518.247	694.057	613.989	428.126	282.937	283.06	300.586	321.491	305.537	271.756	287.759	246.655	268.598	281.31	303.092	270.862	260.017	257.253
6.405	493.935	382.188	559.613	554.68	552.088	672.239	425.159	319.992	497.316	496.446	620.923	712.157	634.303	496.446	287.391	280.6	290.054	339.565	300.259	293.519	289.407	271.297	268.499	272.898	309.351	288.144	252.503	255.65
6.588	526.99	397.923	605.487	569.298	583.063	669.431	459.148	305.937	489.043	547.236	622.707	712.719	665.833	547.236	266.424	289.382	290.562	333.385	300.206	318.122	299.315	261.983	266.81	271.319	308.427	282.496	261.009	264.901
6.771	581.264	415.287	640.322	597.851	592.391	667.374	486.178	280.782	467.552	571.994	646.287	732.718	671.08	571.994	275.029	296.874	295.362	334.994	297.345	316.563	288.335	255.152	273.122	279	297.484	305.851	268.441	287.016
6.954	639.978	448.509	664.336	634.88	603.891	685.766	547.742	276.11	458.115	558.538	656.538	765.666	699.541	558.538	292.587	311.759	307.045	341.205	286.21	317.548	295.391	258.851	269.928	282.96	293.238	314.259	272.474	291.718
7.137	684.956	490.239	662.542	639.172	602.255	703.764	624.063	300.872	487.741	574.914	647.023	792.592	701.63	574.914	299.605	308.512	311.688	322.347	279.831	314.916	289.409	259.308	260.987	288.787	293.336	307.847	267.427	296.795
7.32	692.549	516.753	680.172	639.876	624.454	726.816	671.149	291.405	522.391	620.46	633.216	754.193	703.241	620.46	287.882	291.649	303.724	316.704	280.445	315.557	278.078	258.374	277.119	280.116	298.884	315.341	292.915	304.46
7.503	679.395	564.374	707.623	637.661	661.791	731.6	703.029	271.785	547.178	640.826	623.4	717.188	718.209	640.826	295.799	304.163	297.04	315.621	288.209	304.586	285.267	290.838	265.772	280.707	302	330.683	318.581	307.838
7.686	659.8	591.939	722.733	642.897	691.081	742.408	709.087	273.038	521.316	624.112	623.629	702.943	719.442	624.112	295.433	296.374	297.708	304.897	299.899	294.149	300.414	291.121	268.276	296.759	312.552	330.466	313.862	302.224
7.869	657.287	616.874	713.276	687.448	699.724	716.316	720.885	268.448	545.782	582.943	645.425	724.977	710.397	582.943	295.988	294.322	314.046	302.247	319.948	305.937	285.506	303.124	275.768	312.285	336.156	350.853	296.129	291.614
8.052	657.056	625.766	725.638	712.646	741.438	709.666	726.529	285.928	535.928	581.435	682.724	721.191	691.085	581.435	301.559	310.987	334.728	300.834	335.047	320.638	287.517	308.885	289.753	311.632	337.283	362.887	285.422	279.047
8.235	662.674	615.981	724.088	753.525	780.688	741.241	731.241	283.918	507.856	596.628	682.862	697.657	695.513	596.628	319.103	319.395	339.701	322.517	341.782	327.324	312.653	315.511	295.489	317.399	354.261	348.248	276.978	292.927
8.418	708.428	639.767	718.799	771.698	756.06	770.216	754.333	284.865	484.092	592.239	696.106	681.764	725.655	592.239	333.828	333.779	337.052	344.718	353.152	349.08	328.655	310.264	309.428	321.638	393.348	362.874	291.106	295.19
8.601	715.232	662.483	715.071	776.55	758.908	778.088	741.301	294.498	475.004	611.561	707.115	690.46	732.939	611.561	322.63	330.849	363.18	362.059	362.649	374.305	325.675	322.843	315.339	337.111	401.872	378.628	290.801	311.628
8.784	707.032	685.293	706.85	790.992	782.624	763.053	726.61	288.688	496.581	627.139	690.315	718.308	731.143	627.139	311.68	336.683	365.603	371.997	370.408	370.274	325.323	342.246	303.388	337.746	390.129	390.052	296.802	321.616
8.967	700.54	715.368	733.46	804.075	751.937	714.845	725.609	288.402	496.626	645.046	693.695	731.322	744.741	645.046	310.408	345.69	361.483	383.655	385.224	367.086	318.971	336.898	324.82	346.015	401.462	396.301	321.519	321.116
9.15	707.169	719.22	739.212	799.927	729.762	701.184	705.667	285.434	478.597	682.353	698.966	717.379	742.869	682.353	318.796	353.738	364.54	396.397	403.494	392.368	340.253	345.891	339.339	372.466	426.914	400.575	320.339	324.977
9.333	700.841	709.295	730.439	802.479	752.998	737.956	687.998	276.525	476.352	700.103	691.102	752.477	741.28	700.103	323.492	373.111	373.416	393.084	428.954	406.556	356.315	372.647	368.823	375.308	401.207	409.394	324.203	342.282
9.516	717.575	739.405	721.761	807.698	732.198	759.796	672.408	276.563	481.155	700.244	687.856	770.807	719.986	700.244	317.491	381.733	392.94	384.592	433.779	405.135	385.033	375.461	376.481	382.195	390.382	421.695	334.786	333.201
9.699	759.994	741.799	726	781.703	710.046	767.425	676.883	288.126	460.027	672.408	682.791	764.552	710.971	672.408	322.548	378.504	386.341	382.567	434.86	421.519	392.402	380.131	395.24	391.369	377.903	437.229	336.054	334.088
9.882	775.627	712.944	715.958	748.523	718.739	783.783	682.504	307.87	450.311	680.005	675.647	768.837	708.826	680.005	326.68	400.414	390.989	411.995	425.98	435.238	390.75	382.026	396.629	394.879	393.879	446.017	340.664	338.388
10.065	796.466	726.351	703.299	711.546	736.69	785.006	701.874	312.793	453.5	700.362	680.224	778.552	723.799	700.362	331.345	413.351	412.885	425.678	401.034	435.948	398.361	389.035	389.726	415.087	418.858	443.013	354.249	329.861
10.248	810.896	726.458	683.023	709.619	757.418	783.932	737.757	295.236	452.329	679.216	697.327	804.315	760.04	679.216	361.087	411.917	425.649	448.774	401.959	435.81	401.766	400.082	402.865	430.97	436.374	444.8	347.613	337.727
10.431	768.529	735.029	696.632	733.554	780.218	820.494	754.989	278.69	474.211	672.393	707.077	836.757	775.155	672.393	388.063	409.559	423.908	462.28	414.205	431.546	415.011	392.284	395.832	434.349	443.263	464.946	367.136	364.491
10.614	740.417	766.5	718.167	755.333	788.333	845	761.667	259.417	501.75	673.833	698.083	833.583	787.583	673.833	390.667	419.333	419.583	448	441.833	436	403.667	409.333	396.5	438	501.5	503.833	380.333	365.833

## Sheet: CK-666
Distance (in μm)	CK-666-1	CK-666-2	CK-666-3	CK-666-4	CK-666-5	CK-666-6	CK-666-7	CK-666-8	CK-666-9	CK-666-10	CK-666-11	CK-666-12	CK-666-13	CK-666-14	CK-666-15	CK-666-16	CK-666-17	CK-666-18	CK-666-19	CK-666-20	CK-666-21	CK-666-22	CK-666-23	CK-666-24	CK-666-25
0	126.361	124.639	117.944	133.222	130.694	122.139	123.556	124.278	124.833	127.278	120.833	123	118.75	115.75	118.25	115.375	121.25	127.361	122.75	125.75	120.722	114.875	118.25	117.875	118.25
0.183	126.914	121.057	127.322	132.046	126.81	126.109	122.506	119.086	123.649	129.523	123.644	121.264	119.5	117.874	119.369	118.88	120.123	125.195	118.368	121.529	120.029	118.371	118.129	118.254	118.129
0.366	124.398	119.619	126.594	133.007	133.778	125.493	125.073	124.193	123.196	127.749	120.772	119.464	119.879	118.385	117.264	121.121	119.506	121.32	120.621	119.16	120	116.374	119.874	120.626	119.874
0.549	123.153	122.356	124.64	130.749	133.868	126.391	121.994	121.828	123.439	130.598	118.912	120.391	121.509	119.856	120.364	119.364	120.873	123.931	117.117	118.697	124.761	117.272	118.864	120.491	118.864
0.732	123.945	121.244	125.414	127.871	129.989	125.451	129.945	126.402	126.066	127.957	127.986	123.098	121.977	117.395	118.5	117.5	120.884	121.56	117.922	118.261	128.534	121.639	117.767	118.744	117.767
0.915	124.569	123.784	125.13	133.1	129.569	124.496	128.111	129.41	123.046	127.569	127.887	122.728	119.386	119.614	118.114	117.886	120.714	119.492	119.943	123.128	123.4	121.828	120.129	117.614	120.129
1.098	130.525	127.695	128.195	135.299	131.93	125.665	129.829	131.032	124.696	125.004	131.86	122.234	121.147	119.017	117.517	118.741	117.259	120.099	122.73	125.265	123.731	118.293	120.241	116.759	120.241
1.281	128.034	124.27	122.391	134.575	133.293	129.833	124.948	127.897	124.144	125.787	128.374	121.374	121.96	120.11	120.82	118.26	119.3	119.276	121.086	121.931	121.787	120.7	119.37	117.5	119.37
1.464	130.674	121.067	126.441	130.003	134.943	125.978	129.799	129.625	130.657	126.298	127.035	123.135	118.477	119.131	124.562	119.915	123.131	124.905	121.681	119.163	124.054	116.608	119.261	117.369	119.261
1.647	132.318	129.228	124.092	136.128	135.464	128.835	130.718	124.602	124.814	130.372	129.475	128.617	117.394	118.974	120.369	121.843	123.106	125.979	120.046	121.011	122.098	116.946	120.526	117.526	120.526
1.83	132.371	131.796	124.293	135.71	130.328	129.224	130.629	128.302	126.546	128.009	126.675	132.716	119.557	117.5	119.075	121.057	123.057	129.971	124.672	125.675	122.497	121	121.339	119.132	121.339
2.013	129.638	127.084	126.079	131.791	128.448	130.669	127.586	132.272	127.153	127.898	127.464	129.136	122.234	118.165	117.962	122.671	124.405	122.054	121.289	125.293	119.111	120.335	120.165	119.367	120.165
2.196	133.42	124.775	130.831	136.184	133.557	129.638	126.539	133.637	127.382	128.676	127.873	129.235	121.901	120	122	119.401	120.668	121.244	124.037	125.598	123.86	119.435	122.267	118.866	122.267
2.379	134.833	127.155	133.684	137.707	136.178	134.351	128.144	131.305	129.523	128.201	131.753	130.425	122.463	119.328	121.463	120.231	123.306	124.994	121.793	123.557	123.644	122.134	122.866	120.112	122.866
2.562	130.567	131.262	131.783	139.298	138.257	133.616	131.051	129.873	132.049	129.004	128.985	131.294	121.405	117.77	120.675	120.175	124.555	125.624	123.929	122.833	121.745	122.5	121.825	123.014	121.825
2.745	135.144	134.575	132.245	142.324	133.23	131.09	128.098	130.04	128.433	142.159	127.916	131.002	121.685	118.228	121.821	123.494	121.593	121.142	122.883	121.464	122.828	121.821	120.815	119.136	120.815
2.928	133.583	143.983	135.385	139.336	136.152	130.253	130.417	133.503	129.966	144.647	132.819	127.126	120.046	118.046	120.819	126.408	121.455	125.845	121.796	123.348	125.928	120.409	121.362	119.909	121.362
3.111	133.559	143.935	134.862	145.234	135.994	132.374	134.364	135.648	130.142	148.291	131.557	128.531	120.951	119.912	124.098	125.833	124.137	123.464	126.203	126.496	126.833	122.186	118.372	120.863	118.372
3.294	139.717	133.466	138.104	144.306	139.834	144.358	133.874	136.487	135.064	143.873	135.123	129.743	123.5	121.276	126.034	128.828	124.224	125.239	125.279	126.239	128.901	124.828	121.586	120.362	121.586
3.477	140.626	134.345	136.845	145.534	144.397	155.983	133.213	141.494	132.897	148.425	137.316	130.316	130.256	122	123.777	120.777	123.639	125.534	122.885	123.42	127.374	125.614	121.193	120.971	121.193
3.66	152.14	137.437	133.678	141.112	144.303	153.924	139.273	151.475	137.44	140.344	139.655	128.465	121.476	122.418	123.943	123.312	124.418	127.442	120.897	125.254	127.937	122.279	122.443	123.639	122.443
3.843	155.527	129.567	140.672	142.682	141.339	154.969	139.41	148.134	133.538	137.117	144.776	131.23	123.86	123.5	122.78	127.58	124.659	128.808	126.034	125.027	128.5	123.841	123.101	124.7	123.101
4.026	163.011	132.057	146.897	141.221	143.632	157.463	141.563	142.555	135.477	135.261	142.023	153.049	122.233	123.078	124.767	126.359	122.641	125.701	123.739	127.681	127.911	126.282	126.81	125.092	126.81
4.209	154.414	136.253	142.674	142.688	139.975	150.989	142.483	139.931	136.632	134.333	139.466	160.331	120.557	122.708	126.443	126.566	123.283	123.749	123.703	139.167	126.031	125.443	122.642	122.066	122.642
4.392	161.735	134.218	150.301	144.761	133.777	152.172	142.913	140.261	138.767	137.579	139.978	169.105	124.358	123.504	123.211	126.862	123.858	126.282	123.573	141.646	125.333	123.065	122.573	122.931	122.573
4.575	179.58	137.828	148.46	154.247	143.149	162.851	152.247	142.276	145.351	137.161	137	198.799	124.286	125.003	125.429	125.287	123.929	126.695	124.086	155.661	132	126.857	121.5	122.501	121.5
4.758	186.534	138.746	154.785	183.182	144.177	180.853	157.473	157.932	180.661	143.286	140.743	215.691	127.73	139.454	127.075	128.213	127.73	124.054	130.085	160.738	134.544	125.782	123.943	129.023	123.943
4.941	197.678	147.887	171.998	214.107	174.546	187.22	163.99	195.803	203.745	152.49	160.799	216.471	135.366	167.394	131.821	130.966	138.543	122.209	128.937	161.695	150.609	126.022	133.754	146.075	133.754
5.124	230.796	174.129	214.029	242.161	189.273	211.374	198.773	240.871	237.983	166.204	197.632	230.46	152.302	222.351	153.496	156.624	162.576	150.075	136.244	169.784	190.385	142.174	161.139	174.819	161.139
5.307	256.389	207.556	271.833	253	228.889	255.056	242.333	266.889	264.389	229.056	229.944	249.778	208.625	269.292	206.333	214.104	214.792	214.944	193.444	187.556	254.333	191.229	223.146	217.958	223.146
5.49	256.055	222.525	276.579	239.624	262.713	266.924	244.657	252.232	268.735	263.231	204.358	244.708	248.414	302.095	264.905	253.319	264.741	265.395	245.719	213.833	259.554	239.164	257.353	266.784	257.353
5.673	247.264	230.994	256.546	228.73	259.897	261.012	227.42	232.224	251.402	251.259	193.816	208.644	224.733	292.346	276.009	244.424	268.924	259.494	241.966	232.293	220.569	218.369	218.68	274.413	218.68
5.856	226.907	228.98	226.246	224.993	239.73	250.99	219.227	232.362	254.248	230.187	207.733	198.295	220.204	265.053	240.872	214.316	234.228	239.059	218.28	240.73	211.011	193.096	175.556	224.836	175.556
6.039	226.511	205.939	213.977	216.598	230.379	251.923	224.115	242.676	267.688	237.375	220.998	202.192	216.377	230.244	240.866	207.931	219.756	229.471	216.126	230.282	215.776	179.944	176.284	218.351	176.284
6.222	227.566	218.437	230.707	229.405	210.103	259.299	224.417	248.003	295.589	237.359	222.569	202.56	210.793	230.655	246.563	203.236	218.448	229.779	225.287	250.658	229.213	170.989	180.649	209.184	180.649
6.405	224.385	243.002	236.734	252.803	204.9	256.671	207.81	247.718	308.64	227.249	210.674	186.695	209.595	222.395	238.65	212	216.797	223.58	228.034	271.224	223.9	179.201	181.751	191.503	181.751
6.588	244.193	250.544	244.961	275.555	221.384	258.365	217.751	247.271	324.725	227.341	207.694	203.81	198.659	217.289	229.948	216.677	216.987	222.612	242.597	282.832	213.743	178.983	183.198	196.539	183.198
6.771	281.057	265.753	254	306.057	249.236	272.029	234.73	249.402	310.293	238.851	211.879	226.224	209.927	234.364	215.67	227.348	232.909	224.874	234.948	277.034	213.034	173.364	188.108	194.728	188.108
6.954	343.927	262.573	271.207	368.426	266.727	275.079	262.111	255.586	282.381	279.821	229.937	223.159	228.218	238.414	235.417	231.112	232.259	228.792	244.716	241.739	212.949	183.81	202.066	194.299	202.066
7.137	411.603	267.895	298.297	405.259	292.642	303.598	289.488	248.107	265.841	289.649	248.659	239.582	235.131	244.631	241.062	241.724	230.284	229.441	259.197	229.519	217.374	200.959	203.735	185.274	203.735
7.32	492.457	277.474	373.365	453.822	325.17	310.762	352.816	237.914	256.879	299.836	252.693	275.126	238.812	249.542	236.842	245.73	235.849	231.753	252.756	226.629	226.635	202.307	205.536	197.655	205.536
7.503	593.322	282.218	507.28	508.071	366.985	308.178	497.45	258.28	258.983	306.088	284.807	278.111	229.398	245.215	260.657	251.126	233.296	241.073	244.28	211.874	235.648	201.455	218.751	201.223	218.751
7.686	673.756	265.496	595.114	528.286	449.125	341.894	630.713	260.97	281.436	309.634	320.122	286.316	232.034	258	284.81	252.655	254.241	249.878	249.695	213.121	245.314	201.724	228.483	214.621	228.483
7.869	744.218	249.333	683.443	564.276	513.718	399.431	711.316	291.218	315.546	314.569	342.356	294.891	224.741	262.053	286.591	248.3	274.95	257.845	261.155	209.454	254.063	212.027	216.673	205.221	216.673
8.052	747.708	245.979	738.004	594.675	561.382	442.237	758.375	351.656	349.322	346.909	404.682	299.648	231.591	274.759	293.072	269.083	299.547	254.341	251.666	212.895	259.392	218.849	208.174	209.608	208.174
8.235	732.481	267.222	771.768	613.006	595.011	546.766	791.274	423.68	439.316	387.671	459.762	295.617	232.119	285.203	304.675	301.744	329.474	256.542	250.383	227.351	275.272	224.472	219.336	220.797	219.336
8.418	729.055	271.244	778.615	622.147	608.925	639.537	799.003	506.368	542.227	391.681	451.494	302.253	240.158	287.787	320.299	348.149	359.103	272.241	254.083	223.753	280.902	226.922	215.693	218.371	215.693
8.601	746.759	280.326	778.661	640.556	651.778	704.841	789.17	606.207	608.195	404.994	442.686	345.49	240.976	294.113	345.945	397.867	371.035	283.661	244.866	231.08	267.967	229.682	234.818	232.391	234.818
8.784	763.645	346.697	756.987	666.483	646.863	721.098	775.875	679.228	657.737	437.782	441.125	408.034	249.974	318.797	368.897	432.513	427.987	283.341	233.48	237.912	279.044	234.582	247.94	252.935	247.94
8.967	759.983	421.287	709.42	705.402	628.879	751.879	782.753	705.759	687.638	465.753	438.333	481.856	274.209	322.743	408.874	461.097	483.369	281.477	232.144	245.149	294.787	253.389	291.802	250.393	291.802
9.15	775.411	495.378	705.317	772.875	657.884	777.822	791.512	736.538	739.375	509.182	470.529	564.666	294.81	327.661	445.23	474.988	507.529	287.005	245.116	261.947	302.476	281.195	341.856	244.776	341.856
9.333	773.51	607.791	721.912	746.99	671.885	764.052	769.808	781.607	765.466	522.341	519.9	620.261	317.315	344.649	481.668	520.334	543.28	313.766	253.667	271.534	316.554	323.062	384.386	267.375	384.386
9.516	760.759	690.21	715.333	668.934	691.115	801.632	761.172	818.422	774.494	542.089	577.011	699.25	342.624	375.441	520.885	543.677	602.58	349.213	270.057	286.661	335.77	369.06	425.378	291.059	425.378
9.699	775.659	708.46	698.843	664.027	718.333	807.557	783.245	845.835	806.117	568.462	642.33	744.22	351.055	382.492	555.511	583.84	663.177	375.318	312.18	311.58	353.481	406.435	466.101	308.469	466.101
9.882	767.175	726.512	683.45	665.118	741.118	773.148	796.92	868.539	821.292	583.174	689.505	768.51	370.017	424.491	551.06	617.94	688.586	380.334	354.259	311.979	357.385	434.448	522.172	333.552	522.172
10.065	752.299	781.816	680.586	654.672	749.546	768.247	803.121	891.879	826.649	616.649	726.632	808.885	407.57	447.139	539.065	633.555	673.4	397.839	376.638	327.891	383.621	505.493	560.5	364.438	560.5
10.248	748.583	817.558	698.717	656.058	712.035	780.645	800.308	879.6	817.364	637.05	735.499	825.006	467.501	464.553	531.809	661.905	684.149	438.948	380.105	345.587	419.029	564.118	571.57	423.132	571.57
10.431	751.784	812.454	703.914	684.249	697.935	801.207	786.182	845.554	810.99	660.83	732.925	856.188	526.744	490.17	541.981	699.101	723.183	465.165	388.036	367.916	440.904	593.091	606.446	471.991	606.446
10.614	770.667	796.833	724.333	729.917	722	809.917	775.917	815.917	805.833	765.25	754.75	868.333	587	500.333	550.5	738.5	696.667	470.083	410.5	389.333	509.5	629	637.833	482	637.833
