# Supplementary material for: Tunnelling nanotube formation is driven by Eps8/IRSp53‐dependent linear actin polymerization
Source: EMBO J. 2023 Nov 27;42(24):e113761. doi: 10.15252/embj.2023113761 (PMC10711657; doi:10.15252/embj.2023113761)
Supplement: Supplementary file 26 — Source Data for Figure 4 [file EMBJ-42-e113761-s029.zip › Figure 4/4G/4G-Numerical Data.xlsx]

## Sheet: Eps8-deltaCAP
Eps8-deltaCAP (30 min Control (CTRL) + CK-666)
Experiment Number	CTRL		CK-666
1	7.6		13.84
	6.49		13.2
	6.49		14.21
	8.1		14.641
	6.16		18.13
	7.32		14.46
	7.59		11.61
	7.18
2	7.2		17.83
	6.64		20.035
	5.2		16.6
	5.04		13.61
	4.97		11.49
3	8.64		20.73
	7.29		16.94
	5.95
	6.4
	9.0
	8.55
4	9.34		18.6
	13.58		19.42
	7.54		23.51
5	7.95		12.24
	7.02		12.73
	5.18		11.81
	6.78		12.78
	7.1
	4.7
6	4.56		15.46
	5.12		13.18
	2.74		13.62
	3.06		13.06
	4.56
7	7.14		12.04
	7.19		13.76
	6.71		13.55
	7.69		19.56
	5.0
6	7.53		19.44
	9.75		17.16
	9.09		17.77
	6.55		15.03
9			11.74
			11.85
			13.18
			12.1
			11.2
10	7.288		15.153
	6.877		16.208
	10.611		18.410
	9.643
	12.298
11	7.695		29.082
	8.568		23.718
	9.012		15.642
	8.799		17.239
12	6.898		15.335
	6.747		14.171
	6.507		14.094
	7.303		18.557
	(55 protrusions)		(49 protrusions)
	21 cell in total
	12 individual experiments
