# Supplementary material for: Tunnelling nanotube formation is driven by Eps8/IRSp53‐dependent linear actin polymerization
Source: EMBO J. 2023 Nov 27;42(24):e113761. doi: 10.15252/embj.2023113761 (PMC10711657; doi:10.15252/embj.2023113761)
Supplement: Supplementary file 27 — Source Data for Figure 5 [file EMBJ-42-e113761-s005.zip]

Archive with 69 entries (46 files):
- Figure 5/5A/
- Figure 5/5A/CK-666/
- Figure 5/5A/CK-666/Eps8 + IRSp53/
- Figure 5/5A/CK-666/Eps8 + IRSp53/Surface/
- Figure 5/5A/CK-666/Eps8 + IRSp53/Surface/(Blue-DAPI and Fibronectin AF405)-MAX_Eps8deltaCAP-IRSp53-CK-666-stacks 6-7.tif
- Figure 5/5A/CK-666/Eps8 + IRSp53/Surface/(Green-GFP-Eps8deltaCAP)-MAX_Eps8deltaCAP-IRSp53-CK-666-stacks 6-7.tif
- Figure 5/5A/CK-666/Eps8 + IRSp53/Surface/(Grey-Phalloidin AF647)-MAX_Eps8deltaCAP-IRSp53-CK-666-stacks 6-7.tif
- Figure 5/5A/CK-666/Eps8 + IRSp53/Surface/(Red-IRSp53-mCherry)-MAX_Eps8deltaCAP-IRSp53-CK-666-stacks 6-7.tif
- Figure 5/5A/CK-666/Eps8 + IRSp53/Upper Stacks/
- Figure 5/5A/CK-666/Eps8 + IRSp53/Upper Stacks/(Blue-DAPI and Fibronectin AF405)-MAX_Eps8deltaCAP-IRSp53-CK-666-stacks 11-16.tif
- Figure 5/5A/CK-666/Eps8 + IRSp53/Upper Stacks/(Green-GFP-Eps8deltaCAP)-MAX_Eps8deltaCAP-IRSp53-CK-666-stacks 11-16.tif
- Figure 5/5A/CK-666/Eps8 + IRSp53/Upper Stacks/(Grey-Phalloidin AF647)-MAX_Eps8deltaCAP-IRSp53-CK-666-stacks 11-16.tif
- Figure 5/5A/CK-666/Eps8 + IRSp53/Upper Stacks/(Red-IRSp53-mCherry)-MAX_Eps8deltaCAP-IRSp53-CK-666-stacks 11-16.tif
- Figure 5/5A/CK-666/GFP + mCherry/
- Figure 5/5A/CK-666/GFP + mCherry/Surface/
- Figure 5/5A/CK-666/GFP + mCherry/Surface/(Blue-DAPI and Fibronectin AF405)-MAX_GFP-mCherry-CK-666-stacks 3-4.tif
- Figure 5/5A/CK-666/GFP + mCherry/Surface/(Green-GFP)-MAX_GFP-mCherry-CK-666-stacks 3-4.tif
- Figure 5/5A/CK-666/GFP + mCherry/Surface/(Grey-Phalloidin AF647)-MAX_GFP-mCherry-CK-666-stacks 3-4.tif
- Figure 5/5A/CK-666/GFP + mCherry/Surface/(Red-mCherry)-MAX_GFP-mCherry-CK-666-stacks 3-4.tif
- Figure 5/5A/CK-666/GFP + mCherry/Upper Stacks/
- Figure 5/5A/CK-666/GFP + mCherry/Upper Stacks/(Blue-DAPI and Fibronectin AF405)-MAX_GFP-mCherry-CK-666-stacks 10-17.tif
- Figure 5/5A/CK-666/GFP + mCherry/Upper Stacks/(Green-GFP)-MAX_GFP-mCherry-CK-666-stacks 10-17.tif
- Figure 5/5A/CK-666/GFP + mCherry/Upper Stacks/(Grey-Phalloidin AF647)-MAX_GFP-mCherry-CK-666-stacks 10-17.tif
- Figure 5/5A/CK-666/GFP + mCherry/Upper Stacks/(Red-mCherry)-MAX_GFP-mCherry-CK-666-stacks 10-17.tif
- Figure 5/5A/DMSO/
- Figure 5/5A/DMSO/Eps8 + IRSp53/
- Figure 5/5A/DMSO/Eps8 + IRSp53/Surface/
- Figure 5/5A/DMSO/Eps8 + IRSp53/Surface/(Blue-DAPI and Fibronectin AF405)-MAX_Eps8deltaCAP-IRSp53-DMSO-stacks 6-7.tif
- Figure 5/5A/DMSO/Eps8 + IRSp53/Surface/(Green-GFP-Eps8deltaCAP)-MAX_Eps8deltaCAP-IRSp53-DMSO-stacks 6-7.tif
- Figure 5/5A/DMSO/Eps8 + IRSp53/Surface/(Grey-Phalloidin AF647)-MAX_Eps8deltaCAP-IRSp53-DMSO-stacks 6-7.tif
- Figure 5/5A/DMSO/Eps8 + IRSp53/Surface/(Red-IRSp53-mCherry)-MAX_Eps8deltaCAP-IRSp53-DMSO-stacks 6-7.tif
- Figure 5/5A/DMSO/Eps8 + IRSp53/Upper Stacks/
- Figure 5/5A/DMSO/Eps8 + IRSp53/Upper Stacks/(Blue-DAPI and Fibronectin AF405)-MAX_Eps8deltaCAP-IRSp53-DMSO-stacks 11-13.tif
- Figure 5/5A/DMSO/Eps8 + IRSp53/Upper Stacks/(Green-GFP-Eps8deltaCAP)-MAX_Eps8deltaCAP-IRSp53-DMSO-stacks 11-13.tif
- Figure 5/5A/DMSO/Eps8 + IRSp53/Upper Stacks/(Grey-Phalloidin AF647)-MAX_Eps8deltaCAP-IRSp53-DMSO-stacks 11-13.tif
- Figure 5/5A/DMSO/Eps8 + IRSp53/Upper Stacks/(Red-IRSp53-mCherry)-MAX_Eps8deltaCAP-IRSp53-DMSO-stacks 11-13.tif
- Figure 5/5A/DMSO/GFP + mCherry/
- Figure 5/5A/DMSO/GFP + mCherry/Surface/
- Figure 5/5A/DMSO/GFP + mCherry/Surface/(Blue-DAPI and Fibronectin AF405)-MAX_GFP-mCherry-DMSO-stacks 3-5.tif
- Figure 5/5A/DMSO/GFP + mCherry/Surface/(Green-GFP)-MAX_GFP-mCherry-DMSO-stacks 3-5.tif
- Figure 5/5A/DMSO/GFP + mCherry/Surface/(Grey-Phalloidin AF647)-MAX_GFP-mCherry-DMSO-stacks 3-5.tif
- Figure 5/5A/DMSO/GFP + mCherry/Surface/(Red-mChery)-MAX_GFP-mCherry-DMSO-stacks 3-5.tif
- Figure 5/5A/DMSO/GFP + mCherry/Upper Stacks/
- Figure 5/5A/DMSO/GFP + mCherry/Upper Stacks/(Blue-DAPI and Fibronectin AF405)-MAX_GFP-mCherry-DMSO-stacks 11-13.tif
- Figure 5/5A/DMSO/GFP + mCherry/Upper Stacks/(Green-GFP)-MAX_GFP-mCherry-DMSO-stacks 11-13.tif
- Figure 5/5A/DMSO/GFP + mCherry/Upper Stacks/(Grey-Phalloidin AF647)-MAX_GFP-mCherry-DMSO-stacks 11-13.tif
- Figure 5/5A/DMSO/GFP + mCherry/Upper Stacks/(Red-mChery)-MAX_GFP-mCherry-DMSO-stacks 11-13.tif
- Figure 5/5B/
- Figure 5/5B/5B-Numerical data.xlsx
- Figure 5/5C/
- Figure 5/5C/CK-666/
- Figure 5/5C/CK-666/MAX_DiD-IRSp53mC-GFPEps8dcap-H2B BFP_AX405 FN_CoCulture.tif
- Figure 5/5C/CK-666/Subpanel-ii/
- Figure 5/5C/CK-666/Subpanel-ii/XY.tif
- Figure 5/5C/CK-666/Subpanel-ii/XZ.tif
- Figure 5/5C/CK-666/Subpanel-ii/YZ.tif
- Figure 5/5C/DMSO/
- Figure 5/5C/DMSO/Surface/
- Figure 5/5C/DMSO/Surface/(DiD)_GFP-Eps8deltaCAP-IRSp53-mCherry_DMSO_stacks 4-5.tif
- Figure 5/5C/DMSO/Surface/(GFP-Eps8deltaCAP)_GFP-Eps8deltaCAP-IRSp53-mCherry_DMSO_stacks 4-5.tif
- Figure 5/5C/DMSO/Surface/(H2B-BFP & Fibronectin AF 405)_GFP-Eps8deltaCAP-IRSp53-mCherry_DMSO_stacks 4-5.tif
- Figure 5/5C/DMSO/Surface/(Rhodamine Phalloidin & IRSp53-mCherry)_GFP-Eps8deltaCAP-IRSp53-mCherry_DMSO_stacks 4-5.tif
- Figure 5/5C/DMSO/Upper stacks/
- Figure 5/5C/DMSO/Upper stacks/(DiD)_GFP-Eps8deltaCAP-IRSp53-mCherry_DMSO_stacks 8.tif
- Figure 5/5C/DMSO/Upper stacks/(GFP-Eps8deltaCAP)_GFP-Eps8deltaCAP-IRSp53-mCherry_DMSO_stacks 8.tif
- Figure 5/5C/DMSO/Upper stacks/(H2B-BFP & Fibronectin AF 405)_GFP-Eps8deltaCAP-IRSp53-mCherry_DMSO_stacks 8.tif
- Figure 5/5C/DMSO/Upper stacks/(Rhodamine Phalloidin & IRSp53-mCherry)_GFP-Eps8deltaCAP-IRSp53-mCherry_DMSO_stacks 8.tif
- Figure 5/5D/
- Figure 5/5D/5D-Numerical data.xlsx
