# Supplementary material for: Tunnelling nanotube formation is driven by Eps8/IRSp53‐dependent linear actin polymerization
Source: EMBO J. 2023 Nov 27;42(24):e113761. doi: 10.15252/embj.2023113761 (PMC10711657; doi:10.15252/embj.2023113761)
Supplement: Supplementary file 27 — Source Data for Figure 5 [file EMBJ-42-e113761-s005.zip › Figure 5/5B/5B-Numerical data.xlsx]

## Sheet: Exp1
	Sample 1			Sample 2			Sample 3			Sample 4
Analyzed image
	GFP-mCherry+DMSO			Eps8-dCap-IRSp53+DMSO			GFP-mCherry+CK666			Eps8-dCap-IRSp53+CK666
1	Number of cell:	9		Number of cell:	18		Number of cell:	10		Number of cell:	11
	Number of cell class 0 :	9		Number of cell class 0 :	18		Number of cell class 0 :	10		Number of cell class 0 :	11
	Number of cell class 1 :	0		Number of cell class 1 :	0		Number of cell class 1 :	0		Number of cell class 1 :	0
	Number of cell class 2 :	0		Number of cell class 2 :	0		Number of cell class 2 :	0		Number of cell class 2 :	0
	Number of cell class 3 :	0		Number of cell class 3 :	0		Number of cell class 3 :	0		Number of cell class 3 :	0
	Number of TNT forming cell of class 0 :	2		Number of TNT forming cell of class 0 :	4		Number of TNT forming cell of class 0 :	0		Number of TNT forming cell of class 0 :	0
	Number of TNT forming cell of class 1 :	0		Number of TNT forming cell of class 1 :	0		Number of TNT forming cell of class 1 :	0		Number of TNT forming cell of class 1 :	0
	Number of TNT forming cell of class 2 :	0		Number of TNT forming cell of class 2 :	0		Number of TNT forming cell of class 2 :	0		Number of TNT forming cell of class 2 :	0
	Number of TNT forming cell of class 3 :	0		Number of TNT forming cell of class 3 :	0		Number of TNT forming cell of class 3 :	0		Number of TNT forming cell of class 3 :	0
		0.222222			0.222222			0			0
2	Number of cell:	12		Number of cell:	20		Number of cell:	10		Number of cell:	7
	Number of cell class 0 :	12		Number of cell class 0 :	20		Number of cell class 0 :	10		Number of cell class 0 :	7
	Number of cell class 1 :	0		Number of cell class 1 :	0		Number of cell class 1 :	0		Number of cell class 1 :	0
	Number of cell class 2 :	0		Number of cell class 2 :	0		Number of cell class 2 :	0		Number of cell class 2 :	0
	Number of cell class 3 :	0		Number of cell class 3 :	0		Number of cell class 3 :	0		Number of cell class 3 :	0
	Number of TNT forming cell of class 0 :	2		Number of TNT forming cell of class 0 :	2		Number of TNT forming cell of class 0 :	0		Number of TNT forming cell of class 0 :	0
	Number of TNT forming cell of class 1 :	0		Number of TNT forming cell of class 1 :	0		Number of TNT forming cell of class 1 :	0		Number of TNT forming cell of class 1 :	0
	Number of TNT forming cell of class 2 :	0		Number of TNT forming cell of class 2 :	0		Number of TNT forming cell of class 2 :	0		Number of TNT forming cell of class 2 :	0
	Number of TNT forming cell of class 3 :	0		Number of TNT forming cell of class 3 :	0		Number of TNT forming cell of class 3 :	0		Number of TNT forming cell of class 3 :	0
		0.166667			0.1			0			0
3	Number of cell:	22		Number of cell:	13		Number of cell:	10		Number of cell:	16
	Number of cell class 0 :	22		Number of cell class 0 :	13		Number of cell class 0 :	10		Number of cell class 0 :	16
	Number of cell class 1 :	0		Number of cell class 1 :	0		Number of cell class 1 :	0		Number of cell class 1 :	0
	Number of cell class 2 :	0		Number of cell class 2 :	0		Number of cell class 2 :	0		Number of cell class 2 :	0
	Number of cell class 3 :	0		Number of cell class 3 :	0		Number of cell class 3 :	0		Number of cell class 3 :	0
	Number of TNT forming cell of class 0 :	3		Number of TNT forming cell of class 0 :	4		Number of TNT forming cell of class 0 :	0		Number of TNT forming cell of class 0 :	4
	Number of TNT forming cell of class 1 :	0		Number of TNT forming cell of class 1 :	0		Number of TNT forming cell of class 1 :	0		Number of TNT forming cell of class 1 :	0
	Number of TNT forming cell of class 2 :	0		Number of TNT forming cell of class 2 :	0		Number of TNT forming cell of class 2 :	0		Number of TNT forming cell of class 2 :	0
	Number of TNT forming cell of class 3 :	0		Number of TNT forming cell of class 3 :	0		Number of TNT forming cell of class 3 :	0		Number of TNT forming cell of class 3 :	0
		0.136364			0.307692			0			0.25
4	Number of cell:	8		Number of cell:	17		Number of cell:	9		Number of cell:	10
	Number of cell class 0 :	8		Number of cell class 0 :	17		Number of cell class 0 :	9		Number of cell class 0 :	10
	Number of cell class 1 :	0		Number of cell class 1 :	0		Number of cell class 1 :	0		Number of cell class 1 :	0
	Number of cell class 2 :	0		Number of cell class 2 :	0		Number of cell class 2 :	0		Number of cell class 2 :	0
	Number of cell class 3 :	0		Number of cell class 3 :	0		Number of cell class 3 :	0		Number of cell class 3 :	0
	Number of TNT forming cell of class 0 :	0		Number of TNT forming cell of class 0 :	2		Number of TNT forming cell of class 0 :	3		Number of TNT forming cell of class 0 :	5
	Number of TNT forming cell of class 1 :	0		Number of TNT forming cell of class 1 :	0		Number of TNT forming cell of class 1 :	0		Number of TNT forming cell of class 1 :	0
	Number of TNT forming cell of class 2 :	0		Number of TNT forming cell of class 2 :	0		Number of TNT forming cell of class 2 :	0		Number of TNT forming cell of class 2 :	0
	Number of TNT forming cell of class 3 :	0		Number of TNT forming cell of class 3 :	0		Number of TNT forming cell of class 3 :	0		Number of TNT forming cell of class 3 :	0
		0			0.117647			0.333333			0.5
5	Number of cell:	5		Number of cell:	11		Number of cell:	11		Number of cell:	14
	Number of cell class 0 :	5		Number of cell class 0 :	11		Number of cell class 0 :	11		Number of cell class 0 :	14
	Number of cell class 1 :	0		Number of cell class 1 :	0		Number of cell class 1 :	0		Number of cell class 1 :	0
	Number of cell class 2 :	0		Number of cell class 2 :	0		Number of cell class 2 :	0		Number of cell class 2 :	0
	Number of cell class 3 :	0		Number of cell class 3 :	0		Number of cell class 3 :	0		Number of cell class 3 :	0
	Number of TNT forming cell of class 0 :	0		Number of TNT forming cell of class 0 :	0		Number of TNT forming cell of class 0 :	5		Number of TNT forming cell of class 0 :	4
	Number of TNT forming cell of class 1 :	0		Number of TNT forming cell of class 1 :	0		Number of TNT forming cell of class 1 :	0		Number of TNT forming cell of class 1 :	0
	Number of TNT forming cell of class 2 :	0		Number of TNT forming cell of class 2 :	0		Number of TNT forming cell of class 2 :	0		Number of TNT forming cell of class 2 :	0
	Number of TNT forming cell of class 3 :	0		Number of TNT forming cell of class 3 :	0		Number of TNT forming cell of class 3 :	0		Number of TNT forming cell of class 3 :	0
		0			0			0.454545			0.285714
6	Number of cell:	10		Number of cell:	9		Number of cell:	7		Number of cell:	13
	Number of cell class 0 :	10		Number of cell class 0 :	9		Number of cell class 0 :	7		Number of cell class 0 :	13
	Number of cell class 1 :	0		Number of cell class 1 :	0		Number of cell class 1 :	0		Number of cell class 1 :	0
	Number of cell class 2 :	0		Number of cell class 2 :	0		Number of cell class 2 :	0		Number of cell class 2 :	0
	Number of cell class 3 :	0		Number of cell class 3 :	0		Number of cell class 3 :	0		Number of cell class 3 :	0
	Number of TNT forming cell of class 0 :	2		Number of TNT forming cell of class 0 :	0		Number of TNT forming cell of class 0 :	2		Number of TNT forming cell of class 0 :	2
	Number of TNT forming cell of class 1 :	0		Number of TNT forming cell of class 1 :	0		Number of TNT forming cell of class 1 :	0		Number of TNT forming cell of class 1 :	0
	Number of TNT forming cell of class 2 :	0		Number of TNT forming cell of class 2 :	0		Number of TNT forming cell of class 2 :	0		Number of TNT forming cell of class 2 :	0
	Number of TNT forming cell of class 3 :	0		Number of TNT forming cell of class 3 :	0		Number of TNT forming cell of class 3 :	0		Number of TNT forming cell of class 3 :	0
		0.2			0			0.285714			0.153846
7	Number of cell:	5		Number of cell:	7		Number of cell:	5		Number of cell:	7
	Number of cell class 0 :	5		Number of cell class 0 :	5		Number of cell class 0 :	5		Number of cell class 0 :	7
	Number of cell class 1 :	0		Number of cell class 1 :	2		Number of cell class 1 :	0		Number of cell class 1 :	0
	Number of cell class 2 :	0		Number of cell class 2 :	0		Number of cell class 2 :	0		Number of cell class 2 :	0
	Number of cell class 3 :	0		Number of cell class 3 :	0		Number of cell class 3 :	0		Number of cell class 3 :	0
	Number of TNT forming cell of class 0 :	0		Number of TNT forming cell of class 0 :	2		Number of TNT forming cell of class 0 :	2		Number of TNT forming cell of class 0 :	2
	Number of TNT forming cell of class 1 :	0		Number of TNT forming cell of class 1 :	0		Number of TNT forming cell of class 1 :	0		Number of TNT forming cell of class 1 :	0
	Number of TNT forming cell of class 2 :	0		Number of TNT forming cell of class 2 :	0		Number of TNT forming cell of class 2 :	0		Number of TNT forming cell of class 2 :	0
	Number of TNT forming cell of class 3 :	0		Number of TNT forming cell of class 3 :	0		Number of TNT forming cell of class 3 :	0		Number of TNT forming cell of class 3 :	0
		0			0.4			0.4			0.285714
8	Number of cell:	4		Number of cell:	11		Number of cell:	8		Number of cell:	8
	Number of cell class 0 :	4		Number of cell class 0 :	11		Number of cell class 0 :	8		Number of cell class 0 :	8
	Number of cell class 1 :	0		Number of cell class 1 :	0		Number of cell class 1 :	0		Number of cell class 1 :	0
	Number of cell class 2 :	0		Number of cell class 2 :	0		Number of cell class 2 :	0		Number of cell class 2 :	0
	Number of cell class 3 :	0		Number of cell class 3 :	0		Number of cell class 3 :	0		Number of cell class 3 :	0
	Number of TNT forming cell of class 0 :	0		Number of TNT forming cell of class 0 :	4		Number of TNT forming cell of class 0 :	2		Number of TNT forming cell of class 0 :	2
	Number of TNT forming cell of class 1 :	0		Number of TNT forming cell of class 1 :	0		Number of TNT forming cell of class 1 :	0		Number of TNT forming cell of class 1 :	0
	Number of TNT forming cell of class 2 :	0		Number of TNT forming cell of class 2 :	0		Number of TNT forming cell of class 2 :	0		Number of TNT forming cell of class 2 :	0
	Number of TNT forming cell of class 3 :	0		Number of TNT forming cell of class 3 :	0		Number of TNT forming cell of class 3 :	0		Number of TNT forming cell of class 3 :	0
		0			0.363636			0.25			0.25
9	Number of cell:	3		Number of cell:	8		Number of cell:	10		Number of cell:	5
	Number of cell class 0 :	3		Number of cell class 0 :	8		Number of cell class 0 :	10		Number of cell class 0 :	5
	Number of cell class 1 :	0		Number of cell class 1 :	0		Number of cell class 1 :	0		Number of cell class 1 :	0
	Number of cell class 2 :	0		Number of cell class 2 :	0		Number of cell class 2 :	0		Number of cell class 2 :	0
	Number of cell class 3 :	0		Number of cell class 3 :	0		Number of cell class 3 :	0		Number of cell class 3 :	0
	Number of TNT forming cell of class 0 :	0		Number of TNT forming cell of class 0 :	2		Number of TNT forming cell of class 0 :	4		Number of TNT forming cell of class 0 :	2
	Number of TNT forming cell of class 1 :	0		Number of TNT forming cell of class 1 :	0		Number of TNT forming cell of class 1 :	0		Number of TNT forming cell of class 1 :	0
	Number of TNT forming cell of class 2 :	0		Number of TNT forming cell of class 2 :	0		Number of TNT forming cell of class 2 :	0		Number of TNT forming cell of class 2 :	0
	Number of TNT forming cell of class 3 :	0		Number of TNT forming cell of class 3 :	0		Number of TNT forming cell of class 3 :	0		Number of TNT forming cell of class 3 :	0
		0			0.25			0.4			0.4
10	Number of cell:	10		Number of cell:	6
	Number of cell class 0 :	10		Number of cell class 0 :	5
	Number of cell class 1 :	0		Number of cell class 1 :	0
	Number of cell class 2 :	0		Number of cell class 2 :	0
	Number of cell class 3 :	0		Number of cell class 3 :	1
	Number of TNT forming cell of class 0 :	0		Number of TNT forming cell of class 0 :	2
	Number of TNT forming cell of class 1 :	0		Number of TNT forming cell of class 1 :	0
	Number of TNT forming cell of class 2 :	0		Number of TNT forming cell of class 2 :	0
	Number of TNT forming cell of class 3 :	0		Number of TNT forming cell of class 3 :	0
		0			0.4
11	Number of cell:	6
	Number of cell class 0 :	6
	Number of cell class 1 :	0
	Number of cell class 2 :	0
	Number of cell class 3 :	0
	Number of TNT forming cell of class 0 :	0
	Number of TNT forming cell of class 1 :	0
	Number of TNT forming cell of class 2 :	0
	Number of TNT forming cell of class 3 :	0
		0
12	Number of cell:	5
	Number of cell class 0 :	5
	Number of cell class 1 :	0
	Number of cell class 2 :	0
	Number of cell class 3 :	0
	Number of TNT forming cell of class 0 :	0
	Number of TNT forming cell of class 1 :	0
	Number of TNT forming cell of class 2 :	0
	Number of TNT forming cell of class 3 :	0
		0
	Total No of cells = Total No of cells Class 0:	99		Total No of cells	120		Total No of cells = Total No of cells Class 0:	80		Total No of cells = Total No of cells Class 0:	91
	No of cells forming TNTs of Class 0:	9		Total No of cells Class 0:	117		No of cells forming TNTs of Class 0:	18		No of cells forming TNTs of Class 0:	21
				No of cells forming TNTs of Class 0:	22
	Class 0: Double-transduced
	Class 1: GFP-transduced
	Class 2: mCherry-transduced
	Class 3: Non-transduced

## Sheet: Exp2
	Sample 1			Sample 2			Sample 3			Sample 4
Analyzed image
1	GFP-mCherry+DMSO			Eps8-dCap-IRSp53+DMSO			GFP-mCherry+CK666			Eps8-dCap-IRSp53+CK666
	Number of cell:	16		Number of cell:	27		Number of cell:	12		Number of cell:	8
	Number of cell class 0 :	16		Number of cell class 0 :	27		Number of cell class 0 :	12		Number of cell class 0 :	8
	Number of cell class 1 :	0		Number of cell class 1 :	0		Number of cell class 1 :	0		Number of cell class 1 :	0
	Number of cell class 2 :	0		Number of cell class 2 :	0		Number of cell class 2 :	0		Number of cell class 2 :	0
	Number of cell class 3 :	0		Number of cell class 3 :	0		Number of cell class 3 :	0		Number of cell class 3 :	0
	Number of TNT forming cell of class 0 :	2		Number of TNT forming cell of class 0 :	4		Number of TNT forming cell of class 0 :	6		Number of TNT forming cell of class 0 :	3
	Number of TNT forming cell of class 1 :	0		Number of TNT forming cell of class 1 :	0		Number of TNT forming cell of class 1 :	0		Number of TNT forming cell of class 1 :	0
	Number of TNT forming cell of class 2 :	0		Number of TNT forming cell of class 2 :	0		Number of TNT forming cell of class 2 :	0		Number of TNT forming cell of class 2 :	0
	Number of TNT forming cell of class 3 :	0		Number of TNT forming cell of class 3 :	0		Number of TNT forming cell of class 3 :	0		Number of TNT forming cell of class 3 :	0
		0.125			0.148148			0.5			0.375
2	Number of cell:	15		Number of cell:	19		Number of cell:	13		Number of cell:	13
	Number of cell class 0 :	15		Number of cell class 0 :	19		Number of cell class 0 :	13		Number of cell class 0 :	13
	Number of cell class 1 :	0		Number of cell class 1 :	0		Number of cell class 1 :	0		Number of cell class 1 :	0
	Number of cell class 2 :	0		Number of cell class 2 :	0		Number of cell class 2 :	0		Number of cell class 2 :	0
	Number of cell class 3 :	0		Number of cell class 3 :	0		Number of cell class 3 :	0		Number of cell class 3 :	0
	Number of TNT forming cell of class 0 :	2		Number of TNT forming cell of class 0 :	2		Number of TNT forming cell of class 0 :	2		Number of TNT forming cell of class 0 :	4
	Number of TNT forming cell of class 1 :	0		Number of TNT forming cell of class 1 :	0		Number of TNT forming cell of class 1 :	0		Number of TNT forming cell of class 1 :	0
	Number of TNT forming cell of class 2 :	0		Number of TNT forming cell of class 2 :	0		Number of TNT forming cell of class 2 :	0		Number of TNT forming cell of class 2 :	0
	Number of TNT forming cell of class 3 :	0		Number of TNT forming cell of class 3 :	0		Number of TNT forming cell of class 3 :	0		Number of TNT forming cell of class 3 :	0
		0.133333			0.105263			0.153846			0.307692
3	Number of cell:	9		Number of cell:	22		Number of cell:	13		Number of cell:	8
	Number of cell class 0 :	9		Number of cell class 0 :	22		Number of cell class 0 :	13		Number of cell class 0 :	8
	Number of cell class 1 :	0		Number of cell class 1 :	0		Number of cell class 1 :	0		Number of cell class 1 :	0
	Number of cell class 2 :	0		Number of cell class 2 :	0		Number of cell class 2 :	0		Number of cell class 2 :	0
	Number of cell class 3 :	0		Number of cell class 3 :	0		Number of cell class 3 :	0		Number of cell class 3 :	0
	Number of TNT forming cell of class 0 :	2		Number of TNT forming cell of class 0 :	6		Number of TNT forming cell of class 0 :	2		Number of TNT forming cell of class 0 :	2
	Number of TNT forming cell of class 1 :	0		Number of TNT forming cell of class 1 :	0		Number of TNT forming cell of class 1 :	0		Number of TNT forming cell of class 1 :	0
	Number of TNT forming cell of class 2 :	0		Number of TNT forming cell of class 2 :	0		Number of TNT forming cell of class 2 :	0		Number of TNT forming cell of class 2 :	0
	Number of TNT forming cell of class 3 :	0		Number of TNT forming cell of class 3 :	0		Number of TNT forming cell of class 3 :	0		Number of TNT forming cell of class 3 :	0
		0.222222			0.272727			0.153846			0.25
4	Number of cell:	15		Number of cell:	19		Number of cell:	12		Number of cell:	10
	Number of cell class 0 :	15		Number of cell class 0 :	19		Number of cell class 0 :	12		Number of cell class 0 :	10
	Number of cell class 1 :	0		Number of cell class 1 :	0		Number of cell class 1 :	0		Number of cell class 1 :	0
	Number of cell class 2 :	0		Number of cell class 2 :	0		Number of cell class 2 :	0		Number of cell class 2 :	0
	Number of cell class 3 :	0		Number of cell class 3 :	0		Number of cell class 3 :	0		Number of cell class 3 :	0
	Number of TNT forming cell of class 0 :	2		Number of TNT forming cell of class 0 :	2		Number of TNT forming cell of class 0 :	2		Number of TNT forming cell of class 0 :	5
	Number of TNT forming cell of class 1 :	0		Number of TNT forming cell of class 1 :	0		Number of TNT forming cell of class 1 :	0		Number of TNT forming cell of class 1 :	0
	Number of TNT forming cell of class 2 :	0		Number of TNT forming cell of class 2 :	0		Number of TNT forming cell of class 2 :	0		Number of TNT forming cell of class 2 :	0
	Number of TNT forming cell of class 3 :	0		Number of TNT forming cell of class 3 :	0		Number of TNT forming cell of class 3 :	0		Number of TNT forming cell of class 3 :	0
		0.133333			0.105263			0.166667			0.5
5	Number of cell:	21		Number of cell:	29		Number of cell:	8		Number of cell:	15
	Number of cell class 0 :	21		Number of cell class 0 :	29		Number of cell class 0 :	8		Number of cell class 0 :	15
	Number of cell class 1 :	0		Number of cell class 1 :	0		Number of cell class 1 :	0		Number of cell class 1 :	0
	Number of cell class 2 :	0		Number of cell class 2 :	0		Number of cell class 2 :	0		Number of cell class 2 :	0
	Number of cell class 3 :	0		Number of cell class 3 :	0		Number of cell class 3 :	0		Number of cell class 3 :	0
	Number of TNT forming cell of class 0 :	5		Number of TNT forming cell of class 0 :	4		Number of TNT forming cell of class 0 :	0		Number of TNT forming cell of class 0 :	4
	Number of TNT forming cell of class 1 :	0		Number of TNT forming cell of class 1 :	0		Number of TNT forming cell of class 1 :	0		Number of TNT forming cell of class 1 :	0
	Number of TNT forming cell of class 2 :	0		Number of TNT forming cell of class 2 :	0		Number of TNT forming cell of class 2 :	0		Number of TNT forming cell of class 2 :	0
	Number of TNT forming cell of class 3 :	0		Number of TNT forming cell of class 3 :	0		Number of TNT forming cell of class 3 :	0		Number of TNT forming cell of class 3 :	0
		0.238095			0.137931			0			0.266667
6	Number of cell:	21		Number of cell:	13		Number of cell:	13		Number of cell:	12
	Number of cell class 0 :	21		Number of cell class 0 :	13		Number of cell class 0 :	13		Number of cell class 0 :	12
	Number of cell class 1 :	0		Number of cell class 1 :	0		Number of cell class 1 :	0		Number of cell class 1 :	0
	Number of cell class 2 :	0		Number of cell class 2 :	0		Number of cell class 2 :	0		Number of cell class 2 :	0
	Number of cell class 3 :	0		Number of cell class 3 :	0		Number of cell class 3 :	0		Number of cell class 3 :	0
	Number of TNT forming cell of class 0 :	4		Number of TNT forming cell of class 0 :	2		Number of TNT forming cell of class 0 :	0		Number of TNT forming cell of class 0 :	3
	Number of TNT forming cell of class 1 :	0		Number of TNT forming cell of class 1 :	0		Number of TNT forming cell of class 1 :	0		Number of TNT forming cell of class 1 :	0
	Number of TNT forming cell of class 2 :	0		Number of TNT forming cell of class 2 :	0		Number of TNT forming cell of class 2 :	0		Number of TNT forming cell of class 2 :	0
	Number of TNT forming cell of class 3 :	0		Number of TNT forming cell of class 3 :	0		Number of TNT forming cell of class 3 :	0		Number of TNT forming cell of class 3 :	0
		0.190476			0.153846			0			0.25
7	Number of cell:	6		Number of cell:	12		Number of cell:	4		Number of cell:	8
	Number of cell class 0 :	6		Number of cell class 0 :	12		Number of cell class 0 :	4		Number of cell class 0 :	8
	Number of cell class 1 :	0		Number of cell class 1 :	0		Number of cell class 1 :	0		Number of cell class 1 :	0
	Number of cell class 2 :	0		Number of cell class 2 :	0		Number of cell class 2 :	0		Number of cell class 2 :	0
	Number of cell class 3 :	0		Number of cell class 3 :	0		Number of cell class 3 :	0		Number of cell class 3 :	0
	Number of TNT forming cell of class 0 :	0		Number of TNT forming cell of class 0 :	2		Number of TNT forming cell of class 0 :	0		Number of TNT forming cell of class 0 :	2
	Number of TNT forming cell of class 1 :	0		Number of TNT forming cell of class 1 :	0		Number of TNT forming cell of class 1 :	0		Number of TNT forming cell of class 1 :	0
	Number of TNT forming cell of class 2 :	0		Number of TNT forming cell of class 2 :	0		Number of TNT forming cell of class 2 :	0		Number of TNT forming cell of class 2 :	0
	Number of TNT forming cell of class 3 :	0		Number of TNT forming cell of class 3 :	0		Number of TNT forming cell of class 3 :	0		Number of TNT forming cell of class 3 :	0
		0			0.166667			0			0.25
8	Number of cell:	12		Number of cell:	18		Number of cell:	8		Number of cell:	8
	Number of cell class 0 :	12		Number of cell class 0 :	18		Number of cell class 0 :	8		Number of cell class 0 :	8
	Number of cell class 1 :	0		Number of cell class 1 :	0		Number of cell class 1 :	0		Number of cell class 1 :	0
	Number of cell class 2 :	0		Number of cell class 2 :	0		Number of cell class 2 :	0		Number of cell class 2 :	0
	Number of cell class 3 :	0		Number of cell class 3 :	0		Number of cell class 3 :	0		Number of cell class 3 :	0
	Number of TNT forming cell of class 0 :	2		Number of TNT forming cell of class 0 :	4		Number of TNT forming cell of class 0 :	2		Number of TNT forming cell of class 0 :	3
	Number of TNT forming cell of class 1 :	0		Number of TNT forming cell of class 1 :	0		Number of TNT forming cell of class 1 :	0		Number of TNT forming cell of class 1 :	0
	Number of TNT forming cell of class 2 :	0		Number of TNT forming cell of class 2 :	0		Number of TNT forming cell of class 2 :	0		Number of TNT forming cell of class 2 :	0
	Number of TNT forming cell of class 3 :	0		Number of TNT forming cell of class 3 :	0		Number of TNT forming cell of class 3 :	0		Number of TNT forming cell of class 3 :	0
		0.166667			0.222222			0.25			0.375
9	Number of cell:	12		Number of cell:	25		Number of cell:	17		Number of cell:	8
	Number of cell class 0 :	12		Number of cell class 0 :	25		Number of cell class 0 :	17		Number of cell class 0 :	8
	Number of cell class 1 :	0		Number of cell class 1 :	0		Number of cell class 1 :	0		Number of cell class 1 :	0
	Number of cell class 2 :	0		Number of cell class 2 :	0		Number of cell class 2 :	0		Number of cell class 2 :	0
	Number of cell class 3 :	0		Number of cell class 3 :	0		Number of cell class 3 :	0		Number of cell class 3 :	0
	Number of TNT forming cell of class 0 :	2		Number of TNT forming cell of class 0 :	12		Number of TNT forming cell of class 0 :	4		Number of TNT forming cell of class 0 :	3
	Number of TNT forming cell of class 1 :	0		Number of TNT forming cell of class 1 :	0		Number of TNT forming cell of class 1 :	0		Number of TNT forming cell of class 1 :	0
	Number of TNT forming cell of class 2 :	0		Number of TNT forming cell of class 2 :	0		Number of TNT forming cell of class 2 :	0		Number of TNT forming cell of class 2 :	0
	Number of TNT forming cell of class 3 :	0		Number of TNT forming cell of class 3 :	0		Number of TNT forming cell of class 3 :	0		Number of TNT forming cell of class 3 :	0
		0.166667			0.48			0.235294			0.375
10	Number of cell:	12					Number of cell:	19		Number of cell:	10
	Number of cell class 0 :	12					Number of cell class 0 :	19		Number of cell class 0 :	10
	Number of cell class 1 :	0					Number of cell class 1 :	0		Number of cell class 1 :	0
	Number of cell class 2 :	0					Number of cell class 2 :	0		Number of cell class 2 :	0
	Number of cell class 3 :	0					Number of cell class 3 :	0		Number of cell class 3 :	0
	Number of TNT forming cell of class 0 :	0					Number of TNT forming cell of class 0 :	4		Number of TNT forming cell of class 0 :	2
	Number of TNT forming cell of class 1 :	0					Number of TNT forming cell of class 1 :	0		Number of TNT forming cell of class 1 :	0
	Number of TNT forming cell of class 2 :	0					Number of TNT forming cell of class 2 :	0		Number of TNT forming cell of class 2 :	0
	Number of TNT forming cell of class 3 :	0					Number of TNT forming cell of class 3 :	0		Number of TNT forming cell of class 3 :	0
		0						0.210526			0.2
11	Number of cell:	14								Number of cell:	12
	Number of cell class 0 :	14								Number of cell class 0 :	12
	Number of cell class 1 :	0								Number of cell class 1 :	0
	Number of cell class 2 :	0								Number of cell class 2 :	0
	Number of cell class 3 :	0								Number of cell class 3 :	0
	Number of TNT forming cell of class 0 :	0								Number of TNT forming cell of class 0 :	5
	Number of TNT forming cell of class 1 :	0								Number of TNT forming cell of class 1 :	0
	Number of TNT forming cell of class 2 :	0								Number of TNT forming cell of class 2 :	0
	Number of TNT forming cell of class 3 :	0								Number of TNT forming cell of class 3 :	0
		0									0.416667
12	Number of cell:	15								Number of cell:	12
	Number of cell class 0 :	15								Number of cell class 0 :	12
	Number of cell class 1 :	0								Number of cell class 1 :	0
	Number of cell class 2 :	0								Number of cell class 2 :	0
	Number of cell class 3 :	0								Number of cell class 3 :	0
	Number of TNT forming cell of class 0 :	2								Number of TNT forming cell of class 0 :	4
	Number of TNT forming cell of class 1 :	0								Number of TNT forming cell of class 1 :	0
	Number of TNT forming cell of class 2 :	0								Number of TNT forming cell of class 2 :	0
	Number of TNT forming cell of class 3 :	0								Number of TNT forming cell of class 3 :	0
		0.133333									0.333333
13	Number of cell:	12								Number of cell:	12
	Number of cell class 0 :	12								Number of cell class 0 :	12
	Number of cell class 1 :	0								Number of cell class 1 :	0
	Number of cell class 2 :	0								Number of cell class 2 :	0
	Number of cell class 3 :	0								Number of cell class 3 :	0
	Number of TNT forming cell of class 0 :	0								Number of TNT forming cell of class 0 :	2
	Number of TNT forming cell of class 1 :	0								Number of TNT forming cell of class 1 :	0
	Number of TNT forming cell of class 2 :	0								Number of TNT forming cell of class 2 :	0
	Number of TNT forming cell of class 3 :	0								Number of TNT forming cell of class 3 :	0
		0									0.166667
14										Number of cell:	5
										Number of cell class 0 :	5
										Number of cell class 1 :	0
										Number of cell class 2 :	0
										Number of cell class 3 :	0
										Number of TNT forming cell of class 0 :	1
										Number of TNT forming cell of class 1 :	0
										Number of TNT forming cell of class 2 :	0
										Number of TNT forming cell of class 3 :	0
											0.2
15										Number of cell:	5
										Number of cell class 0 :	5
										Number of cell class 1 :	0
										Number of cell class 2 :	0
										Number of cell class 3 :	0
										Number of TNT forming cell of class 0 :	0
										Number of TNT forming cell of class 1 :	0
										Number of TNT forming cell of class 2 :	0
										Number of TNT forming cell of class 3 :	0
											0
16										Number of cell:	9
										Number of cell class 0 :	9
										Number of cell class 1 :	0
										Number of cell class 2 :	0
										Number of cell class 3 :	0
										Number of TNT forming cell of class 0 :	2
										Number of TNT forming cell of class 1 :	0
										Number of TNT forming cell of class 2 :	0
										Number of TNT forming cell of class 3 :	0
											0.222222
17										Number of cell:	14
										Number of cell class 0 :	14
										Number of cell class 1 :	0
										Number of cell class 2 :	0
										Number of cell class 3 :	0
										Number of TNT forming cell of class 0 :	0
										Number of TNT forming cell of class 1 :	0
										Number of TNT forming cell of class 2 :	0
										Number of TNT forming cell of class 3 :	0
											0
	Total No of cells = Total No of cells Class 0:	180		Total No of cells = Total No of cells Class 0:	184		Total No of cells = Total No of cells Class 0:	119		Total No of cells = Total No of cells Class 0:	169
	No of cells forming TNTs of Class 0:	23		No of cells forming TNTs of Class 0:	38		No of cells forming TNTs of Class 0:	22		No of cells forming TNTs of Class 0:	43
	Class 0: Double-transduced
	Class 1: GFP-transduced
	Class 2: mCherry-transduced
	Class 3: Non-transduced

## Sheet: Exp3
	Sample 1			Sample 2			Sample 3			Sample 4
Analyzed image
	GFP-mCherry+DMSO			Eps8-dCap-IRSp53+DMSO			GFP-mCherry+CK666			Eps8-dCap-IRSp53+CK666
1	Number of cell:	8		Number of cell:	12		Number of cell:	7		Number of cell:	9
	Number of cell class 0 :	8		Number of cell class 0 :	12		Number of cell class 0 :	7		Number of cell class 0 :	9
	Number of cell class 1 :	0		Number of cell class 1 :	0		Number of cell class 1 :	0		Number of cell class 1 :	0
	Number of cell class 2 :	0		Number of cell class 2 :	0		Number of cell class 2 :	0		Number of cell class 2 :	0
	Number of cell class 3 :	0		Number of cell class 3 :	0		Number of cell class 3 :	0		Number of cell class 3 :	0
	Number of TNT forming cell of class 0 :	0		Number of TNT forming cell of class 0 :	6		Number of TNT forming cell of class 0 :	2		Number of TNT forming cell of class 0 :	0
	Number of TNT forming cell of class 1 :	0		Number of TNT forming cell of class 1 :	0		Number of TNT forming cell of class 1 :	0		Number of TNT forming cell of class 1 :	0
	Number of TNT forming cell of class 2 :	0		Number of TNT forming cell of class 2 :	0		Number of TNT forming cell of class 2 :	0		Number of TNT forming cell of class 2 :	0
	Number of TNT forming cell of class 3 :	0		Number of TNT forming cell of class 3 :	0		Number of TNT forming cell of class 3 :	0		Number of TNT forming cell of class 3 :	0
		0			0.5			0.285714			0
2	Number of cell:	9		Number of cell:	15		Number of cell:	7		Number of cell:	8
	Number of cell class 0 :	9		Number of cell class 0 :	15		Number of cell class 0 :	7		Number of cell class 0 :	8
	Number of cell class 1 :	0		Number of cell class 1 :	0		Number of cell class 1 :	0		Number of cell class 1 :	0
	Number of cell class 2 :	0		Number of cell class 2 :	0		Number of cell class 2 :	0		Number of cell class 2 :	0
	Number of cell class 3 :	0		Number of cell class 3 :	0		Number of cell class 3 :	0		Number of cell class 3 :	0
	Number of TNT forming cell of class 0 :	0		Number of TNT forming cell of class 0 :	8		Number of TNT forming cell of class 0 :	2		Number of TNT forming cell of class 0 :	0
	Number of TNT forming cell of class 1 :	0		Number of TNT forming cell of class 1 :	0		Number of TNT forming cell of class 1 :	0		Number of TNT forming cell of class 1 :	0
	Number of TNT forming cell of class 2 :	0		Number of TNT forming cell of class 2 :	0		Number of TNT forming cell of class 2 :	0		Number of TNT forming cell of class 2 :	0
	Number of TNT forming cell of class 3 :	0		Number of TNT forming cell of class 3 :	0		Number of TNT forming cell of class 3 :	0		Number of TNT forming cell of class 3 :	0
		0			0.533333			0.285714			0
3	Number of cell:	10		Number of cell:	13		Number of cell:	8		Number of cell:	7
	Number of cell class 0 :	10		Number of cell class 0 :	13		Number of cell class 0 :	8		Number of cell class 0 :	7
	Number of cell class 1 :	0		Number of cell class 1 :	0		Number of cell class 1 :	0		Number of cell class 1 :	0
	Number of cell class 2 :	0		Number of cell class 2 :	0		Number of cell class 2 :	0		Number of cell class 2 :	0
	Number of cell class 3 :	0		Number of cell class 3 :	0		Number of cell class 3 :	0		Number of cell class 3 :	0
	Number of TNT forming cell of class 0 :	0		Number of TNT forming cell of class 0 :	2		Number of TNT forming cell of class 0 :	2		Number of TNT forming cell of class 0 :	0
	Number of TNT forming cell of class 1 :	0		Number of TNT forming cell of class 1 :	0		Number of TNT forming cell of class 1 :	0		Number of TNT forming cell of class 1 :	0
	Number of TNT forming cell of class 2 :	0		Number of TNT forming cell of class 2 :	0		Number of TNT forming cell of class 2 :	0		Number of TNT forming cell of class 2 :	0
	Number of TNT forming cell of class 3 :	0		Number of TNT forming cell of class 3 :	0		Number of TNT forming cell of class 3 :	0		Number of TNT forming cell of class 3 :	0
		0			0.153846			0.25			0
4	Number of cell:	8		Number of cell:	13		Number of cell:	9		Number of cell:	7
	Number of cell class 0 :	8		Number of cell class 0 :	13		Number of cell class 0 :	9		Number of cell class 0 :	7
	Number of cell class 1 :	0		Number of cell class 1 :	0		Number of cell class 1 :	0		Number of cell class 1 :	0
	Number of cell class 2 :	0		Number of cell class 2 :	0		Number of cell class 2 :	0		Number of cell class 2 :	0
	Number of cell class 3 :	0		Number of cell class 3 :	0		Number of cell class 3 :	0		Number of cell class 3 :	0
	Number of TNT forming cell of class 0 :	2		Number of TNT forming cell of class 0 :	2		Number of TNT forming cell of class 0 :	2		Number of TNT forming cell of class 0 :	2
	Number of TNT forming cell of class 1 :	0		Number of TNT forming cell of class 1 :	0		Number of TNT forming cell of class 1 :	0		Number of TNT forming cell of class 1 :	0
	Number of TNT forming cell of class 2 :	0		Number of TNT forming cell of class 2 :	0		Number of TNT forming cell of class 2 :	0		Number of TNT forming cell of class 2 :	0
	Number of TNT forming cell of class 3 :	0		Number of TNT forming cell of class 3 :	0		Number of TNT forming cell of class 3 :	0		Number of TNT forming cell of class 3 :	0
		0.25			0.153846			0.222222			0.285714
5	Number of cell:	8		Number of cell:	12		Number of cell:	9		Number of cell:	6
	Number of cell class 0 :	8		Number of cell class 0 :	12		Number of cell class 0 :	9		Number of cell class 0 :	6
	Number of cell class 1 :	0		Number of cell class 1 :	0		Number of cell class 1 :	0		Number of cell class 1 :	0
	Number of cell class 2 :	0		Number of cell class 2 :	0		Number of cell class 2 :	0		Number of cell class 2 :	0
	Number of cell class 3 :	0		Number of cell class 3 :	0		Number of cell class 3 :	0		Number of cell class 3 :	0
	Number of TNT forming cell of class 0 :	0		Number of TNT forming cell of class 0 :	4		Number of TNT forming cell of class 0 :	4		Number of TNT forming cell of class 0 :	2
	Number of TNT forming cell of class 1 :	0		Number of TNT forming cell of class 1 :	0		Number of TNT forming cell of class 1 :	0		Number of TNT forming cell of class 1 :	0
	Number of TNT forming cell of class 2 :	0		Number of TNT forming cell of class 2 :	0		Number of TNT forming cell of class 2 :	0		Number of TNT forming cell of class 2 :	0
	Number of TNT forming cell of class 3 :	0		Number of TNT forming cell of class 3 :	0		Number of TNT forming cell of class 3 :	0		Number of TNT forming cell of class 3 :	0
		0			0.333333			0.444444			0.333333
6	Number of cell:	7		Number of cell:	10		Number of cell:	10		Number of cell:	5
	Number of cell class 0 :	7		Number of cell class 0 :	10		Number of cell class 0 :	10		Number of cell class 0 :	5
	Number of cell class 1 :	0		Number of cell class 1 :	0		Number of cell class 1 :	0		Number of cell class 1 :	0
	Number of cell class 2 :	0		Number of cell class 2 :	0		Number of cell class 2 :	0		Number of cell class 2 :	0
	Number of cell class 3 :	0		Number of cell class 3 :	0		Number of cell class 3 :	0		Number of cell class 3 :	0
	Number of TNT forming cell of class 0 :	2		Number of TNT forming cell of class 0 :	4		Number of TNT forming cell of class 0 :	4		Number of TNT forming cell of class 0 :	2
	Number of TNT forming cell of class 1 :	0		Number of TNT forming cell of class 1 :	0		Number of TNT forming cell of class 1 :	0		Number of TNT forming cell of class 1 :	0
	Number of TNT forming cell of class 2 :	0		Number of TNT forming cell of class 2 :	0		Number of TNT forming cell of class 2 :	0		Number of TNT forming cell of class 2 :	0
	Number of TNT forming cell of class 3 :	0		Number of TNT forming cell of class 3 :	0		Number of TNT forming cell of class 3 :	0		Number of TNT forming cell of class 3 :	0
		0.285714			0.4			0.4			0.4
7	Number of cell:	10		Number of cell:	9		Number of cell:	5		Number of cell:	10
	Number of cell class 0 :	10		Number of cell class 0 :	9		Number of cell class 0 :	5		Number of cell class 0 :	10
	Number of cell class 1 :	0		Number of cell class 1 :	0		Number of cell class 1 :	0		Number of cell class 1 :	0
	Number of cell class 2 :	0		Number of cell class 2 :	0		Number of cell class 2 :	0		Number of cell class 2 :	0
	Number of cell class 3 :	0		Number of cell class 3 :	0		Number of cell class 3 :	0		Number of cell class 3 :	0
	Number of TNT forming cell of class 0 :	2		Number of TNT forming cell of class 0 :	4		Number of TNT forming cell of class 0 :	0		Number of TNT forming cell of class 0 :	4
	Number of TNT forming cell of class 1 :	0		Number of TNT forming cell of class 1 :	0		Number of TNT forming cell of class 1 :	0		Number of TNT forming cell of class 1 :	0
	Number of TNT forming cell of class 2 :	0		Number of TNT forming cell of class 2 :	0		Number of TNT forming cell of class 2 :	0		Number of TNT forming cell of class 2 :	0
	Number of TNT forming cell of class 3 :	0		Number of TNT forming cell of class 3 :	0		Number of TNT forming cell of class 3 :	0		Number of TNT forming cell of class 3 :	0
		0.2			0.444444			0			0.4
8	Number of cell:	6		Number of cell:	16		Number of cell:	6		Number of cell:	8
	Number of cell class 0 :	6		Number of cell class 0 :	16		Number of cell class 0 :	6		Number of cell class 0 :	8
	Number of cell class 1 :	0		Number of cell class 1 :	0		Number of cell class 1 :	0		Number of cell class 1 :	0
	Number of cell class 2 :	0		Number of cell class 2 :	0		Number of cell class 2 :	0		Number of cell class 2 :	0
	Number of cell class 3 :	0		Number of cell class 3 :	0		Number of cell class 3 :	0		Number of cell class 3 :	0
	Number of TNT forming cell of class 0 :	0		Number of TNT forming cell of class 0 :	4		Number of TNT forming cell of class 0 :	0		Number of TNT forming cell of class 0 :	2
	Number of TNT forming cell of class 1 :	0		Number of TNT forming cell of class 1 :	0		Number of TNT forming cell of class 1 :	0		Number of TNT forming cell of class 1 :	0
	Number of TNT forming cell of class 2 :	0		Number of TNT forming cell of class 2 :	0		Number of TNT forming cell of class 2 :	0		Number of TNT forming cell of class 2 :	0
	Number of TNT forming cell of class 3 :	0		Number of TNT forming cell of class 3 :	0		Number of TNT forming cell of class 3 :	0		Number of TNT forming cell of class 3 :	0
		0			0.25			0			0.25
9	Number of cell:	8		Number of cell:	12		Number of cell:	12		Number of cell:	9
	Number of cell class 0 :	8		Number of cell class 0 :	12		Number of cell class 0 :	12		Number of cell class 0 :	9
	Number of cell class 1 :	0		Number of cell class 1 :	0		Number of cell class 1 :	0		Number of cell class 1 :	0
	Number of cell class 2 :	0		Number of cell class 2 :	0		Number of cell class 2 :	0		Number of cell class 2 :	0
	Number of cell class 3 :	0		Number of cell class 3 :	0		Number of cell class 3 :	0		Number of cell class 3 :	0
	Number of TNT forming cell of class 0 :	2		Number of TNT forming cell of class 0 :	2		Number of TNT forming cell of class 0 :	2		Number of TNT forming cell of class 0 :	0
	Number of TNT forming cell of class 1 :	0		Number of TNT forming cell of class 1 :	0		Number of TNT forming cell of class 1 :	0		Number of TNT forming cell of class 1 :	0
	Number of TNT forming cell of class 2 :	0		Number of TNT forming cell of class 2 :	0		Number of TNT forming cell of class 2 :	0		Number of TNT forming cell of class 2 :	0
	Number of TNT forming cell of class 3 :	0		Number of TNT forming cell of class 3 :	0		Number of TNT forming cell of class 3 :	0		Number of TNT forming cell of class 3 :	0
		0.25			0.166667			0.166667			0
10	Number of cell:	4		Number of cell:	12		Number of cell:	10		Number of cell:	3
	Number of cell class 0 :	4		Number of cell class 0 :	12		Number of cell class 0 :	10		Number of cell class 0 :	3
	Number of cell class 1 :	0		Number of cell class 1 :	0		Number of cell class 1 :	0		Number of cell class 1 :	0
	Number of cell class 2 :	0		Number of cell class 2 :	0		Number of cell class 2 :	0		Number of cell class 2 :	0
	Number of cell class 3 :	0		Number of cell class 3 :	0		Number of cell class 3 :	0		Number of cell class 3 :	0
	Number of TNT forming cell of class 0 :	0		Number of TNT forming cell of class 0 :	0		Number of TNT forming cell of class 0 :	0		Number of TNT forming cell of class 0 :	0
	Number of TNT forming cell of class 1 :	0		Number of TNT forming cell of class 1 :	0		Number of TNT forming cell of class 1 :	0		Number of TNT forming cell of class 1 :	0
	Number of TNT forming cell of class 2 :	0		Number of TNT forming cell of class 2 :	0		Number of TNT forming cell of class 2 :	0		Number of TNT forming cell of class 2 :	0
	Number of TNT forming cell of class 3 :	0		Number of TNT forming cell of class 3 :	0		Number of TNT forming cell of class 3 :	0		Number of TNT forming cell of class 3 :	0
		0			0			0			0
11	Number of cell:	12		Number of cell:	10		Number of cell:	2		Number of cell:	6
	Number of cell class 0 :	12		Number of cell class 0 :	10		Number of cell class 0 :	2		Number of cell class 0 :	6
	Number of cell class 1 :	0		Number of cell class 1 :	0		Number of cell class 1 :	0		Number of cell class 1 :	0
	Number of cell class 2 :	0		Number of cell class 2 :	0		Number of cell class 2 :	0		Number of cell class 2 :	0
	Number of cell class 3 :	0		Number of cell class 3 :	0		Number of cell class 3 :	0		Number of cell class 3 :	0
	Number of TNT forming cell of class 0 :	2		Number of TNT forming cell of class 0 :	0		Number of TNT forming cell of class 0 :	1		Number of TNT forming cell of class 0 :	2
	Number of TNT forming cell of class 1 :	0		Number of TNT forming cell of class 1 :	0		Number of TNT forming cell of class 1 :	0		Number of TNT forming cell of class 1 :	0
	Number of TNT forming cell of class 2 :	0		Number of TNT forming cell of class 2 :	0		Number of TNT forming cell of class 2 :	0		Number of TNT forming cell of class 2 :	0
	Number of TNT forming cell of class 3 :	0		Number of TNT forming cell of class 3 :	0		Number of TNT forming cell of class 3 :	0		Number of TNT forming cell of class 3 :	0
		0.166667			0			0.5			0.333333
12	Number of cell:	11		Number of cell:	12		Number of cell:	8		Number of cell:	6
	Number of cell class 0 :	11		Number of cell class 0 :	12		Number of cell class 0 :	8		Number of cell class 0 :	6
	Number of cell class 1 :	0		Number of cell class 1 :	0		Number of cell class 1 :	0		Number of cell class 1 :	0
	Number of cell class 2 :	0		Number of cell class 2 :	0		Number of cell class 2 :	0		Number of cell class 2 :	0
	Number of cell class 3 :	0		Number of cell class 3 :	0		Number of cell class 3 :	0		Number of cell class 3 :	0
	Number of TNT forming cell of class 0 :	2		Number of TNT forming cell of class 0 :	0		Number of TNT forming cell of class 0 :	0		Number of TNT forming cell of class 0 :	2
	Number of TNT forming cell of class 1 :	0		Number of TNT forming cell of class 1 :	0		Number of TNT forming cell of class 1 :	0		Number of TNT forming cell of class 1 :	0
	Number of TNT forming cell of class 2 :	0		Number of TNT forming cell of class 2 :	0		Number of TNT forming cell of class 2 :	0		Number of TNT forming cell of class 2 :	0
	Number of TNT forming cell of class 3 :	0		Number of TNT forming cell of class 3 :	0		Number of TNT forming cell of class 3 :	0		Number of TNT forming cell of class 3 :	0
		0.181818			0			0			0.333333
13	Number of cell:	11		Number of cell:	10		Number of cell:	8		Number of cell:	14
	Number of cell class 0 :	11		Number of cell class 0 :	10		Number of cell class 0 :	8		Number of cell class 0 :	14
	Number of cell class 1 :	0		Number of cell class 1 :	0		Number of cell class 1 :	0		Number of cell class 1 :	0
	Number of cell class 2 :	0		Number of cell class 2 :	0		Number of cell class 2 :	0		Number of cell class 2 :	0
	Number of cell class 3 :	0		Number of cell class 3 :	0		Number of cell class 3 :	0		Number of cell class 3 :	0
	Number of TNT forming cell of class 0 :	0		Number of TNT forming cell of class 0 :	0		Number of TNT forming cell of class 0 :	4		Number of TNT forming cell of class 0 :	4
	Number of TNT forming cell of class 1 :	0		Number of TNT forming cell of class 1 :	0		Number of TNT forming cell of class 1 :	0		Number of TNT forming cell of class 1 :	0
	Number of TNT forming cell of class 2 :	0		Number of TNT forming cell of class 2 :	0		Number of TNT forming cell of class 2 :	0		Number of TNT forming cell of class 2 :	0
	Number of TNT forming cell of class 3 :	0		Number of TNT forming cell of class 3 :	0		Number of TNT forming cell of class 3 :	0		Number of TNT forming cell of class 3 :	0
		0			0			0.5			0.285714
14	Number of cell:	7		Number of cell:	12					Number of cell:	8
	Number of cell class 0 :	7		Number of cell class 0 :	12					Number of cell class 0 :	8
	Number of cell class 1 :	0		Number of cell class 1 :	0					Number of cell class 1 :	0
	Number of cell class 2 :	0		Number of cell class 2 :	0					Number of cell class 2 :	0
	Number of cell class 3 :	0		Number of cell class 3 :	0					Number of cell class 3 :	0
	Number of TNT forming cell of class 0 :	2		Number of TNT forming cell of class 0 :	2					Number of TNT forming cell of class 0 :	2
	Number of TNT forming cell of class 1 :	0		Number of TNT forming cell of class 1 :	0					Number of TNT forming cell of class 1 :	0
	Number of TNT forming cell of class 2 :	0		Number of TNT forming cell of class 2 :	0					Number of TNT forming cell of class 2 :	0
	Number of TNT forming cell of class 3 :	0		Number of TNT forming cell of class 3 :	0					Number of TNT forming cell of class 3 :	0
		0.285714			0.166667						0.25
15	Number of cell:	14		Number of cell:	12					Number of cell:	5
	Number of cell class 0 :	14		Number of cell class 0 :	12					Number of cell class 0 :	5
	Number of cell class 1 :	0		Number of cell class 1 :	0					Number of cell class 1 :	0
	Number of cell class 2 :	0		Number of cell class 2 :	0					Number of cell class 2 :	0
	Number of cell class 3 :	0		Number of cell class 3 :	0					Number of cell class 3 :	0
	Number of TNT forming cell of class 0 :	2		Number of TNT forming cell of class 0 :	0					Number of TNT forming cell of class 0 :	2
	Number of TNT forming cell of class 1 :	0		Number of TNT forming cell of class 1 :	0					Number of TNT forming cell of class 1 :	0
	Number of TNT forming cell of class 2 :	0		Number of TNT forming cell of class 2 :	0					Number of TNT forming cell of class 2 :	0
	Number of TNT forming cell of class 3 :	0		Number of TNT forming cell of class 3 :	0					Number of TNT forming cell of class 3 :	0
		0.142857			0						0.4
16	Number of cell:	10								Number of cell:	11
	Number of cell class 0 :	10								Number of cell class 0 :	11
	Number of cell class 1 :	0								Number of cell class 1 :	0
	Number of cell class 2 :	0								Number of cell class 2 :	0
	Number of cell class 3 :	0								Number of cell class 3 :	0
	Number of TNT forming cell of class 0 :	0								Number of TNT forming cell of class 0 :	5
	Number of TNT forming cell of class 1 :	0								Number of TNT forming cell of class 1 :	0
	Number of TNT forming cell of class 2 :	0								Number of TNT forming cell of class 2 :	0
	Number of TNT forming cell of class 3 :	0								Number of TNT forming cell of class 3 :	0
		0									0.454545
17	Number of cell:	10								Number of cell:	7
	Number of cell class 0 :	10								Number of cell class 0 :	7
	Number of cell class 1 :	0								Number of cell class 1 :	0
	Number of cell class 2 :	0								Number of cell class 2 :	0
	Number of cell class 3 :	0								Number of cell class 3 :	0
	Number of TNT forming cell of class 0 :	2								Number of TNT forming cell of class 0 :	0
	Number of TNT forming cell of class 1 :	0								Number of TNT forming cell of class 1 :	0
	Number of TNT forming cell of class 2 :	0								Number of TNT forming cell of class 2 :	0
	Number of TNT forming cell of class 3 :	0								Number of TNT forming cell of class 3 :	0
		0.2									0
18	Number of cell:	8								Number of cell:	8
	Number of cell class 0 :	8								Number of cell class 0 :	8
	Number of cell class 1 :	0								Number of cell class 1 :	0
	Number of cell class 2 :	0								Number of cell class 2 :	0
	Number of cell class 3 :	0								Number of cell class 3 :	0
	Number of TNT forming cell of class 0 :	0								Number of TNT forming cell of class 0 :	0
	Number of TNT forming cell of class 1 :	0								Number of TNT forming cell of class 1 :	0
	Number of TNT forming cell of class 2 :	0								Number of TNT forming cell of class 2 :	0
	Number of TNT forming cell of class 3 :	0								Number of TNT forming cell of class 3 :	0
		0									0
19	Number of cell:	6
	Number of cell class 0 :	6
	Number of cell class 1 :	0
	Number of cell class 2 :	0
	Number of cell class 3 :	0
	Number of TNT forming cell of class 0 :	2
	Number of TNT forming cell of class 1 :	0
	Number of TNT forming cell of class 2 :	0
	Number of TNT forming cell of class 3 :	0
		0.333333
	Total No of cells = Total No of cells Class 0:	167		Total No of cells = Total No of cells Class 0:	180		Total No of cells = Total No of cells Class 0:	101		Total No of cells = Total No of cells Class 0:	137
	No of cells forming TNTs of Class 0:	20		No of cells forming TNTs of Class 0:	38		No of cells forming TNTs of Class 0:	23		No of cells forming TNTs of Class 0:	29
	Class 0: Double-transduced
	Class 1: GFP-transduced
	Class 2: mCherry-transduced
	Class 3: Non-transduced

## Sheet: Exp1-final values
Final values from connected micropattern quantification	GFP-mCherry+DMSO		Eps8-dCAP-IRSp53+DMSO		GFP-mCherry+CK-666		Eps8-dCAP-IRSp53+CK-666
	0.222222		0.222222		0		0
	0.166667		0.1		0		0
	0.136364		0.307692		0		0.25
	0		0.117647		0.333333		0.5
	0		0		0.454545		0.285714
	0.2		0		0.285714		0.153846
	0		0.4		0.4		0.285714
	0		0.363636		0.25		0.25
	0		0.25		0.4		0.4
	0		0.4
	0
	0
Number of cells analyzed:	99		117		80		91
								total cells:	446		481		300		397

## Sheet: Exp2-final values
Final values from connected micropattern quantification	GFP-mCherry+DMSO		Eps8-dCAP-IRSp53+DMSO		GFP-mCherry+CK-666		Eps8-dCAP-IRSp53+CK-666
	0.125		0.148148		0.5		0.375
	0.133333		0.105263		0.153846		0.307692
	0.222222		0.272727		0.153846		0.25
	0.133333		0.105263		0.166667		0.5
	0.238095		0.137931		0		0.266667
	0.190476		0.153846		0		0.25
	0		0.166667		0		0.25
	0.166667		0.222222		0.25		0.375
	0.166667		0.48		0.235294		0.375
	0				0.210526		0.2
	0						0.416667
	0.133333						0.333333
	0						0.166667
							0.2
							0
							0.222222
							0
Number of cells analyzed:	180		184		119		169

## Sheet: Exp3-final values
Final values from connected micropattern quantification	GFP-mCherry+DMSO		Eps8-dCAP-IRSp53+DMSO		GFP-mCherry+CK-666		Eps8-dCAP-IRSp53+CK-666
	0		0.5		0.285714		0
	0		0.533333		0.285714		0
	0		0.153846		0.25		0
	0.25		0.153846		0.222222		0.285714
	0		0.333333		0.444444		0.333333
	0.285714		0.4		0.4		0.4
	0.2		0.444444		0		0.4
	0		0.25		0		0.25
	0.25		0.166667		0.166667		0
	0		0		0		0
	0.166667		0		0.5		0.333333
	0.181818		0		0		0.333333
	0		0		0.5		0.285714
	0.285714		0.166667				0.25
	0.142857		0				0.4
	0						0.454545
	0.2						0
	0						0
	0.333333
Number of cells analyzed:	167		180		101		137

## Sheet: Final values pooled
Pooled final values	GFP-mCherry+DMSO		Eps8-dCAP-IRSp53+DMSO		GFP-mCherry+CK-666		Eps8-dCAP-IRSp53+CK-666
	0.222222		0.222222		0		0
	0.166667		0.1		0		0
	0.136364		0.307692		0		0.25
	0		0.117647		0.333333		0.5
	0		0		0.454545		0.285714
	0.2		0		0.285714		0.153846
	0		0.4		0.4		0.285714
	0		0.363636		0.25		0.25
	0		0.25		0.4		0.4
	0		0.4		0.5		0.375
	0		0.148148		0.153846		0.307692
	0		0.105263		0.153846		0.25
	0.125		0.272727		0.166667		0.5
	0.133333		0.105263		0		0.266667
	0.222222		0.137931		0		0.25
	0.133333		0.153846		0		0.25
	0.238095		0.166667		0.25		0.375
	0.190476		0.222222		0.235294		0.375
	0		0.48		0.210526		0.2
	0.166667		0.5		0.285714		0.416667
	0.166667		0.533333		0.285714		0.333333
	0		0.153846		0.25		0.166667
	0		0.153846		0.222222		0.2
	0.133333		0.333333		0.444444		0
	0		0.4		0.4		0.222222
	0		0.444444		0		0
	0		0.25		0		0
	0		0.166667		0.166667		0
	0.25		0		0		0
	0		0		0.5		0.285714
	0.285714		0		0		0.333333
	0.2		0		0.5		0.4
	0		0.166667				0.4
	0.25		0				0.25
	0						0
	0.166667						0
	0.181818						0.333333
	0						0.333333
	0.285714						0.285714
	0.142857						0.25
	0						0.4
	0.2						0.454545
	0						0
	0.333333						0
Total number of cells analyzed:	446		481		300		397
