# Supplementary material for: Tunnelling nanotube formation is driven by Eps8/IRSp53‐dependent linear actin polymerization
Source: EMBO J. 2023 Nov 27;42(24):e113761. doi: 10.15252/embj.2023113761 (PMC10711657; doi:10.15252/embj.2023113761)
Supplement: Supplementary file 27 — Source Data for Figure 5 [file EMBJ-42-e113761-s005.zip › Figure 5/5D/5D-Numerical data.xlsx]

## Sheet: Exp1
	GFP-mCherry+DMSO			Eps8-dCAP-IRSp53+DMSO			GFP-mCherry+CK-666			Eps8-dCAP-IRSp53+CK-666
Image Number
1	Number of cell:	3		Number of cell:	8		Number of cell:	3		Number of cell:	4
	Number of cell class 0 :	2		Number of cell class 0 :	5		Number of cell class 0 :	3		Number of cell class 0 :	3
	Number of cell class 1 :	1		Number of cell class 1 :	3		Number of cell class 1 :	0		Number of cell class 1 :	1
	Number of cell class 2 :	0		Number of cell class 2 :	0		Number of cell class 2 :	0		Number of cell class 2 :	0
	Number of cell class 3 :	0		Number of cell class 3 :	0		Number of cell class 3 :	0		Number of cell class 3 :	0
		33.3333			37.5			0			25
2	Number of cell:	3		Number of cell:	3		Number of cell:	5		Number of cell:	4
	Number of cell class 0 :	2		Number of cell class 0 :	1		Number of cell class 0 :	2		Number of cell class 0 :	2
	Number of cell class 1 :	1		Number of cell class 1 :	2		Number of cell class 1 :	3		Number of cell class 1 :	2
	Number of cell class 2 :	0		Number of cell class 2 :	0		Number of cell class 2 :	0		Number of cell class 2 :	0
	Number of cell class 3 :	0		Number of cell class 3 :	0		Number of cell class 3 :	0		Number of cell class 3 :	0
		33.3333			66.6667			60			50
3	Number of cell:	4		Number of cell:	3		Number of cell:	2		Number of cell:	2
	Number of cell class 0 :	4		Number of cell class 0 :	2		Number of cell class 0 :	2		Number of cell class 0 :	1
	Number of cell class 1 :	0		Number of cell class 1 :	1		Number of cell class 1 :	0		Number of cell class 1 :	1
	Number of cell class 2 :	0		Number of cell class 2 :	0		Number of cell class 2 :	0		Number of cell class 2 :	0
	Number of cell class 3 :	0		Number of cell class 3 :	0		Number of cell class 3 :	0		Number of cell class 3 :	0
		0			33.3333			0			50
4	Number of cell:	1		Number of cell:	4		Number of cell:	7		Number of cell:	5
	Number of cell class 0 :	1		Number of cell class 0 :	3		Number of cell class 0 :	4		Number of cell class 0 :	3
	Number of cell class 1 :	0		Number of cell class 1 :	1		Number of cell class 1 :	3		Number of cell class 1 :	2
	Number of cell class 2 :	0		Number of cell class 2 :	0		Number of cell class 2 :	0		Number of cell class 2 :	0
	Number of cell class 3 :	0		Number of cell class 3 :	0		Number of cell class 3 :	0		Number of cell class 3 :	0
		0			25			42.8571			40
5	Number of cell:	4		Number of cell:	1		Number of cell:	3		Number of cell:	5
	Number of cell class 0 :	2		Number of cell class 0 :	0		Number of cell class 0 :	3		Number of cell class 0 :	3
	Number of cell class 1 :	2		Number of cell class 1 :	1		Number of cell class 1 :	0		Number of cell class 1 :	2
	Number of cell class 2 :	0		Number of cell class 2 :	0		Number of cell class 2 :	0		Number of cell class 2 :	0
	Number of cell class 3 :	0		Number of cell class 3 :	0		Number of cell class 3 :	0		Number of cell class 3 :	0
		50			100			0			40
6	Number of cell:	2		Number of cell:	3		Number of cell:	3		Number of cell:	8
	Number of cell class 0 :	2		Number of cell class 0 :	1		Number of cell class 0 :	2		Number of cell class 0 :	6
	Number of cell class 1 :	0		Number of cell class 1 :	2		Number of cell class 1 :	1		Number of cell class 1 :	2
	Number of cell class 2 :	0		Number of cell class 2 :	0		Number of cell class 2 :	0		Number of cell class 2 :	0
	Number of cell class 3 :	0		Number of cell class 3 :	0		Number of cell class 3 :	0		Number of cell class 3 :	0
		0			66.6667			33.3333			25
7	Number of cell:	3		Number of cell:	5		Number of cell:	1		Number of cell:	7
	Number of cell class 0 :	2		Number of cell class 0 :	4		Number of cell class 0 :	1		Number of cell class 0 :	6
	Number of cell class 1 :	1		Number of cell class 1 :	1		Number of cell class 1 :	0		Number of cell class 1 :	1
	Number of cell class 2 :	0		Number of cell class 2 :	0		Number of cell class 2 :	0		Number of cell class 2 :	0
	Number of cell class 3 :	0		Number of cell class 3 :	0		Number of cell class 3 :	0		Number of cell class 3 :	0
		33.3333			20			0			14.2857
8	Number of cell:	1		Number of cell:	3		Number of cell:	3		Number of cell:	4
	Number of cell class 0 :	1		Number of cell class 0 :	1		Number of cell class 0 :	2		Number of cell class 0 :	3
	Number of cell class 1 :	0		Number of cell class 1 :	2		Number of cell class 1 :	1		Number of cell class 1 :	1
	Number of cell class 2 :	0		Number of cell class 2 :	0		Number of cell class 2 :	0		Number of cell class 2 :	0
	Number of cell class 3 :	0		Number of cell class 3 :	0		Number of cell class 3 :	0		Number of cell class 3 :	0
		0			66.6667			33.3333			25
9	Number of cell:	1		Number of cell:	2		Number of cell:	1		Number of cell:	7
	Number of cell class 0 :	0		Number of cell class 0 :	1		Number of cell class 0 :	1		Number of cell class 0 :	4
	Number of cell class 1 :	1		Number of cell class 1 :	1		Number of cell class 1 :	0		Number of cell class 1 :	3
	Number of cell class 2 :	0		Number of cell class 2 :	0		Number of cell class 2 :	0		Number of cell class 2 :	0
	Number of cell class 3 :	0		Number of cell class 3 :	0		Number of cell class 3 :	0		Number of cell class 3 :	0
		100			50			0			42.8571
10	Number of cell:	1		Number of cell:	5		Number of cell:	4		Number of cell:	6
	Number of cell class 0 :	1		Number of cell class 0 :	4		Number of cell class 0 :	4		Number of cell class 0 :	4
	Number of cell class 1 :	0		Number of cell class 1 :	1		Number of cell class 1 :	0		Number of cell class 1 :	2
	Number of cell class 2 :	0		Number of cell class 2 :	0		Number of cell class 2 :	0		Number of cell class 2 :	0
	Number of cell class 3 :	0		Number of cell class 3 :	0		Number of cell class 3 :	0		Number of cell class 3 :	0
		0			20			0			33.3333
11	Number of cell:	5		Number of cell:	5		Number of cell:	11		Number of cell:	4
	Number of cell class 0 :	4		Number of cell class 0 :	4		Number of cell class 0 :	7		Number of cell class 0 :	2
	Number of cell class 1 :	1		Number of cell class 1 :	1		Number of cell class 1 :	4		Number of cell class 1 :	2
	Number of cell class 2 :	0		Number of cell class 2 :	0		Number of cell class 2 :	0		Number of cell class 2 :	0
	Number of cell class 3 :	0		Number of cell class 3 :	0		Number of cell class 3 :	0		Number of cell class 3 :	0
		20			20			36.3636			50
12	Number of cell:	3		Number of cell:	8		Number of cell:	3		Number of cell:	6
	Number of cell class 0 :	2		Number of cell class 0 :	7		Number of cell class 0 :	3		Number of cell class 0 :	4
	Number of cell class 1 :	1		Number of cell class 1 :	1		Number of cell class 1 :	0		Number of cell class 1 :	2
	Number of cell class 2 :	0		Number of cell class 2 :	0		Number of cell class 2 :	0		Number of cell class 2 :	0
	Number of cell class 3 :	0		Number of cell class 3 :	0		Number of cell class 3 :	0		Number of cell class 3 :	0
		33.3333			12.5			0			33.3333
13	Number of cell:	6		Number of cell:	6		Number of cell:	3		Number of cell:	5
	Number of cell class 0 :	5		Number of cell class 0 :	4		Number of cell class 0 :	2		Number of cell class 0 :	3
	Number of cell class 1 :	1		Number of cell class 1 :	2		Number of cell class 1 :	1		Number of cell class 1 :	2
	Number of cell class 2 :	0		Number of cell class 2 :	0		Number of cell class 2 :	0		Number of cell class 2 :	0
	Number of cell class 3 :	0		Number of cell class 3 :	0		Number of cell class 3 :	0		Number of cell class 3 :	0
		16.6667			33.3333			33.3333			40
14	Number of cell:	4					Number of cell:	1		Number of cell:	1
	Number of cell class 0 :	3					Number of cell class 0 :	0		Number of cell class 0 :	1
	Number of cell class 1 :	1					Number of cell class 1 :	1		Number of cell class 1 :	0
	Number of cell class 2 :	0					Number of cell class 2 :	0		Number of cell class 2 :	0
	Number of cell class 3 :	0					Number of cell class 3 :	0		Number of cell class 3 :	0
		25						100			0
15	Number of cell:	8					Number of cell:	6		Number of cell:	1
	Number of cell class 0 :	5					Number of cell class 0 :	4		Number of cell class 0 :	0
	Number of cell class 1 :	3					Number of cell class 1 :	2		Number of cell class 1 :	1
	Number of cell class 2 :	0					Number of cell class 2 :	0		Number of cell class 2 :	0
	Number of cell class 3 :	0					Number of cell class 3 :	0		Number of cell class 3 :	0
		37.5						33.3333			100
16	Number of cell:	3					Number of cell:	6		Number of cell:	6
	Number of cell class 0 :	3					Number of cell class 0 :	3		Number of cell class 0 :	5
	Number of cell class 1 :	0					Number of cell class 1 :	3		Number of cell class 1 :	1
	Number of cell class 2 :	0					Number of cell class 2 :	0		Number of cell class 2 :	0
	Number of cell class 3 :	0					Number of cell class 3 :	0		Number of cell class 3 :	0
		0						50			16.6667
17							Number of cell:	7
							Number of cell class 0 :	5
							Number of cell class 1 :	2
							Number of cell class 2 :	0
							Number of cell class 3 :	0
								28.5714
18							Number of cell:	10
							Number of cell class 0 :	7
							Number of cell class 1 :	3
							Number of cell class 2 :	0
							Number of cell class 3 :	0
								30
19							Number of cell:	2
							Number of cell class 0 :	1
							Number of cell class 1 :	1
							Number of cell class 2 :	0
							Number of cell class 3 :	0
								50
19							Number of cell:	4
							Number of cell class 0 :	0
							Number of cell class 1 :	4
							Number of cell class 2 :	0
							Number of cell class 3 :	0
								100
	Total Number of Cells:	52		Total Number of Cells:	56		Total Number of Cells:	85		Total Number of Cells:	75
	Number of Cells Class 1:	13		Number of Cells Class 1:	19		Number of Cells Class 1:	29		Number of Cells Class 1:	25
	Percent of acceptors containing a vesicle:	25		Percent of acceptors containing a vesicle:	33.9286		Percent of acceptors containing a vesicle:	34.1176		Percent of acceptors containing a vesicle:	33.3333
	Class 0: Acceptor cell without a vesicle
	Class 1: Acceptor cell containing a vesicle

## Sheet: Exp2
	GFP-mCherry+DMSO			Eps8-dCAP-IRSp53+DMSO			GFP-mCherry+CK-666			Eps8-dCAP-IRSp53+CK-666
Image Number
1	Number of cell:	2		Number of cell:	3		Number of cell:	2		Number of cell:	3
	Number of cell class 0 :	0		Number of cell class 0 :	1		Number of cell class 0 :	1		Number of cell class 0 :	2
	Number of cell class 1 :	2		Number of cell class 1 :	2		Number of cell class 1 :	1		Number of cell class 1 :	1
	Number of cell class 2 :	0		Number of cell class 2 :	0		Number of cell class 2 :	0		Number of cell class 2 :	0
	Number of cell class 3 :	0		Number of cell class 3 :	0		Number of cell class 3 :	0		Number of cell class 3 :	0
		100			66.6667			50			33.3333
2	Number of cell:	1		Number of cell:	4		Number of cell:	5		Number of cell:	1
	Number of cell class 0 :	1		Number of cell class 0 :	1		Number of cell class 0 :	2		Number of cell class 0 :	1
	Number of cell class 1 :	0		Number of cell class 1 :	3		Number of cell class 1 :	3		Number of cell class 1 :	0
	Number of cell class 2 :	0		Number of cell class 2 :	0		Number of cell class 2 :	0		Number of cell class 2 :	0
	Number of cell class 3 :	0		Number of cell class 3 :	0		Number of cell class 3 :	0		Number of cell class 3 :	0
		0			75			60			0
3	Number of cell:	3		Number of cell:	6		Number of cell:	7		Number of cell:	3
	Number of cell class 0 :	2		Number of cell class 0 :	4		Number of cell class 0 :	5		Number of cell class 0 :	3
	Number of cell class 1 :	1		Number of cell class 1 :	2		Number of cell class 1 :	2		Number of cell class 1 :	0
	Number of cell class 2 :	0		Number of cell class 2 :	0		Number of cell class 2 :	0		Number of cell class 2 :	0
	Number of cell class 3 :	0		Number of cell class 3 :	0		Number of cell class 3 :	0		Number of cell class 3 :	0
		33.3333			33.3333			28.5714			0
4	Number of cell:	3		Number of cell:	2		Number of cell:	4		Number of cell:	3
	Number of cell class 0 :	2		Number of cell class 0 :	2		Number of cell class 0 :	3		Number of cell class 0 :	2
	Number of cell class 1 :	1		Number of cell class 1 :	0		Number of cell class 1 :	1		Number of cell class 1 :	1
	Number of cell class 2 :	0		Number of cell class 2 :	0		Number of cell class 2 :	0		Number of cell class 2 :	0
	Number of cell class 3 :	0		Number of cell class 3 :	0		Number of cell class 3 :	0		Number of cell class 3 :	0
		33.3333			0			25			33.3333
5	Number of cell:	2		Number of cell:	6		Number of cell:	4		Number of cell:	4
	Number of cell class 0 :	1		Number of cell class 0 :	4		Number of cell class 0 :	2		Number of cell class 0 :	2
	Number of cell class 1 :	1		Number of cell class 1 :	2		Number of cell class 1 :	2		Number of cell class 1 :	2
	Number of cell class 2 :	0		Number of cell class 2 :	0		Number of cell class 2 :	0		Number of cell class 2 :	0
	Number of cell class 3 :	0		Number of cell class 3 :	0		Number of cell class 3 :	0		Number of cell class 3 :	0
		50			33.3333			50			50
6	Number of cell:	1		Number of cell:	1		Number of cell:	2		Number of cell:	5
	Number of cell class 0 :	0		Number of cell class 0 :	0		Number of cell class 0 :	0		Number of cell class 0 :	3
	Number of cell class 1 :	1		Number of cell class 1 :	1		Number of cell class 1 :	2		Number of cell class 1 :	2
	Number of cell class 2 :	0		Number of cell class 2 :	0		Number of cell class 2 :	0		Number of cell class 2 :	0
	Number of cell class 3 :	0		Number of cell class 3 :	0		Number of cell class 3 :	0		Number of cell class 3 :	0
		100			100			100			40
7	Number of cell:	4		Number of cell:	4		Number of cell:	4		Number of cell:	4
	Number of cell class 0 :	2		Number of cell class 0 :	2		Number of cell class 0 :	3		Number of cell class 0 :	3
	Number of cell class 1 :	2		Number of cell class 1 :	2		Number of cell class 1 :	1		Number of cell class 1 :	1
	Number of cell class 2 :	0		Number of cell class 2 :	0		Number of cell class 2 :	0		Number of cell class 2 :	0
	Number of cell class 3 :	0		Number of cell class 3 :	0		Number of cell class 3 :	0		Number of cell class 3 :	0
		50			50			25			25
8	Number of cell:	3		Number of cell:	5		Number of cell:	1		Number of cell:	1
	Number of cell class 0 :	3		Number of cell class 0 :	5		Number of cell class 0 :	0		Number of cell class 0 :	0
	Number of cell class 1 :	0		Number of cell class 1 :	0		Number of cell class 1 :	1		Number of cell class 1 :	1
	Number of cell class 2 :	0		Number of cell class 2 :	0		Number of cell class 2 :	0		Number of cell class 2 :	0
	Number of cell class 3 :	0		Number of cell class 3 :	0		Number of cell class 3 :	0		Number of cell class 3 :	0
		0			0			100			100
9	Number of cell:	1		Number of cell:	2		Number of cell:	4		Number of cell:	3
	Number of cell class 0 :	0		Number of cell class 0 :	2		Number of cell class 0 :	3		Number of cell class 0 :	2
	Number of cell class 1 :	1		Number of cell class 1 :	0		Number of cell class 1 :	1		Number of cell class 1 :	1
	Number of cell class 2 :	0		Number of cell class 2 :	0		Number of cell class 2 :	0		Number of cell class 2 :	0
	Number of cell class 3 :	0		Number of cell class 3 :	0		Number of cell class 3 :	0		Number of cell class 3 :	0
		100			0			25			33.3333
10	Number of cell:	5		Number of cell:	2		Number of cell:	6		Number of cell:	4
	Number of cell class 0 :	2		Number of cell class 0 :	2		Number of cell class 0 :	3		Number of cell class 0 :	1
	Number of cell class 1 :	3		Number of cell class 1 :	0		Number of cell class 1 :	3		Number of cell class 1 :	3
	Number of cell class 2 :	0		Number of cell class 2 :	0		Number of cell class 2 :	0		Number of cell class 2 :	0
	Number of cell class 3 :	0		Number of cell class 3 :	0		Number of cell class 3 :	0		Number of cell class 3 :	0
		60			0			50			75
11	Number of cell:	5		Number of cell:	1		Number of cell:	3		Number of cell:	1
	Number of cell class 0 :	3		Number of cell class 0 :	0		Number of cell class 0 :	3		Number of cell class 0 :	1
	Number of cell class 1 :	2		Number of cell class 1 :	1		Number of cell class 1 :	0		Number of cell class 1 :	0
	Number of cell class 2 :	0		Number of cell class 2 :	0		Number of cell class 2 :	0		Number of cell class 2 :	0
	Number of cell class 3 :	0		Number of cell class 3 :	0		Number of cell class 3 :	0		Number of cell class 3 :	0
		40			100			0			0
12	Number of cell:	5		Number of cell:	2		Number of cell:	2		Number of cell:	4
	Number of cell class 0 :	4		Number of cell class 0 :	1		Number of cell class 0 :	1		Number of cell class 0 :	1
	Number of cell class 1 :	1		Number of cell class 1 :	1		Number of cell class 1 :	1		Number of cell class 1 :	3
	Number of cell class 2 :	0		Number of cell class 2 :	0		Number of cell class 2 :	0		Number of cell class 2 :	0
	Number of cell class 3 :	0		Number of cell class 3 :	0		Number of cell class 3 :	0		Number of cell class 3 :	0
		20			50			50			75
13	Number of cell:	8		Number of cell:	2		Number of cell:	4		Number of cell:	1
	Number of cell class 0 :	5		Number of cell class 0 :	1		Number of cell class 0 :	3		Number of cell class 0 :	1
	Number of cell class 1 :	3		Number of cell class 1 :	1		Number of cell class 1 :	1		Number of cell class 1 :	0
	Number of cell class 2 :	0		Number of cell class 2 :	0		Number of cell class 2 :	0		Number of cell class 2 :	0
	Number of cell class 3 :	0		Number of cell class 3 :	0		Number of cell class 3 :	0		Number of cell class 3 :	0
		37.5			50			25			0
14	Number of cell:	3					Number of cell:	2		Number of cell:	3
	Number of cell class 0 :	1					Number of cell class 0 :	2		Number of cell class 0 :	2
	Number of cell class 1 :	2					Number of cell class 1 :	0		Number of cell class 1 :	1
	Number of cell class 2 :	0					Number of cell class 2 :	0		Number of cell class 2 :	0
	Number of cell class 3 :	0					Number of cell class 3 :	0		Number of cell class 3 :	0
		66.6667						0			33.3333
15	Number of cell:	12					Number of cell:	2
	Number of cell class 0 :	9					Number of cell class 0 :	1
	Number of cell class 1 :	3					Number of cell class 1 :	1
	Number of cell class 2 :	0					Number of cell class 2 :	0
	Number of cell class 3 :	0					Number of cell class 3 :	0
		25						50
16	Number of cell:	9					Number of cell:	2
	Number of cell class 0 :	7					Number of cell class 0 :	0
	Number of cell class 1 :	2					Number of cell class 1 :	2
	Number of cell class 2 :	0					Number of cell class 2 :	0
	Number of cell class 3 :	0					Number of cell class 3 :	0
		22.2222						100
17	Number of cell:	10
	Number of cell class 0 :	9
	Number of cell class 1 :	1
	Number of cell class 2 :	0
	Number of cell class 3 :	0
		10
18	Number of cell:	13
	Number of cell class 0 :	11
	Number of cell class 1 :	2
	Number of cell class 2 :	0
	Number of cell class 3 :	0
		15.3846
19	Number of cell:	6
	Number of cell class 0 :	4
	Number of cell class 1 :	2
	Number of cell class 2 :	0
	Number of cell class 3 :	0
		33.3333
	Total Number of Cells:	96		Total Number of Cells:	40		Total Number of Cells:	54		Total Number of Cells:	40
	Number of Cells Class 1:	30		Number of Cells Class 1:	15		Number of Cells Class 1:	22		Number of Cells Class 1:	16
	Percent of acceptors containing a vesicle:	31.25		Percent of acceptors containing a vesicle:	37.5		Percent of acceptors containing a vesicle:	40.7407		Percent of acceptors containing a vesicle:	40
	Class 0: Acceptor cell without a vesicle
	Class 1: Acceptor cell containing a vesicle

## Sheet: Exp3
	GFP-mCherry+DMSO			Eps8-dCAP-IRSp53+DMSO			GFP-mCherry+CK-666			Eps8-dCAP-IRSp53+CK-666
Image Number
1	Number of cell:	5		Number of cell:	1		Number of cell:	1		Number of cell:	7
	Number of cell class 0 :	2		Number of cell class 0 :	0		Number of cell class 0 :	1		Number of cell class 0 :	5
	Number of cell class 1 :	3		Number of cell class 1 :	1		Number of cell class 1 :	0		Number of cell class 1 :	2
	Number of cell class 2 :	0		Number of cell class 2 :	0		Number of cell class 2 :	0		Number of cell class 2 :	0
	Number of cell class 3 :	0		Number of cell class 3 :	0		Number of cell class 3 :	0		Number of cell class 3 :	0
		60			100			0			28.5714
2	Number of cell:	6		Number of cell:	2		Number of cell:	2		Number of cell:	5
	Number of cell class 0 :	4		Number of cell class 0 :	1		Number of cell class 0 :	0		Number of cell class 0 :	4
	Number of cell class 1 :	2		Number of cell class 1 :	1		Number of cell class 1 :	2		Number of cell class 1 :	1
	Number of cell class 2 :	0		Number of cell class 2 :	0		Number of cell class 2 :	0		Number of cell class 2 :	0
	Number of cell class 3 :	0		Number of cell class 3 :	0		Number of cell class 3 :	0		Number of cell class 3 :	0
		33.3333			50			100			20
3	Number of cell:	8		Number of cell:	1		Number of cell:	10		Number of cell:	4
	Number of cell class 0 :	5		Number of cell class 0 :	0		Number of cell class 0 :	6		Number of cell class 0 :	3
	Number of cell class 1 :	3		Number of cell class 1 :	1		Number of cell class 1 :	4		Number of cell class 1 :	1
	Number of cell class 2 :	0		Number of cell class 2 :	0		Number of cell class 2 :	0		Number of cell class 2 :	0
	Number of cell class 3 :	0		Number of cell class 3 :	0		Number of cell class 3 :	0		Number of cell class 3 :	0
		37.5			100			40			25
4	Number of cell:	3		Number of cell:	3		Number of cell:	5		Number of cell:	2
	Number of cell class 0 :	1		Number of cell class 0 :	3		Number of cell class 0 :	4		Number of cell class 0 :	2
	Number of cell class 1 :	2		Number of cell class 1 :	0		Number of cell class 1 :	1		Number of cell class 1 :	0
	Number of cell class 2 :	0		Number of cell class 2 :	0		Number of cell class 2 :	0		Number of cell class 2 :	0
	Number of cell class 3 :	0		Number of cell class 3 :	0		Number of cell class 3 :	0		Number of cell class 3 :	0
		66.6667			0			20			0
5	Number of cell:	7		Number of cell:	4		Number of cell:	4		Number of cell:	6
	Number of cell class 0 :	4		Number of cell class 0 :	2		Number of cell class 0 :	4		Number of cell class 0 :	3
	Number of cell class 1 :	3		Number of cell class 1 :	2		Number of cell class 1 :	0		Number of cell class 1 :	3
	Number of cell class 2 :	0		Number of cell class 2 :	0		Number of cell class 2 :	0		Number of cell class 2 :	0
	Number of cell class 3 :	0		Number of cell class 3 :	0		Number of cell class 3 :	0		Number of cell class 3 :	0
		42.8571			50			0			50
6	Number of cell:	14		Number of cell:	4		Number of cell:	12		Number of cell:	6
	Number of cell class 0 :	12		Number of cell class 0 :	3		Number of cell class 0 :	11		Number of cell class 0 :	5
	Number of cell class 1 :	2		Number of cell class 1 :	1		Number of cell class 1 :	1		Number of cell class 1 :	1
	Number of cell class 2 :	0		Number of cell class 2 :	0		Number of cell class 2 :	0		Number of cell class 2 :	0
	Number of cell class 3 :	0		Number of cell class 3 :	0		Number of cell class 3 :	0		Number of cell class 3 :	0
		14.2857			25			8.33333			16.6667
7	Number of cell:	2		Number of cell:	2		Number of cell:	2		Number of cell:	6
	Number of cell class 0 :	2		Number of cell class 0 :	2		Number of cell class 0 :	2		Number of cell class 0 :	2
	Number of cell class 1 :	0		Number of cell class 1 :	0		Number of cell class 1 :	0		Number of cell class 1 :	4
	Number of cell class 2 :	0		Number of cell class 2 :	0		Number of cell class 2 :	0		Number of cell class 2 :	0
	Number of cell class 3 :	0		Number of cell class 3 :	0		Number of cell class 3 :	0		Number of cell class 3 :	0
		0			0			0			66.6667
8	Number of cell:	2		Number of cell:	4		Number of cell:	1		Number of cell:	2
	Number of cell class 0 :	2		Number of cell class 0 :	1		Number of cell class 0 :	1		Number of cell class 0 :	2
	Number of cell class 1 :	0		Number of cell class 1 :	3		Number of cell class 1 :	0		Number of cell class 1 :	0
	Number of cell class 2 :	0		Number of cell class 2 :	0		Number of cell class 2 :	0		Number of cell class 2 :	0
	Number of cell class 3 :	0		Number of cell class 3 :	0		Number of cell class 3 :	0		Number of cell class 3 :	0
		0			75			0			0
9	Number of cell:	3		Number of cell:	1		Number of cell:	8		Number of cell:	10
	Number of cell class 0 :	3		Number of cell class 0 :	1		Number of cell class 0 :	5		Number of cell class 0 :	7
	Number of cell class 1 :	0		Number of cell class 1 :	0		Number of cell class 1 :	3		Number of cell class 1 :	3
	Number of cell class 2 :	0		Number of cell class 2 :	0		Number of cell class 2 :	0		Number of cell class 2 :	0
	Number of cell class 3 :	0		Number of cell class 3 :	0		Number of cell class 3 :	0		Number of cell class 3 :	0
		0			0			37.5			30
10	Number of cell:	8		Number of cell:	8		Number of cell:	7		Number of cell:	8
	Number of cell class 0 :	7		Number of cell class 0 :	7		Number of cell class 0 :	3		Number of cell class 0 :	6
	Number of cell class 1 :	1		Number of cell class 1 :	1		Number of cell class 1 :	4		Number of cell class 1 :	2
	Number of cell class 2 :	0		Number of cell class 2 :	0		Number of cell class 2 :	0		Number of cell class 2 :	0
	Number of cell class 3 :	0		Number of cell class 3 :	0		Number of cell class 3 :	0		Number of cell class 3 :	0
		12.5			12.5			57.1429			25
11	Number of cell:	5		Number of cell:	15		Number of cell:	6		Number of cell:	6
	Number of cell class 0 :	4		Number of cell class 0 :	11		Number of cell class 0 :	5		Number of cell class 0 :	1
	Number of cell class 1 :	1		Number of cell class 1 :	4		Number of cell class 1 :	1		Number of cell class 1 :	5
	Number of cell class 2 :	0		Number of cell class 2 :	0		Number of cell class 2 :	0		Number of cell class 2 :	0
	Number of cell class 3 :	0		Number of cell class 3 :	0		Number of cell class 3 :	0		Number of cell class 3 :	0
		20			26.6667			16.6667			83.3333
12				Number of cell:	6		Number of cell:	3		Number of cell:	5
				Number of cell class 0 :	2		Number of cell class 0 :	0		Number of cell class 0 :	3
				Number of cell class 1 :	4		Number of cell class 1 :	3		Number of cell class 1 :	2
				Number of cell class 2 :	0		Number of cell class 2 :	0		Number of cell class 2 :	0
				Number of cell class 3 :	0		Number of cell class 3 :	0		Number of cell class 3 :	0
					66.6667			100			40
13				Number of cell:	5		Number of cell:	3		Number of cell:	4
				Number of cell class 0 :	2		Number of cell class 0 :	1		Number of cell class 0 :	2
				Number of cell class 1 :	3		Number of cell class 1 :	2		Number of cell class 1 :	2
				Number of cell class 2 :	0		Number of cell class 2 :	0		Number of cell class 2 :	0
				Number of cell class 3 :	0		Number of cell class 3 :	0		Number of cell class 3 :	0
					60			66.6667			50
14				Number of cell:	3		Number of cell:	8		Number of cell:	5
				Number of cell class 0 :	2		Number of cell class 0 :	6		Number of cell class 0 :	4
				Number of cell class 1 :	1		Number of cell class 1 :	2		Number of cell class 1 :	1
				Number of cell class 2 :	0		Number of cell class 2 :	0		Number of cell class 2 :	0
				Number of cell class 3 :	0		Number of cell class 3 :	0		Number of cell class 3 :	0
					33.3333			25			20
15				Number of cell:	5		Number of cell:	3		Number of cell:	1
				Number of cell class 0 :	3		Number of cell class 0 :	2		Number of cell class 0 :	0
				Number of cell class 1 :	2		Number of cell class 1 :	1		Number of cell class 1 :	1
				Number of cell class 2 :	0		Number of cell class 2 :	0		Number of cell class 2 :	0
				Number of cell class 3 :	0		Number of cell class 3 :	0		Number of cell class 3 :	0
					40			33.3333			100
16				Number of cell:	6		Number of cell:	5		Number of cell:	3
				Number of cell class 0 :	5		Number of cell class 0 :	3		Number of cell class 0 :	2
				Number of cell class 1 :	1		Number of cell class 1 :	2		Number of cell class 1 :	1
				Number of cell class 2 :	0		Number of cell class 2 :	0		Number of cell class 2 :	0
				Number of cell class 3 :	0		Number of cell class 3 :	0		Number of cell class 3 :	0
					16.6667			40			33.3333
17				Number of cell:	7		Number of cell:	5		Number of cell:	2
				Number of cell class 0 :	3		Number of cell class 0 :	2		Number of cell class 0 :	1
				Number of cell class 1 :	4		Number of cell class 1 :	3		Number of cell class 1 :	1
				Number of cell class 2 :	0		Number of cell class 2 :	0		Number of cell class 2 :	0
				Number of cell class 3 :	0		Number of cell class 3 :	0		Number of cell class 3 :	0
					57.1429			60			50
18				Number of cell:	1		Number of cell:	10		Number of cell:	4
				Number of cell class 0 :	1		Number of cell class 0 :	5		Number of cell class 0 :	2
				Number of cell class 1 :	0		Number of cell class 1 :	5		Number of cell class 1 :	2
				Number of cell class 2 :	0		Number of cell class 2 :	0		Number of cell class 2 :	0
				Number of cell class 3 :	0		Number of cell class 3 :	0		Number of cell class 3 :	0
					0			50			50
19				Number of cell:	6		Number of cell:	1		Number of cell:	2
				Number of cell class 0 :	4		Number of cell class 0 :	0		Number of cell class 0 :	1
				Number of cell class 1 :	2		Number of cell class 1 :	1		Number of cell class 1 :	1
				Number of cell class 2 :	0		Number of cell class 2 :	0		Number of cell class 2 :	0
				Number of cell class 3 :	0		Number of cell class 3 :	0		Number of cell class 3 :	0
					33.3333			100			50
20				Number of cell:	1		Number of cell:	4		Number of cell:	4
				Number of cell class 0 :	1		Number of cell class 0 :	3		Number of cell class 0 :	4
				Number of cell class 1 :	0		Number of cell class 1 :	1		Number of cell class 1 :	0
				Number of cell class 2 :	0		Number of cell class 2 :	0		Number of cell class 2 :	0
				Number of cell class 3 :	0		Number of cell class 3 :	0		Number of cell class 3 :	0
					0			25			0
21				Number of cell:	1		Number of cell:	8		Number of cell:	11
				Number of cell class 0 :	1		Number of cell class 0 :	5		Number of cell class 0 :	7
				Number of cell class 1 :	0		Number of cell class 1 :	3		Number of cell class 1 :	4
				Number of cell class 2 :	0		Number of cell class 2 :	0		Number of cell class 2 :	0
				Number of cell class 3 :	0		Number of cell class 3 :	0		Number of cell class 3 :	0
					0			37.5			36.3636
22				Number of cell:	6		Number of cell:	5		Number of cell:	3
				Number of cell class 0 :	4		Number of cell class 0 :	3		Number of cell class 0 :	3
				Number of cell class 1 :	2		Number of cell class 1 :	2		Number of cell class 1 :	0
				Number of cell class 2 :	0		Number of cell class 2 :	0		Number of cell class 2 :	0
				Number of cell class 3 :	0		Number of cell class 3 :	0		Number of cell class 3 :	0
					33.3333			40			0
23				Number of cell:	5					Number of cell:	2
				Number of cell class 0 :	3					Number of cell class 0 :	1
				Number of cell class 1 :	2					Number of cell class 1 :	1
				Number of cell class 2 :	0					Number of cell class 2 :	0
				Number of cell class 3 :	0					Number of cell class 3 :	0
					40						50
24										Number of cell:	2
										Number of cell class 0 :	0
										Number of cell class 1 :	2
										Number of cell class 2 :	0
										Number of cell class 3 :	0
											100
	Total Number of Cells:	63		Total Number of Cells:	97		Total Number of Cells:	113		Total Number of Cells:	110
	Number of Cells Class 1:	17		Number of Cells Class 1:	35		Number of Cells Class 1:	41		Number of Cells Class 1:	40
	Percent of acceptors containing a vesicle:	26.9841		Percent of acceptors containing a vesicle:	36.0825		Percent of acceptors containing a vesicle:	36.2832		Percent of acceptors containing a vesicle:	36.3636
	Class 0: Acceptor cell without a vesicle
	Class 1: Acceptor cell containing a vesicle
	GFP-mCh+DMSO			Eps8-dCAP-IRSp53-DMSO			GFP-mCh+CK666			Eps8-dCAP-IRSp553+CK666
	258				244			252			289
	75				87			92			106
	0.290698				0.356557			0.365079			0.366782
	28.7873				35.7013			37.0472			37.1899

## Sheet: Exp4
	GFP-mCherry+DMSO			Eps8-dCAP-IRSp53+DMSO			Eps8-dCAP-IRSp53+CK-666
Image Number
1	Number of cell:	4		Number of cell:	3		Number of cell:	3
	Number of cell class 0 :	2		Number of cell class 0 :	2		Number of cell class 0 :	1
	Number of cell class 1 :	2		Number of cell class 1 :	1		Number of cell class 1 :	2
	Number of cell class 2 :	0		Number of cell class 2 :	0		Number of cell class 2 :	0
	Number of cell class 3 :	0		Number of cell class 3 :	0		Number of cell class 3 :	0
		50			33.3333			66.6667
2	Number of cell:	1		Number of cell:	6		Number of cell:	2
	Number of cell class 0 :	0		Number of cell class 0 :	3		Number of cell class 0 :	0
	Number of cell class 1 :	1		Number of cell class 1 :	3		Number of cell class 1 :	2
	Number of cell class 2 :	0		Number of cell class 2 :	0		Number of cell class 2 :	0
	Number of cell class 3 :	0		Number of cell class 3 :	0		Number of cell class 3 :	0
		100			50			100
3	Number of cell:	6		Number of cell:	10		Number of cell:	1
	Number of cell class 0 :	5		Number of cell class 0 :	7		Number of cell class 0 :	0
	Number of cell class 1 :	1		Number of cell class 1 :	3		Number of cell class 1 :	1
	Number of cell class 2 :	0		Number of cell class 2 :	0		Number of cell class 2 :	0
	Number of cell class 3 :	0		Number of cell class 3 :	0		Number of cell class 3 :	0
		16.6667			30			100
4	Number of cell:	5		Number of cell:	2		Number of cell:	2
	Number of cell class 0 :	4		Number of cell class 0 :	1		Number of cell class 0 :	1
	Number of cell class 1 :	1		Number of cell class 1 :	1		Number of cell class 1 :	1
	Number of cell class 2 :	0		Number of cell class 2 :	0		Number of cell class 2 :	0
	Number of cell class 3 :	0		Number of cell class 3 :	0		Number of cell class 3 :	0
		20			50			50
5	Number of cell:	6		Number of cell:	3		Number of cell:	2
	Number of cell class 0 :	4		Number of cell class 0 :	2		Number of cell class 0 :	1
	Number of cell class 1 :	2		Number of cell class 1 :	1		Number of cell class 1 :	1
	Number of cell class 2 :	0		Number of cell class 2 :	0		Number of cell class 2 :	0
	Number of cell class 3 :	0		Number of cell class 3 :	0		Number of cell class 3 :	0
		33.3333			33.3333			50
6	Number of cell:	5		Number of cell:	3		Number of cell:	1
	Number of cell class 0 :	3		Number of cell class 0 :	2		Number of cell class 0 :	0
	Number of cell class 1 :	2		Number of cell class 1 :	1		Number of cell class 1 :	1
	Number of cell class 2 :	0		Number of cell class 2 :	0		Number of cell class 2 :	0
	Number of cell class 3 :	0		Number of cell class 3 :	0		Number of cell class 3 :	0
		40			33.3333			100
7	Number of cell:	2		Number of cell:	1		Number of cell:	4
	Number of cell class 0 :	0		Number of cell class 0 :	1		Number of cell class 0 :	2
	Number of cell class 1 :	2		Number of cell class 1 :	0		Number of cell class 1 :	2
	Number of cell class 2 :	0		Number of cell class 2 :	0		Number of cell class 2 :	0
	Number of cell class 3 :	0		Number of cell class 3 :	0		Number of cell class 3 :	0
		100			0			50
8	Number of cell:	2		Number of cell:	1		Number of cell:	3
	Number of cell class 0 :	2		Number of cell class 0 :	1		Number of cell class 0 :	2
	Number of cell class 1 :	0		Number of cell class 1 :	0		Number of cell class 1 :	1
	Number of cell class 2 :	0		Number of cell class 2 :	0		Number of cell class 2 :	0
	Number of cell class 3 :	0		Number of cell class 3 :	0		Number of cell class 3 :	0
		0			0			33.3333
9	Number of cell:	1		Number of cell:	1		Number of cell:	7
	Number of cell class 0 :	1		Number of cell class 0 :	1		Number of cell class 0 :	5
	Number of cell class 1 :	0		Number of cell class 1 :	0		Number of cell class 1 :	2
	Number of cell class 2 :	0		Number of cell class 2 :	0		Number of cell class 2 :	0
	Number of cell class 3 :	0		Number of cell class 3 :	0		Number of cell class 3 :	0
		0			0			28.5714
10	Number of cell:	2		Number of cell:	1		Number of cell:	1
	Number of cell class 0 :	1		Number of cell class 0 :	1		Number of cell class 0 :	1
	Number of cell class 1 :	1		Number of cell class 1 :	0		Number of cell class 1 :	0
	Number of cell class 2 :	0		Number of cell class 2 :	0		Number of cell class 2 :	0
	Number of cell class 3 :	0		Number of cell class 3 :	0		Number of cell class 3 :	0
		50			0			0
11	Number of cell:	4		Number of cell:	1		Number of cell:	2
	Number of cell class 0 :	1		Number of cell class 0 :	0		Number of cell class 0 :	1
	Number of cell class 1 :	3		Number of cell class 1 :	1		Number of cell class 1 :	1
	Number of cell class 2 :	0		Number of cell class 2 :	0		Number of cell class 2 :	0
	Number of cell class 3 :	0		Number of cell class 3 :	0		Number of cell class 3 :	0
		75			100			50
12	Number of cell:	4		Number of cell:	6		Number of cell:	1
	Number of cell class 0 :	4		Number of cell class 0 :	4		Number of cell class 0 :	0
	Number of cell class 1 :	0		Number of cell class 1 :	2		Number of cell class 1 :	1
	Number of cell class 2 :	0		Number of cell class 2 :	0		Number of cell class 2 :	0
	Number of cell class 3 :	0		Number of cell class 3 :	0		Number of cell class 3 :	0
		0			33.3333			100
13	Number of cell:	5		Number of cell:	2		Number of cell:	5
	Number of cell class 0 :	5		Number of cell class 0 :	2		Number of cell class 0 :	3
	Number of cell class 1 :	0		Number of cell class 1 :	0		Number of cell class 1 :	2
	Number of cell class 2 :	0		Number of cell class 2 :	0		Number of cell class 2 :	0
	Number of cell class 3 :	0		Number of cell class 3 :	0		Number of cell class 3 :	0
		0			0			40
14				Number of cell:	2		Number of cell:	7
				Number of cell class 0 :	0		Number of cell class 0 :	5
				Number of cell class 1 :	2		Number of cell class 1 :	2
				Number of cell class 2 :	0		Number of cell class 2 :	0
				Number of cell class 3 :	0		Number of cell class 3 :	0
					100			28.5714
15				Number of cell:	3		Number of cell:	3
				Number of cell class 0 :	1		Number of cell class 0 :	3
				Number of cell class 1 :	2		Number of cell class 1 :	0
				Number of cell class 2 :	0		Number of cell class 2 :	0
				Number of cell class 3 :	0		Number of cell class 3 :	0
					66.6667			0
16				Number of cell:	2		Number of cell:	2
				Number of cell class 0 :	2		Number of cell class 0 :	1
				Number of cell class 1 :	0		Number of cell class 1 :	1
				Number of cell class 2 :	0		Number of cell class 2 :	0
				Number of cell class 3 :	0		Number of cell class 3 :	0
					0			50
17				Number of cell:	2		Number of cell:	1
				Number of cell class 0 :	2		Number of cell class 0 :	1
				Number of cell class 1 :	0		Number of cell class 1 :	0
				Number of cell class 2 :	0		Number of cell class 2 :	0
				Number of cell class 3 :	0		Number of cell class 3 :	0
					0			0
18				Number of cell:	1		Number of cell:	3
				Number of cell class 0 :	0		Number of cell class 0 :	3
				Number of cell class 1 :	1		Number of cell class 1 :	0
				Number of cell class 2 :	0		Number of cell class 2 :	0
				Number of cell class 3 :	0		Number of cell class 3 :	0
					100			0
19				Number of cell:	1		Number of cell:	5
				Number of cell class 0 :	1		Number of cell class 0 :	3
				Number of cell class 1 :	0		Number of cell class 1 :	2
				Number of cell class 2 :	0		Number of cell class 2 :	0
				Number of cell class 3 :	0		Number of cell class 3 :	0
					0			40
20							Number of cell:	2
							Number of cell class 0 :	1
							Number of cell class 1 :	1
							Number of cell class 2 :	0
							Number of cell class 3 :	0
								50
21							Number of cell:	7
							Number of cell class 0 :	5
							Number of cell class 1 :	2
							Number of cell class 2 :	0
							Number of cell class 3 :	0
								28.5714
	Total Number of Cells:	47		Total Number of Cells:	51		Total Number of Cells:	64
	Number of Cells Class 1:	15		Number of Cells Class 1:	18		Number of Cells Class 1:	25
	Percent of acceptors containing a vesicle:	31.9149		Percent of acceptors containing a vesicle:	35.2941		Percent of acceptors containing a vesicle:	39.0625
	Class 0: Acceptor cell without a vesicle
	Class 1: Acceptor cell containing a vesicle

## Sheet: Summary
	GFP-mCherry+DMSO	Eps8-dCAP-IRSp53+DMSO	GFP-mCherry+CK-666	Eps8-dCAP-IRSp53+CK-666
Exp1	25	33.93	34.12	33.33
Exp2	31.25	37.5	40.7407	40
Exp3	26.9841	36.08	36.2832	36.3636
Exp4	31.9149	35.2941		39.06
Total number of acceptor cells analyzed (Class 0 + Class 1)	258	244	252	289
