# Supplementary material for: Tunnelling nanotube formation is driven by Eps8/IRSp53‐dependent linear actin polymerization
Source: EMBO J. 2023 Nov 27;42(24):e113761. doi: 10.15252/embj.2023113761 (PMC10711657; doi:10.15252/embj.2023113761)
Supplement: Supplementary file 28 — Source Data for Figure 6 [file EMBJ-42-e113761-s024.zip]

Archive with 75 entries (38 files):
- Figure 6/6A/
- Figure 6/6A/6A-Numerical data.xlsx
- Figure 6/6A/WB/
- Figure 6/6A/WB/Annotated blots.PNG
- Figure 6/6A/WB/Ch+Ladder/
- Figure 6/6A/WB/Ch+Ladder/GAPDH.jpg
- Figure 6/6A/WB/Ch+Ladder/IRSp53.jpg
- Figure 6/6A/WB/Raw TIFs/
- Figure 6/6A/WB/Raw TIFs/GAPDH.tif
- Figure 6/6A/WB/Raw TIFs/IRSp53.tif
- Figure 6/6B/
- Figure 6/6B/Surface/
- Figure 6/6B/Surface/405/
- Figure 6/6B/Surface/405/blueMAXintensityprojectionLowerstacks_ScrambleControl-564phal-488wga-dapi+blue fibronectin-29-03-2023-03.tif
- Figure 6/6B/Surface/488/
- Figure 6/6B/Surface/488/greenMAXintensityprojectionLowerstacks_TNTcount-Scramblecontrol-564phalloidin-488wga-dapi-29-03-2023-03-1.png
- Figure 6/6B/Surface/564/
- Figure 6/6B/Surface/564/redMAXintensityprojectionLowerstacks_TNTcount-Scramblecontrol-564phalloidin-488wga-dapi-29-03-2023-03-1.png (red).tif
- Figure 6/6B/Upper stacks/
- Figure 6/6B/Upper stacks/405/
- Figure 6/6B/Upper stacks/405/blueMaxintensityprojection-Upperstacks-ScrambleControl-redphal-488wga-dapi-29-03-2023.png (blue).tif
- Figure 6/6B/Upper stacks/488/
- Figure 6/6B/Upper stacks/488/greenMaxintensityprojection-Upperstacks-ScrambleControl-redphal-488wga-dapi-29-03-2023.png (green).tif
- Figure 6/6B/Upper stacks/564/
- Figure 6/6B/Upper stacks/564/redMaxintensityprojection-Upperstacks-ScrambleControl-redphal-488wga-dapi-29-03-2023.png (red).tif
- Figure 6/6C/
- Figure 6/6C/Surface/
- Figure 6/6C/Surface/405/
- Figure 6/6C/Surface/405/Maxintensityprojections-Lowerstacks_IRSp53KD-564phalloidin-488wga-dapi+bluefibronectin-29-03-2023-02.png (blue).tif
- Figure 6/6C/Surface/488/
- Figure 6/6C/Surface/488/Maxintensityprojections-Lowerstacks_IRSp53KD-564phalloidin-488wga-dapi+bluefibronectin-29-03-2023-02.png (green).tif
- Figure 6/6C/Surface/564/
- Figure 6/6C/Surface/564/Maxintensityprojections-Lowerstacks_IRSp53KD-564phalloidin-488wga-dapi+bluefibronectin-29-03-2023-02.png (red).tif
- Figure 6/6C/Upper stacks/
- Figure 6/6C/Upper stacks/405/
- Figure 6/6C/Upper stacks/405/Maxintensityprojections-upperstacks_IRSp53KD-564phalloidin-488wga-dapi+bluefibronectin-29-03-2023-02.png (blue).tif
- Figure 6/6C/Upper stacks/488/
- Figure 6/6C/Upper stacks/488/Maxintensityprojections-upperstacks_IRSp53KD-564phalloidin-488wga-dapi+bluefibronectin-29-03-2023-02.png (green).tif
- Figure 6/6C/Upper stacks/564/
- Figure 6/6C/Upper stacks/564/Maxintensityprojections-upperstacks_IRSp53KD-564phalloidin-488wga-dapi+bluefibronectin-29-03-2023-02.png (red).tif
- Figure 6/6D/
- Figure 6/6D/6D-Numerical data.xlsx
- Figure 6/6E/
- Figure 6/6E/Full field of view/
- Figure 6/6E/Full field of view/405/
- Figure 6/6E/Full field of view/405/C3-MAX_MAXprojectionscramblecontrol_488WGA-DiD-H2bBFPcoC-17032023.tif
- Figure 6/6E/Full field of view/405/Thumbs.db
- Figure 6/6E/Full field of view/488/
- Figure 6/6E/Full field of view/488/C2-MAX_MAXprojectionscramblecontrol_488WGA-DiD-H2bBFPcoC-17032023.tif
- Figure 6/6E/Full field of view/488/Thumbs.db
- Figure 6/6E/Full field of view/647/
- Figure 6/6E/Full field of view/647/C1-MAX_MAXprojectionscramblecontrol_488WGA-DiD-H2bBFPcoC-17032023.tif
- Figure 6/6E/i/
- Figure 6/6E/i/XY.tif
- Figure 6/6E/i/XZ.tif
- Figure 6/6E/i/YZ.tif
- Figure 6/6E/ii/
- Figure 6/6E/ii/XY.tif
- Figure 6/6E/ii/XZ.tif
- Figure 6/6E/ii/YZ.tif
- Figure 6/6F/
- Figure 6/6F/Full field of view/
- Figure 6/6F/Full field of view/405/
- Figure 6/6F/Full field of view/405/C3-MAX_488WGA-DiD-H2bBFPcoC-IRSp53KD-14032023.tif
- Figure 6/6F/Full field of view/488/
- Figure 6/6F/Full field of view/488/C2-MAX_488WGA-DiD-H2bBFPcoC-IRSp53KD-14032023.tif
- Figure 6/6F/Full field of view/647/
- Figure 6/6F/Full field of view/647/C1-MAX_488WGA-DiD-H2bBFPcoC-IRSp53KD-14032023.tif
- Figure 6/6F/i/
- Figure 6/6F/i/Thumbs.db
- Figure 6/6F/i/XY.tif
- Figure 6/6F/i/XZ.tif
- Figure 6/6F/i/YZ.tif
- Figure 6/6G-H/
- Figure 6/6G-H/6G-H_Numerical data.xlsx
