# Supplementary material for: Tunnelling nanotube formation is driven by Eps8/IRSp53‐dependent linear actin polymerization
Source: EMBO J. 2023 Nov 27;42(24):e113761. doi: 10.15252/embj.2023113761 (PMC10711657; doi:10.15252/embj.2023113761)
Supplement: Supplementary file 28 — Source Data for Figure 6 [file EMBJ-42-e113761-s024.zip › Figure 6/6A/6A-Numerical data.xlsx]

## Sheet: Sheet1
			KD3						GAPDH ratios	Scramble	KD
			2023-01-13							1	1.94767
					Scramble	KD
				GAPDH	7585.99	14775				1	0.039526
				IRSp53	12068	477
										Scramble	KD
									GAPDH/protein ratio	1	0.020294		98% KD
			KD2
			14-18/01/2022
					Scramble	KD			Tubulin ratios	Scramble	KD
				tubulin	20038	15844				1	0.790698
				IRSp53	22811.3	5104.49				1	0.22377
										Scramble	KD
									Tubulin/protein ratio	1	0.283003		72% KD
			KD1
			2023-07-02
					Scramble	KD		GAPDH ratios	Scramble	KD
				gapdh	13081	18547			1	1.41786
				IRSp53	16772	522			1	0.0311233
									Scramble	KD
								GAPDH/protein ratio	1	0.0219509		98% KD
