# Supplementary material for: Tunnelling nanotube formation is driven by Eps8/IRSp53‐dependent linear actin polymerization
Source: EMBO J. 2023 Nov 27;42(24):e113761. doi: 10.15252/embj.2023113761 (PMC10711657; doi:10.15252/embj.2023113761)
Supplement: Supplementary file 28 — Source Data for Figure 6 [file EMBJ-42-e113761-s024.zip › Figure 6/6D/6D-Numerical data.xlsx]

## Sheet: Foglio1
Cells	Condition	n of experiment	Picture	Number of cells	Number of connected cells	% connected cells		Total number of control cells	Total number of IRSp53 KD cells
CAD WT	CONTROL	n1	1	7	2	28.5714		490	437
CAD WT	CONTROL	n1	2	7	2	28.5714
CAD WT	CONTROL	n1	3	6	0	0
CAD WT	CONTROL	n1	4	8	0	0		Averages control	Averages KD
CAD WT	CONTROL	n1	5	6	0	0	n=1	5.71429	0
CAD WT	CONTROL	n1	6	8	0	0	n=2	6.37949	2.0202
CAD WT	CONTROL	n1	7	6	0	0	n=3	8.40278	0
CAD WT	CONTROL	n1	8	9	0	0
CAD WT	CONTROL	n1	9	10	0	0
CAD WT	CONTROL	n1	10	6	0	0
CAD WT	CONTROL	n1	11	10	0	0
CAD WT	CONTROL	n1	12	12	0	0
CAD WT	CONTROL	n1	13	11	0	0
CAD WT	CONTROL	n1	14	7	2	28.5714
CAD WT	CONTROL	n1	15	9	0	0
CAD WT	CONTROL	n1	16	10	0	0
CAD WT	CONTROL	n2	1	6	0	0
CAD WT	CONTROL	n2	2	7	0	0
CAD WT	CONTROL	n2	3	8	0	0
CAD WT	CONTROL	n2	4	8	0	0
CAD WT	CONTROL	n2	5	7	0	0
CAD WT	CONTROL	n2	6	8	2	25
CAD WT	CONTROL	n2	7	7	0	0
CAD WT	CONTROL	n2	8	8	0	0
CAD WT	CONTROL	n2	9	6	0	0
CAD WT	CONTROL	n2	10	9	2	22.2222
CAD WT	CONTROL	n2	11	7	0	0
CAD WT	CONTROL	n2	12	8	0	0
CAD WT	CONTROL	n2	13	19	2	10.5263
CAD WT	CONTROL	n2	14	7	0	0
CAD WT	CONTROL	n2	15	8	0	0
CAD WT	CONTROL	n2	16	14	2	14.2857
CAD WT	CONTROL	n2	17	14	0	0
CAD WT	CONTROL	n2	18	9	2	22.2222
CAD WT	CONTROL	n2	19	13	0	0
CAD WT	CONTROL	n2	20	12	0	0
CAD WT	CONTROL	n2	21	6	2	33.3333
CAD WT	CONTROL	n3	1	8	0	0
CAD WT	CONTROL	n3	2	10	0	0
CAD WT	CONTROL	n3	3	14	0	0
CAD WT	CONTROL	n3	4	8	0	0
CAD WT	CONTROL	n3	5	7	0	0
CAD WT	CONTROL	n3	6	13	0	0
CAD WT	CONTROL	n3	7	9	2	22.2222
CAD WT	CONTROL	n3	8	5	2	40
CAD WT	CONTROL	n3	9	8	0	0
CAD WT	CONTROL	n3	10	10	0	0
CAD WT	CONTROL	n3	11	9	0	0
CAD WT	CONTROL	n3	12	9	2	22.2222
CAD WT	CONTROL	n3	13	12	2	16.6667
CAD WT	CONTROL	n3	14	12	2	16.6667
CAD WT	CONTROL	n3	15	11	0	0
CAD WT	CONTROL	n3	16	10	0	0
CAD WT	CONTROL	n3	17	12	2	16.6667
CAD WT	IRSp53 KD	n1	1	12	0	0
CAD WT	IRSp53 KD	n1	2	10	0	0
CAD WT	IRSp53 KD	n1	3	6	0	0
CAD WT	IRSp53 KD	n1	4	7	0	0
CAD WT	IRSp53 KD	n1	5	10	0	0
CAD WT	IRSp53 KD	n1	6	8	0	0
CAD WT	IRSp53 KD	n1	7	8	0	0
CAD WT	IRSp53 KD	n1	8	6	0	0
CAD WT	IRSp53 KD	n1	9	10	0	0
CAD WT	IRSp53 KD	n1	10	10	0	0
CAD WT	IRSp53 KD	n1	11	5	0	0
CAD WT	IRSp53 KD	n1	12	10	0	0
CAD WT	IRSp53 KD	n1	13	6	0	0
CAD WT	IRSp53 KD	n1	14	5	0	0
CAD WT	IRSp53 KD	n1	15	8	0	0
CAD WT	IRSp53 KD	n2	1	13	0	0
CAD WT	IRSp53 KD	n2	2	8	0	0
CAD WT	IRSp53 KD	n2	3	6	0	0
CAD WT	IRSp53 KD	n2	4	13	0	0
CAD WT	IRSp53 KD	n2	5	10	0	0
CAD WT	IRSp53 KD	n2	6	13	0	0
CAD WT	IRSp53 KD	n2	7	12	0	0
CAD WT	IRSp53 KD	n2	8	12	0	0
CAD WT	IRSp53 KD	n2	9	7	0	0
CAD WT	IRSp53 KD	n2	10	11	4	36.3636
CAD WT	IRSp53 KD	n2	11	8	0	0
CAD WT	IRSp53 KD	n2	12	8	0	0
CAD WT	IRSp53 KD	n2	13	9	0	0
CAD WT	IRSp53 KD	n2	14	12	0	0
CAD WT	IRSp53 KD	n2	15	11	0	0
CAD WT	IRSp53 KD	n2	16	13	0	0
CAD WT	IRSp53 KD	n2	17	12	0	0
CAD WT	IRSp53 KD	n2	18	11	0	0
CAD WT	IRSp53 KD	n2	19	12	0	0
CAD WT	IRSp53 KD	n3	1	9	0	0
CAD WT	IRSp53 KD	n3	2	5	0	0
CAD WT	IRSp53 KD	n3	3	5	0	0
CAD WT	IRSp53 KD	n3	4	5	0	0
CAD WT	IRSp53 KD	n3	5	5	0	0
CAD WT	IRSp53 KD	n3	6	6	0	0
CAD WT	IRSp53 KD	n3	7	6	0	0
CAD WT	IRSp53 KD	n3	8	8	0	0
CAD WT	IRSp53 KD	n3	9	11	0	0
CAD WT	IRSp53 KD	n3	10	7	0	0
CAD WT	IRSp53 KD	n3	11	7	0	0
CAD WT	IRSp53 KD	n3	12	6	0	0
CAD WT	IRSp53 KD	n3	13	9	0	0
CAD WT	IRSp53 KD	n3	14	8	0	0
CAD WT	IRSp53 KD	n3	15	8	0	0
CAD WT	IRSp53 KD	n3	16	10	0	0

## Sheet: Sheet1
	Averages control	Averages KD
n=1
n=2
n=3
