# Supplementary material for: Tunnelling nanotube formation is driven by Eps8/IRSp53‐dependent linear actin polymerization
Source: EMBO J. 2023 Nov 27;42(24):e113761. doi: 10.15252/embj.2023113761 (PMC10711657; doi:10.15252/embj.2023113761)
Supplement: Supplementary file 28 — Source Data for Figure 6 [file EMBJ-42-e113761-s024.zip › Figure 6/6G-H/6G-H_Numerical data.xlsx]

## Sheet: Control n=1
Field 1			Field 2				Field 3				Field 4				Field 5				Field 6				Field 13				Field 14				Field 15				Field 16				Field 17
Number of acceptors	7		Number of acceptors	15			Number of acceptors	10			Number of acceptors	17			Number of acceptors	15			Number of acceptors	19			Number of acceptors	11			Number of acceptors	21			Number of acceptors	8			Number of acceptors	15			Number of acceptors	20
Number of acceptors with DiD vesicles	3		Number of acceptors with DiD vesicles	4			Number of acceptors with DiD vesicles	3			Number of acceptors with DiD vesicles	5			Number of acceptors with DiD vesicles	4			Number of acceptors with DiD vesicles	7			Number of acceptors with DiD vesicles	4			Number of acceptors with DiD vesicles	7			Number of acceptors with DiD vesicles	2			Number of acceptors with DiD vesicles	6			Number of acceptors with DiD vesicles	6
Percentage of acceptors with DiD vesicles	0.428571		Percentage of acceptors with DiD vesicles	0.266667			Percentage of acceptors with DiD vesicles	0.3			Percentage of acceptors with DiD vesicles	0.294118			Percentage of acceptors with DiD vesicles	0.266667			Percentage of acceptors with DiD vesicles	0.368421			Percentage of acceptors with DiD vesicles	0.363636			Percentage of acceptors with DiD vesicles	0.333333			Percentage of acceptors with DiD vesicles	0.25			Percentage of acceptors with DiD vesicles	0.4			Percentage of acceptors with DiD vesicles	0.3
Total number of acceptors	158
Total number of acceptors containing vesicles	51
% of acceptors containing at least 1 vesicle	0.322785

## Sheet: Control n=2
			Field 1				Field 2				Field 3				Field 4				Field 5				Field 6				Field 7				Field 8				Field 9				Field 10				Field 11				Field 12
			Number of acceptors	7			Number of acceptors	7			Number of acceptors	13			Number of acceptors	13			Number of acceptors	11			Number of acceptors	9			Number of acceptors	4			Number of acceptors	5			Number of acceptors	5			Number of acceptors	5			Number of acceptors	7			Number of acceptors	9
			Number of acceptors with DiD vesicles	1			Number of acceptors with DiD vesicles	1			Number of acceptors with DiD vesicles	3			Number of acceptors with DiD vesicles	0			Number of acceptors with DiD vesicles	1			Number of acceptors with DiD vesicles	1			Number of acceptors with DiD vesicles	0			Number of acceptors with DiD vesicles	1			Number of acceptors with DiD vesicles	1			Number of acceptors with DiD vesicles	0			Number of acceptors with DiD vesicles	0			Number of acceptors with DiD vesicles	3
			Percentage of acceptors with DiD vesicles	0.142857			Percentage of acceptors with DiD vesicles	0.142857			Percentage of acceptors with DiD vesicles	0.230769			Percentage of acceptors with DiD vesicles	0			Percentage of acceptors with DiD vesicles	0.0909091			Percentage of acceptors with DiD vesicles	0.111111			Percentage of acceptors with DiD vesicles	0			Percentage of acceptors with DiD vesicles	0.2			Percentage of acceptors with DiD vesicles	0.2			Percentage of acceptors with DiD vesicles	0			Percentage of acceptors with DiD vesicles	0			Percentage of acceptors with DiD vesicles	0.333333
Total number of acceptors	95
Total number of acceptors containing vesicles	12
% of acceptors containing at least 1 vesicle	0.126316

## Sheet: Control n=3
Field 0			Field 1				Field 2				Field 3				Field 4				Field 5				Field 6				Field 7				Field 8				Field 9				Field 10				Field 11				Field 12
Number of acceptors	9		Number of acceptors	15			Number of acceptors	14			Number of acceptors	11			Number of acceptors	10			Number of acceptors	10			Number of acceptors	15			Number of acceptors	23			Number of acceptors	6			Number of acceptors	6			Number of acceptors	11			Number of acceptors	3			Number of acceptors	2
Number of acceptors with DiD vesicles	2		Number of acceptors with DiD vesicles	6			Number of acceptors with DiD vesicles	3			Number of acceptors with DiD vesicles	4			Number of acceptors with DiD vesicles	1			Number of acceptors with DiD vesicles	2			Number of acceptors with DiD vesicles	4			Number of acceptors with DiD vesicles	5			Number of acceptors with DiD vesicles	1			Number of acceptors with DiD vesicles	0			Number of acceptors with DiD vesicles	1			Number of acceptors with DiD vesicles	1			Number of acceptors with DiD vesicles	1
Percentage of acceptors with DiD vesicles	0.222222		Percentage of acceptors with DiD vesicles	0.4			Percentage of acceptors with DiD vesicles	0.214286			Percentage of acceptors with DiD vesicles	0.363636			Percentage of acceptors with DiD vesicles	0.1			Percentage of acceptors with DiD vesicles	0.2			Percentage of acceptors with DiD vesicles	0.266667			Percentage of acceptors with DiD vesicles	0.217391			Percentage of acceptors with DiD vesicles	0.166667			Percentage of acceptors with DiD vesicles	0			Percentage of acceptors with DiD vesicles	0.0909091			Percentage of acceptors with DiD vesicles	0.333333			Percentage of acceptors with DiD vesicles	0.5
Total number of acceptors	164
Total number of acceptors containing vesicles	37
% of acceptors containing at least 1 vesicle	0.22561

## Sheet: KD n=1
Field 1 -1			Field 1 -3				Field 1 -4				Field 1 -5				Field 1 -6				Field 1 -7				Field 1 -8				Field 1 -9				Field 2-1				Field 2-2				Field 2-3				Field 2-4				Field 2-5
Number of acceptors	12		Number of acceptors	11			Number of acceptors	8			Number of acceptors	11			Number of acceptors	10			Number of acceptors	11			Number of acceptors	11			Number of acceptors	11			Number of acceptors	8			Number of acceptors	11			Number of acceptors	14			Number of acceptors	9			Number of acceptors	7
Number of acceptors with DiD vesicles	3		Number of acceptors with DiD vesicles	2			Number of acceptors with DiD vesicles	3			Number of acceptors with DiD vesicles	2			Number of acceptors with DiD vesicles	2			Number of acceptors with DiD vesicles	2			Number of acceptors with DiD vesicles	0			Number of acceptors with DiD vesicles	1			Number of acceptors with DiD vesicles	3			Number of acceptors with DiD vesicles	0			Number of acceptors with DiD vesicles	1			Number of acceptors with DiD vesicles	2			Number of acceptors with DiD vesicles	1
Percentage of acceptors with DiD vesicles	0.25		Percentage of acceptors with DiD vesicles	0.181818			Percentage of acceptors with DiD vesicles	0.375			Percentage of acceptors with DiD vesicles	0.181818			Percentage of acceptors with DiD vesicles	0.2			Percentage of acceptors with DiD vesicles	0.181818			Percentage of acceptors with DiD vesicles	0			Percentage of acceptors with DiD vesicles	0.0909091			Percentage of acceptors with DiD vesicles	0.375			Percentage of acceptors with DiD vesicles	0			Percentage of acceptors with DiD vesicles	0.0714286			Percentage of acceptors with DiD vesicles	0.222222			Percentage of acceptors with DiD vesicles	0.142857
Total number of acceptors	172
Total number of acceptors containing vesicles	27
% of acceptors containing at least 1 vesicle	0.156977

## Sheet: KD n=2
			Field 1				Field 2				Field 3				Field 4				Field 5				Field 6				Field 7				Field 8				Field 9				Field 10				Field 11				Field 12
			Number of acceptors	12			Number of acceptors	11			Number of acceptors	16			Number of acceptors	11			Number of acceptors	9			Number of acceptors	24			Number of acceptors	16			Number of acceptors	21			Number of acceptors	7			Number of acceptors	6			Number of acceptors	13			Number of acceptors	9
			Number of acceptors with DiD vesicles	3			Number of acceptors with DiD vesicles	0			Number of acceptors with DiD vesicles	2			Number of acceptors with DiD vesicles	2			Number of acceptors with DiD vesicles	0			Number of acceptors with DiD vesicles	3			Number of acceptors with DiD vesicles	0			Number of acceptors with DiD vesicles	0			Number of acceptors with DiD vesicles	1			Number of acceptors with DiD vesicles	0			Number of acceptors with DiD vesicles	0			Number of acceptors with DiD vesicles	0
			Percentage of acceptors with DiD vesicles	0.25			Percentage of acceptors with DiD vesicles	0			Percentage of acceptors with DiD vesicles	0.125			Percentage of acceptors with DiD vesicles	0.181818			Percentage of acceptors with DiD vesicles	0			Percentage of acceptors with DiD vesicles	0.125			Percentage of acceptors with DiD vesicles	0			Percentage of acceptors with DiD vesicles	0			Percentage of acceptors with DiD vesicles	0.142857			Percentage of acceptors with DiD vesicles	0			Percentage of acceptors with DiD vesicles	0			Percentage of acceptors with DiD vesicles	0
Total number of acceptors	322
Total number of acceptors containing vesicles	19
% of acceptors containing at least 1 vesicle	0.0590062

## Sheet: KD n=3
			Field 1				Field 2				Field 3				Field 4				Field 5				Field 6				Field 7				Field 8				Field 9				Field 10				Field 11				Field 12
			Number of acceptors	12			Number of acceptors	11			Number of acceptors	7			Number of acceptors	18			Number of acceptors	7			Number of acceptors	14			Number of acceptors	9			Number of acceptors	x			Number of acceptors	12			Number of acceptors	13			Number of acceptors	7			Number of acceptors	30
			Number of acceptors with DiD vesicles	1			Number of acceptors with DiD vesicles	2			Number of acceptors with DiD vesicles	1			Number of acceptors with DiD vesicles	2			Number of acceptors with DiD vesicles	1			Number of acceptors with DiD vesicles	0			Number of acceptors with DiD vesicles	0			Number of acceptors with DiD vesicles	x			Number of acceptors with DiD vesicles	0			Number of acceptors with DiD vesicles	1			Number of acceptors with DiD vesicles	2			Number of acceptors with DiD vesicles	1
			Percentage of acceptors with DiD vesicles	0.0833333			Percentage of acceptors with DiD vesicles	0.181818			Percentage of acceptors with DiD vesicles	0.142857			Percentage of acceptors with DiD vesicles	0.111111			Percentage of acceptors with DiD vesicles	0.142857			Percentage of acceptors with DiD vesicles	0			Percentage of acceptors with DiD vesicles	0			Percentage of acceptors with DiD vesicles	#VALUE!			Percentage of acceptors with DiD vesicles	0			Percentage of acceptors with DiD vesicles	0.0769231			Percentage of acceptors with DiD vesicles	0.285714			Percentage of acceptors with DiD vesicles	0.0333333
Total number of acceptors	264
Total number of acceptors containing vesicles	27
% of acceptors containing at least 1 vesicle	0.102273

## Sheet: Supernatant control n=1
			Field 1				Field 2				Field 3				Field 4				Field 5
			Number of acceptors	14			Number of acceptors	17			Number of acceptors	21			Number of acceptors	16			Number of acceptors	23
			Number of acceptors with DiD vesicles	0			Number of acceptors with DiD vesicles	0			Number of acceptors with DiD vesicles	0			Number of acceptors with DiD vesicles	0			Number of acceptors with DiD vesicles	0
			Percentage of acceptors with DiD vesicles	0			Percentage of acceptors with DiD vesicles	0			Percentage of acceptors with DiD vesicles	0			Percentage of acceptors with DiD vesicles	0			Percentage of acceptors with DiD vesicles	0
Total number of acceptors	91
Total number of acceptors containing vesicles	0
% of acceptors containing at least 1 vesicle	0

## Sheet: Supernatant control n=2
			Field 1				Field 2				Field 3				Field 4				Field 5				Field 6				Field 7				Field 8				Field 9				Field 10				Field 11				Field 12
			Number of acceptors	48			Number of acceptors	29			Number of acceptors	x			Number of acceptors	18			Number of acceptors	15			Number of acceptors	26			Number of acceptors	25			Number of acceptors	35			Number of acceptors	17			Number of acceptors	33			Number of acceptors	33			Number of acceptors	55
			Number of acceptors with DiD vesicles	0			Number of acceptors with DiD vesicles	0			Number of acceptors with DiD vesicles	x			Number of acceptors with DiD vesicles	0			Number of acceptors with DiD vesicles	0			Number of acceptors with DiD vesicles	0			Number of acceptors with DiD vesicles	0			Number of acceptors with DiD vesicles	0			Number of acceptors with DiD vesicles	1			Number of acceptors with DiD vesicles	0			Number of acceptors with DiD vesicles	0			Number of acceptors with DiD vesicles	0
			Percentage of acceptors with DiD vesicles	0			Percentage of acceptors with DiD vesicles	0			Percentage of acceptors with DiD vesicles	#VALUE!			Percentage of acceptors with DiD vesicles	0			Percentage of acceptors with DiD vesicles	0			Percentage of acceptors with DiD vesicles	0			Percentage of acceptors with DiD vesicles	0			Percentage of acceptors with DiD vesicles	0			Percentage of acceptors with DiD vesicles	0.0588235			Percentage of acceptors with DiD vesicles	0			Percentage of acceptors with DiD vesicles	0			Percentage of acceptors with DiD vesicles	0
Total number of acceptors	384
Total number of acceptors containing vesicles	2
% of acceptors containing at least 1 vesicle	0.00520833

## Sheet: Supernatant control n=3
			Field 1				Field 2				Field 3				Field 4				Field 5				Field 6				Field 7				Field 8				Field 9				Field 10				Field 11				Field 12
			Number of acceptors	26			Number of acceptors	14			Number of acceptors	43			Number of acceptors	25			Number of acceptors	48			Number of acceptors	21			Number of acceptors	19			Number of acceptors	14			Number of acceptors	23			Number of acceptors	22			Number of acceptors	12			Number of acceptors	43
			Number of acceptors with DiD vesicles	0			Number of acceptors with DiD vesicles	0			Number of acceptors with DiD vesicles	1			Number of acceptors with DiD vesicles	0			Number of acceptors with DiD vesicles	1			Number of acceptors with DiD vesicles	0			Number of acceptors with DiD vesicles	0			Number of acceptors with DiD vesicles	0			Number of acceptors with DiD vesicles	1			Number of acceptors with DiD vesicles	0			Number of acceptors with DiD vesicles	2			Number of acceptors with DiD vesicles	1
			Percentage of acceptors with DiD vesicles	0			Percentage of acceptors with DiD vesicles	0			Percentage of acceptors with DiD vesicles	0.0232558			Percentage of acceptors with DiD vesicles	0			Percentage of acceptors with DiD vesicles	0.0208333			Percentage of acceptors with DiD vesicles	0			Percentage of acceptors with DiD vesicles	0			Percentage of acceptors with DiD vesicles	0			Percentage of acceptors with DiD vesicles	0.0434783			Percentage of acceptors with DiD vesicles	0			Percentage of acceptors with DiD vesicles	0.166667			Percentage of acceptors with DiD vesicles	0.0232558
Total number of acceptors	369
Total number of acceptors containing vesicles	6
% of acceptors containing at least 1 vesicle	0.0162602

## Sheet: Supernatant KD n=1
			Field 1				Field 2				Field 3				Field 4				Field 5				Field 6				Field 7				Field 8				Field 9				Field 10				Field 11				Field 12
			Number of acceptors	15			Number of acceptors	26			Number of acceptors	16			Number of acceptors	13			Number of acceptors	35			Number of acceptors	41			Number of acceptors	20			Number of acceptors	17			Number of acceptors	27			Number of acceptors	49			Number of acceptors	16			Number of acceptors	x
			Number of acceptors with DiD vesicles	1			Number of acceptors with DiD vesicles	0			Number of acceptors with DiD vesicles	0			Number of acceptors with DiD vesicles	0			Number of acceptors with DiD vesicles	0			Number of acceptors with DiD vesicles	0			Number of acceptors with DiD vesicles	0			Number of acceptors with DiD vesicles	0			Number of acceptors with DiD vesicles	0			Number of acceptors with DiD vesicles	0			Number of acceptors with DiD vesicles	0			Number of acceptors with DiD vesicles	x
			Percentage of acceptors with DiD vesicles	0.0666667			Percentage of acceptors with DiD vesicles	0			Percentage of acceptors with DiD vesicles	0			Percentage of acceptors with DiD vesicles	0			Percentage of acceptors with DiD vesicles	0			Percentage of acceptors with DiD vesicles	0			Percentage of acceptors with DiD vesicles	0			Percentage of acceptors with DiD vesicles	0			Percentage of acceptors with DiD vesicles	0			Percentage of acceptors with DiD vesicles	0			Percentage of acceptors with DiD vesicles	0			Percentage of acceptors with DiD vesicles	#VALUE!
Total number of acceptors	325
Total number of acceptors containing vesicles	0
% of acceptors containing at least 1 vesicle	0

[truncated: 5 more sheets: Supernatant KD n=2, Supernatant KD n=3, FOR GRAPHPAD, NORMALIZED DATA, Sheet6]
